# Supplementary material for: Novel Covariance-Based Neutrality Test of Time-Series Data Reveals Asymmetries in Ecological and Economic Systems
Source: PLoS Comput Biol. 2016 Sep 30;12(9):e1005124. doi: 10.1371/journal.pcbi.1005124 (PMC5045173; doi:10.1371/journal.pcbi.1005124)
Supplement: S1 Data — (ZIP) [file pcbi.1005124.s002.zip]

Archive with 7 entries (7 files):
- Abs palmF
- Abs gutF
- Abs tongueF
- Abs tongue
- Abs palm
- Abs gut
- BBS_Abs_Abundances
