# Supplementary material for: Novel Covariance-Based Neutrality Test of Time-Series Data Reveals Asymmetries in Ecological and Economic Systems
Source: PLoS Comput Biol. 2016 Sep 30;12(9):e1005124. doi: 10.1371/journal.pcbi.1005124 (PMC5045173; doi:10.1371/journal.pcbi.1005124)
Supplement: S1 Data — (ZIP) [file pcbi.1005124.s002.zip › Abs palmF]

0	0	0	0	0	0	0	0	0	0	0	0	0	0	0	0	0	0	0	0	0	0	0	0	0	0	0	0	0	0	0	0	0	0	0	0	0	0	0	0	0	0	0	0	0	0	0	0	0	0
0	0	0	0	0	0	0	0	0	2	0	0	0	0	0	0	0	0	0	0	0	0	0	0	0	0	0	0	0	0	0	0	0	0	0	0	0	0	0	0	0	0	0	0	0	0	0	0	0	0
0	0	0	0	0	0	0	0	0	0	0	0	0	0	0	0	0	0	0	0	0	0	0	0	0	0	0	0	0	0	0	0	0	0	0	0	0	0	0	0	0	0	0	0	0	0	0	0	0	0
10	35	17	6	38	14	24	9	4	14	12	6	6	7	10	26	8	18	6	7	3	3	8	3	13	20	9	5	0	4	0	17	12	0	4	6	11	18	17	12	4	10	4	5	11	13	7	2	4	4
0	0	0	0	0	0	0	0	0	0	0	0	0	0	0	0	0	0	0	0	0	0	0	0	0	0	0	1	0	0	0	0	0	0	0	0	0	0	0	0	0	0	0	0	0	0	0	0	0	0
0	0	0	0	0	0	0	0	0	0	0	0	0	0	0	0	0	0	0	0	0	0	0	0	0	0	0	0	0	0	0	0	0	0	0	0	0	0	0	0	0	0	0	0	0	0	0	0	0	0
1	0	0	0	0	0	0	0	0	0	0	0	0	0	0	0	0	0	0	0	0	0	0	0	0	0	0	0	0	0	0	0	0	0	0	0	0	0	0	0	0	0	0	0	0	3	0	0	0	0
0	0	0	0	0	0	0	0	0	0	0	0	0	0	0	0	0	0	0	0	0	0	0	0	0	0	0	0	0	0	0	0	0	0	0	0	0	0	0	0	0	0	0	0	0	0	0	0	0	0
0	0	0	0	0	0	0	0	0	0	0	0	0	0	0	0	0	0	0	0	0	0	0	0	0	0	0	0	0	0	0	0	0	0	0	0	0	0	0	0	0	0	0	0	0	0	0	0	0	0
0	0	0	0	0	0	0	0	0	0	0	0	0	0	0	0	0	0	0	0	0	0	0	0	0	0	0	0	0	0	0	0	0	0	0	0	0	0	0	0	0	0	0	0	0	0	0	0	0	0
0	0	0	0	0	0	0	0	0	0	0	0	0	0	0	0	0	0	0	0	0	0	0	0	0	0	0	0	0	0	0	0	0	0	0	0	0	0	0	0	0	0	0	0	0	0	0	0	0	0
0	0	0	0	0	0	0	0	0	0	0	0	0	0	0	0	0	0	0	0	0	0	0	0	0	0	0	0	0	0	0	0	0	0	0	0	0	0	0	0	0	0	0	0	0	0	0	0	0	0
0	0	0	0	0	0	0	0	0	0	0	0	0	0	0	0	0	0	0	0	0	0	0	0	0	0	0	0	0	0	0	0	0	0	0	0	0	0	0	0	0	0	0	0	0	0	0	0	0	0
0	0	0	0	0	0	0	0	0	0	0	0	0	0	0	0	0	0	0	0	0	0	0	0	0	0	0	0	0	0	0	0	0	0	0	0	0	0	0	0	0	0	0	0	0	0	0	0	0	0
0	0	0	0	0	0	0	0	0	0	0	0	0	0	0	0	0	0	0	0	0	0	0	0	0	0	0	0	0	0	0	0	0	0	0	0	0	0	0	0	0	0	0	0	0	0	0	0	0	0
0	0	0	0	0	0	0	0	0	0	0	0	0	0	0	0	0	0	0	1	0	0	0	0	0	0	0	0	0	0	0	0	0	0	1	0	0	0	0	0	0	0	0	0	0	0	0	1	0	0
0	0	0	0	0	0	0	0	0	0	0	0	0	0	0	0	0	0	0	0	0	0	0	0	0	0	0	0	0	0	0	0	0	0	0	0	1	0	0	0	0	0	0	0	0	0	0	0	0	0
0	0	0	0	0	0	0	0	0	0	0	0	0	0	0	0	0	0	0	0	0	0	0	0	0	0	0	0	0	0	0	0	0	0	0	0	0	0	0	0	0	0	0	0	0	0	0	0	0	0
0	0	0	0	0	0	0	0	0	0	0	0	0	0	0	0	0	0	0	0	0	0	0	0	0	0	0	0	0	0	0	0	0	0	0	0	0	0	0	0	0	0	0	0	0	0	0	0	0	0
0	0	0	0	0	0	0	0	0	0	0	0	0	0	0	0	0	0	0	0	0	0	0	0	0	0	0	0	0	0	0	0	0	0	0	0	0	0	0	0	0	0	0	0	0	0	0	0	0	0
0	0	0	0	0	0	0	0	0	0	0	0	0	0	0	0	0	0	0	0	0	0	0	0	0	0	0	0	0	0	0	0	0	0	0	0	0	0	0	0	0	0	0	0	0	0	0	0	0	0
0	0	0	0	0	0	0	0	0	0	0	0	0	0	0	0	0	0	0	0	0	0	0	0	0	0	0	0	0	0	0	0	0	0	0	0	0	0	0	0	0	0	0	0	0	0	0	0	0	0
0	0	0	0	0	0	0	0	0	0	0	0	0	0	0	0	0	0	0	0	0	0	0	0	0	0	0	0	0	0	0	0	0	0	0	0	0	0	0	0	0	0	0	0	0	0	0	0	0	0
0	0	0	0	0	0	0	0	0	0	0	0	0	0	0	0	0	0	0	0	0	0	0	0	0	0	0	0	0	0	0	0	0	0	0	0	0	0	0	0	0	0	0	0	0	0	0	0	0	0
0	0	0	0	0	0	0	0	0	0	0	0	0	0	0	2	0	0	0	0	0	0	0	0	0	0	0	0	0	0	0	0	0	0	0	0	0	0	0	0	0	0	0	0	0	0	0	0	0	0
0	0	0	0	0	0	0	0	0	0	0	0	0	0	0	0	0	0	0	0	0	0	0	0	0	0	0	0	0	0	0	0	0	0	0	0	0	0	0	0	0	0	0	0	0	0	0	0	0	0
0	0	0	0	0	0	0	0	0	0	0	0	0	0	0	0	0	0	0	0	0	0	0	0	0	0	0	0	0	0	0	0	0	0	0	0	0	0	0	0	0	0	0	0	0	0	0	0	0	0
0	0	0	0	0	0	0	0	0	0	0	0	0	0	0	0	0	0	0	0	0	0	0	0	0	0	0	0	0	0	0	0	0	0	0	0	0	0	0	0	0	0	0	0	0	0	0	0	0	0
0	0	0	0	0	0	0	0	0	0	0	0	0	0	0	0	0	0	0	0	0	0	0	0	0	0	0	0	0	0	0	0	0	0	0	0	0	0	0	0	0	0	0	0	0	0	0	0	0	0
0	4	0	0	0	1	0	3	0	0	0	3	7	0	0	3	0	0	0	0	3	1	1	0	0	1	1	0	0	0	0	0	0	0	1	0	0	0	0	0	0	2	1	1	2	0	0	0	0	8
0	0	0	0	0	0	0	0	0	0	0	0	1	0	0	0	0	0	0	0	0	0	0	0	0	0	0	0	0	0	0	0	0	0	0	0	0	0	0	0	0	0	0	0	0	0	0	0	0	0
0	0	0	0	0	0	0	0	0	0	0	0	0	0	0	0	0	0	0	0	5	0	0	0	0	0	0	0	1	0	0	0	0	0	0	0	0	0	0	0	0	0	0	0	0	0	0	0	0	0
70	125	79	24	206	102	125	29	24	92	81	13	43	27	18	75	4	70	33	64	19	15	20	31	45	73	45	46	31	3	27	47	48	45	20	11	60	59	67	41	7	93	41	27	32	108	27	21	24	21
0	0	0	0	0	3	6	0	1	5	0	0	0	0	0	2	1	2	0	0	5	0	0	0	0	0	0	0	0	0	0	0	0	0	0	0	1	1	1	5	4	1	3	0	0	0	0	0	0	0
0	0	0	0	0	0	0	0	0	0	0	0	0	0	0	2	0	0	0	0	0	0	0	0	0	0	0	0	0	0	0	0	0	0	0	0	0	0	1	0	0	14	0	0	0	0	2	0	0	0
0	0	0	0	0	0	0	5	0	0	0	0	0	0	0	3	0	0	0	0	0	0	0	0	0	0	3	0	1	0	0	0	1	0	0	0	0	0	0	0	0	17	9	0	1	2	3	0	4	0
0	3	0	0	0	3	0	0	0	0	4	0	1	0	0	0	0	0	0	1	0	0	0	0	3	3	2	1	0	0	0	0	0	0	0	0	0	0	1	2	0	1	0	0	0	0	0	0	0	0
14	33	6	7	58	31	78	30	3	39	33	2	11	11	16	49	9	35	14	11	8	6	11	19	41	26	20	30	17	12	0	21	6	2	3	7	17	9	15	23	11	11	78	11	11	27	16	15	13	0
0	0	0	0	0	0	0	0	0	0	0	0	0	0	0	0	0	0	0	0	0	0	0	0	0	0	0	0	0	0	0	0	0	0	0	0	0	0	0	0	0	0	0	0	0	0	0	0	0	0
0	2	0	0	0	0	0	0	0	3	0	0	0	0	0	1	0	0	0	0	0	0	0	0	0	0	0	0	0	0	0	0	0	0	1	0	0	0	0	0	0	0	0	0	0	0	0	0	0	0
0	0	0	0	0	0	0	0	0	0	0	0	0	0	0	0	0	0	0	0	0	0	0	0	0	0	0	0	0	0	0	0	0	0	0	0	0	0	0	0	0	0	0	0	0	0	0	0	0	0
0	0	0	0	0	0	0	0	0	0	0	0	0	0	0	0	0	0	0	0	0	0	0	0	0	0	0	0	0	0	0	0	0	0	0	0	0	0	0	0	0	0	0	0	0	0	0	0	0	0
0	0	0	0	0	0	0	0	0	0	0	0	0	0	0	0	0	1	0	0	0	0	0	0	0	0	0	0	0	0	0	0	0	0	0	0	1	0	0	0	0	0	0	0	0	0	0	0	0	0
0	10	18	3	26	12	26	5	5	10	23	2	10	8	4	4	0	14	3	11	9	3	4	22	2	11	11	8	1	6	11	1	7	0	3	3	11	5	6	4	0	10	7	4	2	1	4	6	7	8
2	6	2	3	14	2	1	0	1	2	1	0	1	0	0	7	0	2	2	2	0	0	1	0	2	2	0	4	0	2	2	0	1	0	0	0	1	1	1	0	0	0	1	2	1	0	0	0	0	0
0	3	0	0	44	0	12	12	1	4	3	1	6	0	0	0	0	2	1	1	1	0	1	0	0	0	2	0	0	1	0	1	0	0	0	0	0	9	4	1	0	0	1	0	1	9	0	1	0	0
9	24	0	3	55	15	24	5	56	32	10	3	12	9	9	6	3	10	5	27	5	2	6	7	4	1	2	8	2	8	0	2	3	0	9	2	2	2	3	3	2	2	2	1	5	2	0	0	3	0
0	12	0	1	0	6	13	0	2	2	8	0	8	3	0	4	0	3	3	1	1	0	2	8	0	4	12	2	5	1	0	1	4	0	2	0	10	6	6	7	1	2	2	1	6	7	0	2	1	4
2	4	0	0	15	2	9	1	0	4	2	1	2	2	0	1	0	9	0	3	0	0	2	0	1	0	1	0	5	0	0	1	1	0	1	0	7	2	2	4	0	4	2	2	0	9	0	0	0	0
2	6	5	4	28	4	14	2	1	6	10	0	1	3	1	3	1	4	5	11	1	1	7	1	8	8	7	4	3	1	2	3	0	1	0	0	8	8	3	1	1	5	11	3	4	9	3	0	2	0
10	10	7	0	0	6	13	7	2	16	10	2	14	1	5	5	4	4	7	4	2	1	3	16	0	2	15	1	9	3	2	4	1	0	3	1	12	10	5	2	0	5	3	2	8	14	2	3	3	7
0	0	0	0	0	0	0	0	0	0	0	0	0	0	0	0	0	0	0	0	0	0	0	0	0	0	0	0	0	0	0	0	0	0	0	0	0	0	0	0	0	0	0	0	0	0	0	0	0	0
4	6	2	3	11	2	15	5	5	1	7	1	1	2	2	16	0	4	4	7	0	3	3	2	7	11	5	3	4	4	2	4	4	1	1	2	9	11	10	5	0	7	1	2	6	1	2	3	8	4
3	1	0	0	0	2	0	0	0	0	12	0	3	0	0	2	0	5	4	2	0	0	0	3	1	5	0	2	0	0	0	0	2	0	2	1	3	2	1	1	0	14	0	0	2	2	0	3	2	0
1	1	10	4	17	6	13	3	3	3	4	1	5	5	1	3	0	9	4	3	2	6	1	1	2	10	4	2	4	2	0	2	2	0	2	0	4	8	6	5	0	3	3	2	3	9	2	1	10	0
3	5	0	2	8	10	9	4	2	1	9	2	5	5	0	8	2	9	6	1	4	0	3	0	3	8	3	5	3	5	0	5	4	2	2	2	18	3	9	7	2	10	4	2	2	13	1	3	2	1
0	0	0	0	0	0	0	0	0	0	0	0	0	0	0	0	0	0	0	0	0	0	0	0	0	0	0	0	0	0	0	0	0	0	0	0	0	0	0	0	0	0	0	0	0	0	0	0	0	0
0	2	0	0	11	2	0	0	0	0	0	3	0	2	1	0	1	2	0	0	1	0	0	0	3	3	0	0	0	0	0	0	0	0	0	1	2	5	5	1	0	1	3	0	4	0	0	0	1	0
0	0	0	0	0	0	0	0	0	0	0	0	0	0	0	0	0	0	0	0	0	2	0	0	0	0	0	0	0	0	0	0	0	0	0	0	0	0	0	0	0	0	0	0	0	0	0	0	0	0
0	0	0	0	0	0	0	0	0	0	0	0	0	0	0	0	0	0	0	0	0	0	0	0	0	0	0	0	0	0	0	0	0	0	0	0	0	0	0	0	0	0	0	0	0	0	0	0	0	0
0	0	0	0	0	0	0	0	0	0	0	0	0	0	0	0	0	0	0	0	0	0	0	0	0	0	0	0	0	0	0	0	0	0	0	0	0	0	0	0	0	0	0	0	0	0	0	0	0	0
0	0	0	0	0	0	0	0	0	0	0	0	0	0	0	0	0	0	0	0	0	0	0	0	0	0	0	0	0	0	0	0	0	0	0	0	0	0	0	0	0	0	0	1	0	0	0	0	0	0
0	0	0	0	0	0	0	0	0	0	0	0	0	0	0	0	0	0	0	0	0	0	0	0	0	0	0	0	0	0	0	0	0	0	0	0	0	0	0	0	0	0	0	0	0	0	0	0	0	0
0	0	0	0	0	0	0	0	0	0	0	0	0	0	0	0	0	0	0	0	0	0	0	0	0	0	0	0	0	0	0	0	0	0	0	0	0	0	0	0	0	0	0	0	0	0	0	0	0	0
0	0	0	0	0	0	0	0	0	0	0	0	0	0	0	0	0	0	0	0	0	0	0	0	0	0	0	0	0	0	0	0	0	0	0	0	0	0	0	0	0	0	0	0	0	0	0	0	0	0
84	118	95	25	65	70	217	102	37	145	103	22	62	47	83	54	15	115	73	96	31	27	34	41	65	31	136	86	35	30	19	55	43	46	24	9	85	53	75	86	45	173	88	65	87	115	65	27	101	75
9	4	3	0	15	10	23	4	3	7	8	3	13	7	2	7	0	7	8	15	8	3	6	1	4	11	10	5	5	3	0	6	3	2	2	0	3	7	4	2	6	1	7	6	6	11	2	3	5	0
0	0	0	0	0	0	0	0	0	0	0	0	0	0	0	0	0	0	0	0	1	0	0	0	0	0	0	0	0	0	0	0	0	0	0	0	0	0	0	0	0	0	0	0	0	0	0	0	0	0
21	26	4	7	10	8	5	8	12	16	75	7	12	21	6	8	8	39	14	3	12	49	12	16	78	4	11	34	29	7	6	44	12	22	4	24	58	31	47	56	7	25	126	64	76	7	81	76	112	78
0	0	0	3	7	0	0	0	0	0	20	13	4	1	2	0	16	2	27	41	12	1	5	1	0	2	7	7	17	13	0	0	17	0	2	95	1	7	0	0	0	3	0	4	4	16	0	2	1	0
3835	1780	567	585	148	151	222	306	282	410	1171	463	415	952	782	332	174	232	620	297	204	140	391	594	163	89	130	154	323	356	251	134	243	111	349	329	398	370	180	248	518	409	243	170	296	240	111	503	173	137
4	2	3	6	1	3	9	1	1	18	9	9	0	10	4	3	7	32	26	24	5	7	33	12	17	6	10	16	4	4	14	15	28	1	2	12	14	8	1	16	13	5	21	31	18	8	17	11	13	6
0	2	0	53	13	3	1	5	0	0	2	53	4	4	1	0	7	8	13	8	2	1	7	3	3	5	0	4	1	2	0	0	27	0	0	140	2	11	0	1	0	5	1	10	2	6	0	4	0	0
7	9	0	3	0	4	3	2	0	0	2	23	14	16	20	28	20	60	233	108	30	9	54	25	17	46	35	33	140	38	40	8	339	25	9	1178	50	86	14	11	15	4	13	63	32	23	10	35	25	0
0	0	0	0	0	0	0	0	0	0	0	0	0	0	0	0	0	0	0	0	0	0	0	0	0	2	0	0	0	0	0	0	0	0	0	0	0	0	0	0	0	0	0	0	0	0	0	0	0	1
0	0	0	0	0	0	0	0	0	0	0	0	0	0	0	0	0	0	0	0	0	0	0	0	0	0	0	0	0	0	0	0	0	0	0	0	0	0	0	0	0	0	0	0	0	0	0	0	0	0
0	2	0	0	0	0	7	1	0	0	2	0	0	3	0	0	0	3	0	0	1	0	5	0	1	7	1	0	2	0	0	0	0	0	0	0	0	1	2	1	0	0	0	0	0	1	1	0	4	0
0	0	0	0	0	1	0	0	0	1	1	0	0	1	0	0	0	0	0	0	0	0	0	0	0	0	0	1	0	0	0	0	0	0	0	0	2	1	3	0	0	0	0	0	0	2	0	0	0	0
0	0	0	0	0	0	0	0	0	0	0	0	0	0	0	0	0	0	0	0	0	0	0	0	0	0	0	0	0	0	0	0	0	0	0	0	0	0	0	0	0	0	0	0	0	0	0	0	0	0
0	0	0	0	0	0	0	0	0	0	0	0	0	0	0	0	0	0	0	0	0	0	0	0	0	0	0	0	0	0	0	0	0	0	0	0	0	0	0	0	0	0	0	0	0	0	0	0	0	0
5	0	0	0	0	0	0	2	0	0	2	0	0	5	0	0	0	0	0	2	0	0	2	0	1	2	49	0	0	0	0	0	0	10	0	0	2	0	0	1	0	1	0	0	2	0	0	0	0	8
2	16	0	3	1	9	4	4	1	13	7	1	4	3	6	47	4	8	4	6	11	5	6	2	3	26	6	5	4	1	0	13	2	24	1	1	8	14	4	4	0	5	4	7	0	21	2	1	1	0
0	5	0	0	0	0	0	0	0	0	0	1	1	0	1	0	0	2	0	0	0	4	0	0	0	0	0	0	0	0	0	0	0	1	1	0	0	0	0	1	0	0	0	0	0	0	0	0	0	0
7	3	3	2	7	4	42	8	1	17	13	3	8	5	4	4	0	10	7	14	8	16	0	1	19	2	16	6	1	3	1	2	1	18	4	2	8	6	3	9	10	6	14	3	6	17	7	2	1	11
87	137	36	64	67	100	49	26	22	33	107	61	82	58	33	42	24	65	102	40	60	113	86	104	73	13	29	79	532	135	209	155	254	53	20	164	30	104	54	82	63	41	49	58	101	134	7	71	82	109
0	0	0	0	0	0	0	0	0	0	0	0	0	0	0	0	0	0	0	0	0	0	0	0	0	0	0	0	0	0	0	0	0	0	0	0	0	0	0	0	0	0	0	0	0	0	0	0	0	0
0	1	0	1	0	0	0	0	0	0	0	0	0	0	0	0	0	0	0	0	0	0	1	0	0	0	0	0	0	0	0	0	0	0	1	0	0	1	1	0	0	0	0	1	0	0	0	0	0	0
3	3	0	4	0	0	1	2	2	1	4	1	2	0	3	3	0	2	2	5	2	3	1	0	1	1	3	1	4	0	0	3	2	0	1	0	1	0	8	0	1	1	0	2	2	0	1	0	1	1
29	71	3	6	27	33	45	39	11	51	53	6	22	24	24	26	2	34	22	54	15	10	13	13	32	21	40	24	27	11	5	17	9	27	8	2	43	14	33	41	24	15	16	34	26	36	19	15	21	15
5	4	5	0	1	4	2	8	1	5	14	0	1	5	4	3	3	4	4	11	3	3	2	1	6	2	12	7	2	2	0	1	2	1	0	1	1	4	2	3	1	4	5	2	4	2	3	1	1	0
7	14	0	3	0	8	27	12	3	10	32	5	5	1	3	15	1	14	5	10	0	2	5	1	10	17	18	2	2	1	0	9	11	0	8	2	15	9	2	6	5	6	14	8	3	26	6	4	9	6
196	143	212	115	75	96	107	128	120	195	114	77	1048	372	266	341	149	306	477	166	258	154	375	932	177	59	230	258	275	482	167	277	106	43	310	198	224	452	103	88	570	24	102	47	119	159	22	73	65	307
1779	5662	1360	7537	1491	4874	1840	1724	2567	1862	8239	6841	3517	2692	3349	3624	13240	4211	11682	3193	8221	2517	7155	5769	2557	631	2131	3997	13075	2616	6528	3416	4835	908	972	5737	1065	5381	1365	1401	1999	891	1484	1287	1984	1820	619	1882	1395	2280
0	0	0	0	0	0	1	0	0	0	0	0	0	0	0	0	0	0	0	0	0	0	0	0	1	0	0	0	0	0	0	0	1	0	3	0	1	1	0	0	0	0	0	0	0	0	0	0	0	0
0	0	0	0	0	0	0	0	0	0	0	0	0	0	0	0	0	1	0	1	0	0	0	0	0	0	0	1	0	0	0	0	0	13	0	0	0	0	0	0	0	0	0	0	0	1	0	0	0	0
7	8	0	1	0	0	0	1	0	0	0	2	1	0	2	1	10	5	4	0	6	1	3	4	0	3	0	4	4	1	0	3	0	0	0	0	1	2	0	0	0	0	0	0	4	0	0	3	0	0
100	131	131	57	64	55	103	76	27	60	74	19	122	53	32	50	44	52	34	37	26	61	65	14	78	22	46	26	20	17	18	60	64	18	22	22	44	15	30	67	26	26	60	32	21	75	21	16	59	45
12	10	9	6	13	17	4	0	3	0	11	14	6	14	8	3	53	24	32	10	31	5	19	3	8	1	7	9	43	6	2	7	8	0	0	6	1	15	1	3	6	2	0	1	0	2	0	3	3	0
5	6	12	1	0	1	1	10	0	1	0	0	1	0	3	2	0	1	0	4	2	0	1	1	3	1	1	0	0	1	0	6	1	0	0	0	3	1	1	12	1	1	7	2	3	6	0	1	4	0
12	5	111	0	0	5	0	5	1	3	0	1	30	7	4	0	14	4	1	2	1	0	3	1	14	3	3	2	0	0	2	3	4	0	1	0	6	3	0	1	0	1	3	6	6	0	1	2	2	19
0	0	5	0	0	1	1	3	1	1	5	0	3	0	4	1	0	7	4	12	1	1	0	0	1	1	2	2	0	2	0	3	3	0	2	1	2	1	2	4	0	1	4	1	3	1	2	0	1	2
5	7	0	2	0	2	1	1	0	12	0	1	6	0	1	0	6	3	2	3	0	6	0	6	0	0	3	1	2	0	0	0	6	0	6	3	3	7	3	1	0	0	10	1	2	3	4	4	7	5
0	5	0	0	17	2	0	2	4	0	1	0	3	0	0	3	3	3	2	3	2	5	2	0	7	0	4	1	2	0	0	4	2	0	1	3	10	7	6	12	0	2	7	1	5	4	3	3	14	11
18	36	14	21	17	9	4	29	6	18	32	5	32	16	19	12	0	28	14	20	13	40	20	13	46	5	39	28	12	8	31	36	24	49	18	16	18	15	31	46	11	7	15	20	9	12	18	9	5	32
0	6	9	0	2	2	7	5	6	8	3	1	1	6	1	1	1	10	1	3	4	0	0	2	3	3	5	3	0	3	0	5	6	0	0	2	5	3	1	6	2	20	5	1	3	5	4	2	2	6
1	0	0	0	0	0	3	1	0	0	1	0	1	0	0	0	1	0	1	1	0	0	0	0	0	1	0	0	0	0	0	0	0	0	0	0	1	1	0	2	1	0	0	0	0	0	1	0	1	0
21	24	19	11	2	10	11	22	12	23	28	4	14	13	9	14	5	26	9	14	7	2	9	11	12	4	21	12	10	6	5	10	12	3	5	4	21	6	8	20	4	13	13	6	15	30	11	5	21	43
23	15	41	5	13	12	58	30	8	48	40	7	26	30	40	20	6	27	17	74	14	4	15	26	19	11	54	26	10	23	3	22	11	13	10	6	20	17	34	39	55	32	20	26	12	59	19	7	53	23
5	1	1	4	0	6	20	14	9	27	15	6	7	6	5	20	3	16	5	15	6	4	3	9	4	29	15	7	6	1	3	16	3	1	5	4	14	23	3	14	1	11	12	1	3	20	4	2	9	12
11	18	5	1	9	5	37	18	6	21	15	4	17	10	9	8	0	16	9	16	7	7	3	0	3	5	41	12	7	10	7	14	1	4	14	7	17	8	11	19	19	12	11	8	19	55	11	8	28	52
0	0	0	0	0	0	0	0	0	0	0	0	0	0	0	0	0	0	0	0	0	0	0	0	0	0	0	0	0	3	0	0	0	0	0	0	0	0	0	0	0	0	0	0	0	0	0	0	0	0
0	4	0	0	0	0	7	0	1	2	1	0	0	0	0	0	0	1	1	1	0	0	0	6	0	0	2	1	0	0	0	0	0	0	0	2	1	0	0	1	0	0	0	2	1	0	0	1	0	0
4	1	0	2	0	4	0	0	5	1	0	2	3	1	0	3	2	3	2	0	2	0	2	3	2	1	0	1	1	2	11	1	1	0	0	0	1	2	3	3	7	0	2	2	0	0	0	1	2	2
60	97	82	39	41	64	303	93	23	125	75	30	54	45	56	44	11	206	96	120	39	27	32	41	67	50	98	88	45	42	8	108	45	34	31	21	96	43	67	81	26	74	87	42	70	102	25	28	46	50
0	1	0	0	0	0	0	3	0	1	0	0	0	0	0	0	0	0	0	6	0	1	0	0	0	2	0	0	0	0	0	0	0	0	0	0	0	4	1	0	0	1	0	0	3	0	0	0	0	9
0	0	0	1	0	0	0	0	0	0	2	0	0	0	0	0	0	1	0	0	1	0	0	0	0	0	0	0	0	0	0	0	0	0	0	0	1	0	0	0	0	0	0	0	0	0	0	1	0	0
19	22	7	2	4	29	29	27	6	22	25	5	12	6	12	29	6	26	8	31	4	2	6	10	2	41	38	18	4	8	2	11	5	1	6	8	29	24	43	14	0	30	31	16	19	30	8	10	19	3
0	2	0	0	14	2	9	5	0	0	2	0	1	1	10	1	2	15	2	1	4	2	3	0	6	2	4	0	0	5	0	6	1	0	2	0	2	6	4	8	0	0	0	1	0	0	2	1	1	17
4	10	0	2	0	1	19	10	2	8	8	0	6	1	7	1	1	8	1	1	0	1	1	1	2	3	12	0	5	1	0	3	2	0	1	1	7	5	3	2	0	3	6	1	2	0	3	1	12	0
1	4	0	4	0	4	4	0	2	7	3	3	0	0	2	0	1	1	7	10	2	1	5	2	1	2	5	2	8	0	0	2	4	1	8	10	0	4	2	8	0	12	5	1	4	2	3	2	1	0
6	4	11	5	0	2	1	1	0	0	1	1	2	0	2	0	0	1	3	0	1	0	2	8	1	0	3	1	3	1	0	2	0	1	0	1	2	1	0	6	4	6	0	0	0	1	0	1	1	0
0	1	0	0	0	0	0	0	0	0	1	0	2	0	0	1	0	1	0	0	2	1	0	0	0	1	1	1	0	1	0	1	0	0	0	0	0	0	0	2	0	0	1	0	0	0	1	0	2	0
0	0	0	0	0	0	0	0	0	0	0	0	0	0	0	0	1	0	0	4	0	1	0	4	0	0	0	0	0	0	0	0	0	0	0	0	0	0	0	1	0	0	0	0	0	3	0	0	0	0
5	3	6	2	0	7	23	16	5	5	15	1	6	3	1	4	2	7	6	2	3	11	7	0	10	17	9	9	4	8	0	7	1	0	1	5	11	6	12	8	0	16	13	3	9	20	6	3	13	9
34	19	24	4	9	16	25	17	3	10	43	5	10	22	7	20	1	30	7	20	6	2	12	0	14	30	20	18	1	2	1	28	0	5	8	2	23	14	12	17	11	3	19	8	7	20	4	7	6	18
0	0	9	0	0	0	0	0	0	1	0	0	0	1	0	1	0	3	1	21	1	0	2	0	0	0	3	3	3	2	0	1	0	0	0	0	5	1	2	0	0	2	0	0	1	2	0	0	0	1
95	184	209	66	110	131	153	142	29	126	197	45	112	61	46	610	24	161	65	139	60	39	67	100	134	410	187	86	61	31	19	407	62	80	51	33	193	199	123	139	64	334	143	79	112	214	65	48	103	75
2	3	2	0	0	1	3	1	1	0	2	1	0	0	0	5	0	0	0	3	1	1	1	0	8	1	1	2	2	0	0	0	0	1	1	0	3	3	7	0	0	2	1	0	1	0	0	0	0	0
9	5	1	7	8	9	27	7	2	14	13	7	12	7	1	11	4	8	8	10	5	17	0	3	13	19	10	9	4	2	1	3	5	7	3	2	10	12	8	17	2	8	3	8	9	11	5	4	7	8
0	0	0	0	0	0	0	0	0	0	0	0	0	0	0	0	0	1	0	1	2	0	0	0	2	1	1	1	0	0	0	4	0	0	0	0	0	0	0	1	0	1	1	0	0	4	1	1	1	0
0	0	0	0	0	0	0	0	0	0	0	0	0	0	0	0	0	0	0	0	0	0	0	0	0	0	0	0	0	0	0	0	0	0	0	0	0	0	0	0	0	0	0	0	0	0	0	0	0	0
2	2	3	1	0	1	0	0	0	2	2	0	2	0	1	8	0	0	0	2	3	1	3	0	1	4	1	2	0	0	0	2	1	1	1	0	4	12	5	2	0	4	0	0	3	4	0	0	3	0
0	1	0	0	0	0	1	0	0	0	1	0	0	0	1	3	0	2	2	1	0	0	0	0	0	1	0	1	0	0	0	1	0	0	0	0	0	2	1	0	0	0	0	0	0	3	0	0	0	0
0	3	0	1	11	2	1	2	0	2	2	3	2	0	1	1	0	5	1	3	1	1	0	0	0	0	6	1	1	0	0	6	0	1	1	0	1	7	1	1	0	0	1	1	3	2	0	2	0	0
21	46	18	9	17	20	34	37	6	14	54	9	17	11	16	148	4	25	12	33	17	33	13	13	28	20	30	20	9	7	0	47	12	21	17	10	25	27	18	28	7	35	24	15	24	44	8	12	16	18
0	0	0	0	0	0	0	0	0	0	0	0	0	0	0	0	0	0	0	0	0	0	0	0	0	0	0	0	0	0	0	0	0	0	0	0	0	0	0	0	0	0	0	0	0	0	0	0	0	0
14	27	9	14	39	17	13	22	8	14	43	21	7	7	24	13	6	69	21	10	48	275	9	39	51	4	64	35	5	12	6	83	10	48	4	14	31	21	37	101	4	33	80	28	28	9	60	25	23	20
6	12	3	5	6	6	12	8	2	3	10	5	6	2	1	24	2	9	7	6	3	12	7	4	7	26	5	10	7	8	1	20	3	1	4	4	16	9	10	10	2	2	9	6	7	3	4	4	13	0
1	1	0	0	0	0	0	0	1	0	0	0	0	0	0	0	0	0	1	0	0	1	0	0	1	0	0	0	1	0	0	0	0	0	0	0	1	0	1	0	0	0	2	0	0	0	2	0	1	0
0	0	0	0	0	0	0	0	0	0	0	0	0	0	0	0	0	0	0	0	0	0	0	0	0	0	0	0	0	0	0	0	0	0	0	0	0	0	0	0	0	0	0	0	0	0	0	0	0	0
1	0	0	0	0	0	0	0	0	0	0	0	0	0	0	0	0	0	0	0	0	0	0	0	0	0	0	0	0	0	0	0	0	0	0	0	0	0	0	0	0	0	0	0	0	0	0	0	0	0
0	0	0	0	0	1	0	0	0	0	0	0	0	0	0	0	0	0	0	0	0	0	0	0	0	0	0	0	0	0	0	0	0	0	0	0	0	1	0	0	0	0	0	0	0	0	0	0	0	0
15	32	22	19	42	38	47	27	22	58	68	11	24	25	10	104	2	45	12	47	26	53	21	14	35	91	58	28	35	12	10	87	30	17	13	19	56	101	29	69	19	52	42	25	50	69	21	21	37	27
0	0	0	0	0	0	0	0	0	0	0	0	0	0	0	0	0	0	0	0	0	0	0	0	0	2	0	0	0	0	0	0	0	0	0	0	0	1	0	0	0	0	0	0	0	0	0	0	1	0
3	3	0	1	0	2	1	3	0	0	0	1	1	2	1	10	1	1	0	2	1	0	0	0	1	3	4	4	0	0	0	12	1	0	1	0	1	4	2	4	1	5	3	2	0	2	0	1	2	0
0	0	0	0	0	0	1	0	0	0	0	0	0	0	0	0	1	1	0	0	0	0	0	0	0	0	0	1	0	0	0	1	0	0	0	0	1	0	0	0	0	0	0	0	0	0	0	1	0	0
111	209	104	71	205	126	52	187	46	85	59	9	99	142	110	187	92	79	61	42	49	23	147	16	61	16	30	42	48	98	42	40	33	64	51	31	64	49	41	76	71	15	115	46	59	109	22	25	39	75
297	411	109	154	427	230	398	198	99	246	580	105	234	128	176	203	53	320	141	297	146	518	131	175	175	209	286	203	257	116	88	493	173	195	126	221	297	285	281	419	74	115	269	170	167	288	274	161	304	236
2	1	2	3	2	2	2	2	0	0	1	1	3	0	1	3	1	1	0	0	0	1	2	2	1	4	0	1	0	1	0	2	0	0	0	0	1	1	4	1	1	0	0	0	0	1	3	2	0	0
142	167	151	57	127	117	276	149	144	159	204	98	98	241	153	75	37	118	135	95	111	42	75	56	69	32	200	134	302	137	97	110	143	34	52	296	80	187	77	99	82	54	133	73	85	219	47	65	76	160
34	68	32	15	57	35	29	53	20	30	14	3	35	34	37	64	17	27	15	30	12	9	42	12	23	7	17	11	16	33	12	19	17	25	15	14	31	21	16	35	22	5	35	18	11	46	10	20	23	31
113	23	313	3	618	24	706	137	67	221	7	8	33	47	78	7	9	6	17	45	45	4	9	48	6	4	31	6	7	81	15	6	5	0	10	14	9	29	2	4	20	8	0	5	10	307	3	10	0	6
20	12	8	1	20	15	14	11	0	7	19	5	17	0	6	9	6	15	4	7	2	13	9	5	5	8	7	12	3	4	1	14	6	2	3	3	9	13	13	7	0	1	4	5	6	14	6	9	6	6
867	475	298	568	381	177	235	346	213	172	91	1721	498	820	467	243	86	177	269	99	152	75	176	276	134	76	79	138	87	925	74	51	68	197	225	122	156	81	163	120	374	112	124	63	123	73	49	271	104	106
37	10	104	3	102	6	189	46	25	62	2	1	4	10	26	2	1	2	6	9	11	1	1	20	0	2	8	0	0	19	6	2	4	0	6	1	2	4	3	0	4	4	0	4	2	106	2	1	0	1
4	7	1	2	16	8	51	29	8	21	18	2	5	4	26	7	1	12	7	29	6	8	4	5	15	13	34	15	5	3	0	8	5	2	11	9	18	6	7	10	8	6	16	6	15	18	17	12	28	18
14	33	6	7	0	13	25	9	4	7	27	2	5	1	3	17	0	24	4	8	4	0	2	14	8	13	7	4	4	2	8	5	10	18	9	2	11	12	10	15	15	4	14	5	12	18	3	1	8	4
0	0	0	0	0	0	0	0	0	0	0	0	0	0	0	0	0	0	0	0	0	0	0	0	0	0	0	0	0	0	0	0	0	0	0	0	0	0	0	0	0	0	0	0	0	0	0	0	0	0
0	2	0	1	0	12	0	11	0	1	5	2	2	1	2	4	0	46	3	0	1	0	1	0	4	1	0	0	0	2	0	0	1	0	4	0	2	2	4	0	0	3	0	2	1	6	0	0	8	12
0	0	0	1	0	1	0	0	0	0	0	1	1	0	0	0	0	0	0	0	0	0	0	0	0	0	0	1	0	0	0	0	0	0	0	0	0	0	0	0	0	0	1	0	0	0	0	0	0	0
0	0	0	0	0	0	0	0	0	1	0	0	0	0	0	0	0	2	0	0	0	0	0	0	0	0	0	0	0	0	0	0	0	0	0	0	0	0	0	0	0	0	0	0	0	0	2	0	0	0
0	0	0	0	0	2	4	0	0	1	1	0	2	0	0	0	0	0	0	0	0	0	0	1	0	0	0	0	0	0	1	0	0	0	0	0	0	1	1	0	0	1	1	0	0	0	0	0	0	0
0	2	0	1	0	5	0	1	0	10	6	1	3	2	1	2	0	8	0	3	2	0	11	1	5	5	2	1	1	0	0	2	4	1	2	0	6	0	2	7	0	1	3	2	6	4	1	1	3	0
0	0	0	0	0	0	0	0	0	0	0	0	0	0	0	0	0	0	0	0	1	0	0	0	0	0	0	0	0	0	0	0	0	0	0	0	0	0	0	0	0	0	0	0	0	0	0	0	0	0
0	1	0	0	0	0	0	0	0	0	0	0	0	0	0	0	0	0	0	0	0	0	0	0	0	0	0	0	0	0	0	1	0	0	0	0	0	0	1	0	0	0	0	1	0	0	0	0	0	0
0	2	0	0	0	0	0	0	0	0	1	0	0	0	1	1	0	0	0	0	0	0	0	0	0	0	0	0	1	0	0	0	0	0	0	0	0	0	0	0	0	0	1	0	0	0	0	0	0	0
0	4	0	0	0	0	0	0	0	0	0	0	0	0	0	0	0	0	0	0	0	0	0	0	0	0	0	0	0	0	0	0	0	0	0	0	0	0	0	0	0	0	0	1	0	0	0	0	0	0
31	34	35	10	43	23	53	79	19	23	52	11	28	16	18	30	2	36	13	24	5	6	20	9	20	33	17	20	19	13	11	145	20	13	19	5	21	35	42	41	22	26	12	15	20	11	7	17	23	1
0	7	3	1	0	1	8	2	2	3	23	1	7	4	2	7	0	7	5	6	1	1	3	1	4	15	7	7	3	3	0	14	1	5	1	1	12	6	8	6	4	99	53	11	6	7	5	5	9	15
3	0	0	0	0	0	0	0	0	1	2	0	0	0	0	1	0	0	0	0	0	0	0	0	0	0	0	0	0	0	0	0	0	0	0	0	0	0	0	0	0	0	0	0	0	0	0	0	0	0
0	4	0	0	12	0	0	2	0	0	8	0	0	0	0	2	0	1	2	0	0	0	1	0	0	1	4	3	0	0	0	0	0	0	0	0	0	5	0	0	0	0	1	1	0	0	0	0	0	0
41	95	26	29	55	40	72	67	37	66	139	32	26	40	26	105	24	87	41	102	28	30	34	56	78	306	94	69	41	36	28	925	69	18	55	28	172	427	229	129	16	107	133	69	87	103	28	47	83	45
0	0	0	0	0	0	0	0	0	0	0	0	0	0	0	0	0	0	0	0	0	0	0	0	0	0	0	0	0	0	0	0	0	0	0	0	0	0	0	0	0	0	0	0	0	0	0	0	0	0
91	93	70	29	126	56	168	84	27	91	108	13	52	45	45	67	15	75	41	73	35	23	39	37	66	107	81	49	38	26	23	123	71	16	48	22	91	84	64	70	23	83	90	49	66	107	30	34	75	50
0	0	0	0	0	0	0	0	0	0	0	0	4	0	0	0	0	0	0	0	0	0	0	0	0	0	0	0	0	0	0	0	0	0	0	0	0	0	0	0	0	0	0	0	0	0	0	0	0	0
27	34	2	8	27	21	52	46	8	28	31	5	23	10	12	112	4	28	7	32	9	12	16	43	16	72	17	24	3	4	1	136	18	36	13	7	30	47	29	38	12	39	36	17	17	7	15	6	28	26
0	0	0	0	0	0	0	0	1	0	0	0	0	0	0	0	0	0	1	0	0	0	0	0	0	0	0	0	0	0	0	0	0	0	0	0	1	0	0	0	0	0	0	1	0	2	0	0	0	0
1	0	0	0	0	0	0	0	1	0	2	0	2	0	6	5	0	2	2	4	0	0	0	5	2	1	4	0	0	4	0	2	4	0	0	0	1	0	1	2	11	0	8	2	4	0	0	0	0	0
5	5	2	6	1	2	12	10	4	7	11	1	4	7	6	6	0	9	8	9	4	0	2	5	3	6	10	6	1	4	3	4	3	0	1	1	7	8	4	6	10	6	13	5	9	3	5	2	1	6
53	94	34	25	60	38	100	48	16	57	101	11	38	23	13	86	10	43	28	62	28	12	22	29	27	107	71	44	28	28	13	131	30	38	21	16	70	71	74	39	18	73	49	36	45	63	31	6	39	27
1	10	8	1	2	7	0	1	3	5	6	2	3	5	0	1	1	5	0	5	3	0	7	1	1	8	5	3	4	2	2	5	0	0	0	1	5	4	4	3	9	3	3	1	2	12	0	3	8	0
0	0	0	0	0	0	0	0	0	0	0	0	0	0	0	1	0	0	0	0	0	0	0	0	0	0	1	0	0	0	0	0	0	0	0	0	0	0	0	0	0	0	0	0	0	2	0	0	0	0
1	9	0	1	5	5	2	0	2	6	6	0	6	3	1	2	1	2	2	2	4	2	1	0	4	3	0	1	0	0	0	2	8	2	1	7	2	6	2	6	0	0	0	2	4	1	1	2	6	2
26	79	13	11	34	21	16	14	18	16	22	3	29	19	5	5	0	13	9	6	11	4	2	7	17	3	6	5	3	1	0	9	20	17	13	1	14	2	15	12	5	5	8	4	6	3	1	8	8	7
0	0	0	0	0	0	0	0	0	0	0	0	0	0	0	0	0	0	0	0	0	0	0	0	0	0	0	0	0	0	0	0	0	0	0	0	0	0	0	0	0	0	0	0	0	0	0	0	0	0
1	0	2	0	0	0	0	0	0	1	0	0	0	0	0	0	0	0	0	1	0	0	1	0	1	0	5	1	0	0	0	0	0	0	0	0	0	0	0	1	0	0	0	0	1	0	0	0	0	0
8	7	2	0	0	0	4	1	2	4	3	0	0	2	3	0	1	1	0	0	3	1	0	0	3	2	4	0	0	0	0	1	0	10	0	0	6	1	1	2	1	0	1	0	11	0	0	0	1	0
3	0	0	0	0	0	0	0	2	0	5	2	2	0	1	0	0	3	3	5	2	3	2	0	1	1	1	1	0	0	0	1	0	0	0	0	0	0	1	3	0	1	1	0	2	2	0	1	0	0
0	0	0	1	2	2	0	0	1	4	0	0	1	0	1	0	0	1	0	0	1	0	1	0	0	1	0	2	0	0	0	0	3	0	0	0	0	0	1	0	5	0	1	0	2	0	0	0	0	0
0	0	0	0	0	0	0	1	0	0	0	0	0	0	0	0	0	0	0	0	0	0	0	0	0	0	0	0	0	0	0	0	0	0	0	0	0	0	0	0	0	0	0	0	0	0	0	0	0	0
0	0	0	0	0	0	0	0	0	1	1	0	0	0	1	0	0	0	0	0	0	0	0	0	2	0	0	0	0	0	0	0	0	1	0	0	0	0	0	0	1	0	0	0	1	0	0	0	0	0
0	0	0	0	0	0	0	0	0	0	0	0	0	0	0	0	0	0	0	0	0	0	0	0	0	1	0	0	0	0	0	0	0	0	0	0	0	0	0	0	0	0	0	0	1	0	0	0	0	0
0	0	0	0	0	0	1	0	0	0	0	0	0	0	0	0	0	0	0	0	0	0	0	0	0	0	0	0	0	0	0	0	0	0	0	0	0	0	0	0	0	0	1	0	0	0	0	0	0	0
0	0	0	0	0	0	0	0	0	0	0	0	0	0	0	0	0	0	0	0	0	0	0	0	0	0	0	0	0	0	0	0	0	0	0	0	0	0	0	0	0	0	0	0	0	0	0	0	0	0
0	0	0	0	0	0	0	0	0	0	0	0	0	0	0	0	0	0	0	0	0	0	0	0	0	0	0	0	0	0	0	0	0	0	0	0	0	0	0	0	0	0	0	0	0	0	0	0	0	0
0	0	0	0	0	0	0	1	0	0	0	0	0	0	0	0	0	0	0	0	0	0	0	0	0	0	0	0	0	0	0	0	0	0	0	0	0	0	0	0	0	0	0	0	0	0	0	0	0	0
62	8	36	43	3	32	34	49	9	22	16	12	70	67	9	43	8	9	85	4	67	11	50	35	7	5	32	15	80	42	26	19	12	4	32	43	28	29	45	10	4	4	25	2	35	43	8	7	2	12
0	0	0	0	0	0	0	0	0	0	0	0	0	0	0	0	0	0	0	0	0	0	0	0	0	0	0	0	0	0	0	0	0	0	0	0	0	0	0	1	0	0	0	0	2	0	0	0	0	0
1	7	0	0	2	0	10	0	0	0	4	2	1	1	0	0	0	2	3	0	2	1	0	1	0	2	2	1	0	1	1	8	1	0	0	0	0	0	1	3	0	1	0	0	1	5	3	0	1	0
1	0	0	0	0	0	0	0	0	0	0	0	0	0	0	0	0	3	0	0	0	0	0	0	0	0	2	0	0	0	0	1	0	0	0	0	0	0	0	0	0	0	0	0	0	0	0	0	0	0
22	25	2	5	60	10	25	12	1	28	21	1	11	4	10	18	7	22	10	14	15	0	8	4	12	26	25	9	4	3	3	10	12	15	10	4	16	22	25	23	6	5	21	11	17	17	11	7	9	15
0	0	0	0	0	0	0	0	0	2	0	0	3	1	1	0	2	1	0	0	0	0	0	0	1	0	2	0	0	0	0	0	3	0	0	0	0	0	0	2	3	0	1	0	0	1	0	0	2	1
0	0	0	0	0	0	0	0	0	0	0	0	0	1	0	0	0	0	0	0	0	0	0	0	0	0	0	0	0	0	0	0	0	0	0	0	0	0	0	0	0	0	0	0	0	0	0	0	0	0
0	0	0	0	0	0	0	0	0	0	0	0	0	0	0	0	0	0	0	0	0	0	0	0	0	0	0	0	0	0	0	1	0	0	1	0	0	0	0	0	0	0	0	0	0	0	0	0	0	0
0	0	0	1	0	0	1	0	0	1	0	0	1	0	0	0	0	1	0	1	0	1	0	0	0	0	0	0	0	0	0	0	0	0	1	0	0	1	0	0	0	0	0	0	0	1	0	1	0	0
0	0	0	0	0	0	0	0	0	0	0	0	0	1	0	0	0	0	0	0	0	1	0	0	0	0	0	0	0	0	0	0	0	0	0	0	0	0	0	1	0	0	0	0	0	1	0	1	0	0
21	26	10	6	15	18	28	24	1	19	20	5	23	0	7	24	4	21	18	21	8	0	5	10	8	22	23	13	7	20	11	30	16	10	5	7	21	16	19	26	5	21	11	15	20	22	5	5	17	13
0	0	0	0	0	0	0	0	0	0	0	0	0	0	0	1	0	0	0	9	0	0	0	1	0	1	1	1	0	0	0	0	0	0	1	0	0	0	0	0	0	0	0	0	0	4	0	0	0	0
1	4	1	2	14	2	9	5	2	5	2	1	1	0	7	1	0	3	1	2	0	1	0	0	4	0	14	0	0	4	2	22	0	0	3	0	8	3	1	11	12	12	0	9	4	6	4	2	8	0
0	0	0	0	0	0	0	0	0	0	0	0	0	0	0	0	0	0	0	0	0	0	0	0	0	0	0	0	0	0	0	0	0	0	0	0	0	0	0	0	0	0	0	0	0	0	0	0	0	0
0	0	0	0	0	0	0	0	0	0	0	0	0	0	0	0	0	0	0	0	0	0	0	0	0	0	0	0	0	0	0	0	0	0	0	0	0	0	0	0	0	0	0	0	0	0	0	0	0	0
0	0	0	0	0	0	0	2	0	0	0	0	0	0	0	0	0	0	0	0	0	0	0	0	0	1	0	1	0	0	0	0	0	0	0	0	0	0	0	1	0	0	0	0	0	0	0	0	1	0
0	3	0	0	0	1	1	1	1	2	6	0	0	0	0	1	1	0	0	1	1	0	1	0	0	0	1	0	1	2	0	2	0	0	1	0	0	3	1	1	0	0	1	1	1	0	0	0	0	0
0	0	0	0	0	0	0	0	0	0	0	0	0	0	0	0	0	0	0	0	0	0	0	0	0	0	0	0	0	0	0	0	0	0	0	0	0	0	0	0	0	0	0	0	0	0	0	0	0	0
0	0	0	0	0	0	0	0	0	0	0	0	0	0	0	0	0	0	0	1	0	0	0	0	0	0	0	0	0	0	0	0	0	0	0	0	0	0	0	0	0	0	0	0	0	0	0	0	0	0
0	0	0	0	0	0	0	0	0	0	2	0	0	0	0	0	0	0	0	0	0	0	0	0	0	0	0	0	0	0	0	0	0	0	0	0	1	0	0	3	0	0	0	0	0	0	0	1	0	0
1	0	0	1	0	0	0	0	0	0	0	0	0	0	0	0	0	0	0	0	0	0	0	0	0	0	0	1	0	0	0	0	0	0	1	0	0	0	0	0	0	0	0	1	0	0	0	0	0	0
0	0	0	0	0	0	0	0	0	0	0	0	0	0	0	0	0	0	0	0	0	0	0	0	0	0	0	0	0	0	0	0	0	0	0	0	0	0	0	0	0	0	0	0	0	0	0	0	0	0
6	2	0	0	9	0	0	2	0	0	3	0	0	0	4	0	0	5	3	4	0	0	0	0	1	0	1	1	1	0	0	0	8	0	0	0	2	0	2	2	0	0	0	1	2	3	0	1	1	0
54	48	4	14	67	18	34	37	7	13	30	10	22	19	12	14	9	29	12	44	15	3	16	0	28	9	24	20	14	16	2	18	19	18	10	8	21	12	17	36	14	14	13	15	15	16	16	7	13	38
1	0	0	0	0	0	1	0	0	1	1	0	0	0	0	1	0	0	0	0	0	0	0	0	0	0	0	0	0	0	0	0	0	0	0	0	0	0	0	0	0	1	0	0	0	7	0	0	0	6
0	0	0	0	0	0	0	0	0	0	0	0	0	0	0	0	0	0	0	0	0	0	0	0	0	0	0	0	0	0	0	0	0	0	0	0	0	0	0	0	0	0	0	0	0	0	0	0	0	0
0	0	0	0	0	0	0	0	2	0	1	0	0	0	0	0	0	0	0	0	0	0	0	0	0	0	0	0	0	0	0	0	0	0	0	0	0	0	0	2	0	0	1	0	0	0	0	0	0	0
0	0	0	0	0	0	0	0	0	0	0	0	0	0	0	0	0	0	0	0	0	0	0	0	0	0	0	0	0	0	0	0	0	0	0	0	0	0	0	0	0	0	0	0	0	0	0	0	0	0
3	0	0	0	0	0	0	0	0	0	0	0	3	1	0	0	0	0	0	0	0	0	0	0	0	0	0	0	0	0	0	0	2	0	0	0	0	1	0	1	0	0	0	0	1	0	0	0	0	0
0	0	0	0	0	0	0	0	0	0	0	0	0	0	1	0	0	0	0	0	0	0	0	0	0	0	0	0	0	0	0	0	0	0	0	0	0	0	0	0	0	0	0	0	0	0	0	0	0	0
0	0	0	1	0	0	0	0	0	0	0	0	0	0	0	0	0	0	1	0	0	0	0	0	0	0	0	0	0	0	0	0	0	0	1	0	0	0	0	0	0	0	0	0	0	0	0	0	0	0
8	1	0	0	0	0	0	0	0	2	0	0	0	0	1	3	0	0	0	4	0	0	1	0	0	1	0	0	0	0	0	0	3	0	0	0	4	1	0	5	0	1	3	0	0	1	0	0	0	0
0	0	0	0	0	0	0	0	0	0	0	0	0	1	0	0	0	0	0	0	0	1	0	0	0	0	0	0	0	0	0	0	0	0	0	0	0	0	0	0	0	0	0	1	0	6	0	1	0	0
0	0	0	0	0	0	0	0	0	0	0	0	0	0	0	0	0	0	0	0	0	0	0	0	0	0	0	0	0	0	0	0	0	0	0	0	0	0	0	0	0	0	0	0	0	0	0	0	5	0
0	2	0	2	0	0	5	0	1	0	0	1	1	0	7	2	0	6	0	4	1	1	0	0	1	0	0	1	2	2	0	1	0	0	0	1	0	0	0	1	0	0	1	1	2	4	1	0	2	1
0	0	0	0	0	0	0	0	0	0	0	0	0	2	0	0	0	0	0	0	0	0	0	1	0	0	0	0	0	0	0	0	0	0	0	0	0	0	0	1	0	4	3	0	0	0	0	0	0	0
0	0	0	0	0	0	0	0	0	0	0	1	0	0	0	0	0	0	0	0	0	0	0	1	0	0	0	0	0	0	0	0	1	0	0	0	0	0	0	0	0	0	0	0	0	0	1	0	1	0
0	0	0	1	0	0	0	0	0	0	0	0	0	0	0	0	0	0	0	0	0	0	0	0	0	0	0	0	0	0	0	0	0	0	0	0	0	1	0	0	0	0	0	0	0	0	0	0	0	0
19	16	17	6	34	19	22	18	7	17	36	6	19	3	7	15	7	18	6	6	12	5	7	30	11	25	20	16	2	3	21	57	24	18	4	3	15	25	23	11	1	12	14	7	15	17	3	6	10	0
2	5	1	0	4	0	1	2	1	17	5	2	1	0	3	5	2	11	3	6	2	10	0	0	5	6	2	4	0	1	0	4	0	0	1	6	3	2	4	9	10	0	4	7	6	13	0	0	0	0
0	0	0	0	0	0	0	0	0	0	0	0	0	0	0	0	0	0	0	0	0	0	0	0	0	0	0	0	0	0	0	0	0	0	0	0	0	0	0	0	0	0	0	0	0	0	0	2	1	0
0	0	0	0	0	0	2	0	0	0	0	0	0	2	0	0	0	1	0	0	0	0	0	0	0	0	0	0	0	0	0	0	0	0	0	0	0	0	0	0	0	0	0	0	0	0	0	0	0	0
0	0	0	0	0	0	0	0	0	0	0	0	0	0	1	0	1	0	1	0	1	0	0	0	0	0	0	0	0	2	0	0	0	0	0	2	0	1	0	0	0	0	0	0	0	0	0	0	0	0
145	269	114	88	35	60	24	32	10	42	72	10	58	20	5	18	6	30	19	8	12	15	11	0	18	5	11	10	3	7	3	58	6	5	13	16	54	28	50	48	6	4	10	10	17	23	345	335	591	95
0	0	0	0	0	1	0	0	1	1	0	1	1	0	1	0	0	0	0	0	0	0	0	1	0	0	7	0	0	0	0	0	0	0	3	0	3	1	4	0	3	0	0	0	0	5	1	0	0	1
0	0	0	0	0	0	0	0	0	0	0	0	0	0	0	0	0	0	0	0	0	0	0	0	0	0	0	0	0	0	0	0	0	0	0	0	0	0	0	0	0	0	0	0	0	0	0	0	0	0
19	31	18	3	0	1	0	4	3	2	0	1	0	18	0	0	0	1	0	3	1	2	1	0	0	0	0	0	0	1	0	0	0	0	2	1	0	1	0	1	0	4	0	0	0	0	0	1	0	0
0	0	0	0	0	0	0	0	0	0	0	0	0	0	0	0	0	0	0	0	1	0	0	0	0	0	1	0	0	0	0	3	0	0	0	0	0	0	0	0	0	0	0	0	0	0	0	0	0	0
6	5	14	3	12	1	2	1	1	0	4	3	1	9	3	5	0	2	3	3	5	1	0	0	1	0	3	2	8	2	0	1	4	0	0	12	0	6	1	2	0	0	0	1	2	0	11	15	9	0
1	0	0	0	0	0	0	0	0	0	0	1	0	0	0	0	0	0	0	0	0	0	0	1	0	0	1	1	0	0	0	3	0	0	0	0	0	0	1	2	0	0	0	0	0	0	12	6	5	2
19	48	12	0	0	5	106	6	8	4	3	35	24	52	17	1	4	3	6	0	11	6	2	2	0	7	2	2	2	28	4	3	2	0	11	1	7	5	2	3	23	19	3	4	1	0	6	7	6	0
28	39	9	11	0	9	5	1	3	8	11	2	10	6	1	0	3	6	1	0	7	9	2	4	4	0	8	1	3	0	0	11	9	23	1	3	18	11	16	12	1	0	3	3	7	17	158	69	157	17
0	0	0	0	0	0	0	0	0	0	0	0	0	0	0	0	0	0	0	0	0	0	0	0	0	0	0	0	0	0	0	0	0	0	0	0	0	0	1	0	1	0	0	0	0	0	0	0	0	0
128	154	57	21	32	21	26	9	9	14	21	4	39	17	8	6	3	2	7	2	7	4	0	11	2	0	7	4	0	1	0	28	2	41	2	8	24	11	28	23	6	0	4	5	5	14	199	183	194	24
1	12	3	1	0	0	4	0	1	0	1	2	1	3	1	0	0	4	0	0	3	5	0	2	3	0	2	2	0	0	0	7	0	0	0	0	0	2	0	3	0	1	2	6	3	3	13	6	7	1
0	0	0	0	0	0	0	0	0	0	0	0	0	0	0	0	0	0	0	1	0	0	0	0	0	1	0	0	0	0	0	0	0	0	0	0	0	0	0	0	0	0	0	0	0	0	0	0	0	0
0	0	0	0	0	0	13	1	0	0	0	0	1	0	0	0	0	0	1	0	0	0	0	0	2	0	0	0	0	0	0	0	0	0	0	0	1	0	0	2	0	0	0	0	0	0	0	0	0	0
53	43	13	9	23	40	32	17	10	23	44	3	14	16	15	35	3	26	6	19	16	7	7	3	14	35	29	10	11	10	22	42	32	1	12	3	34	40	49	23	6	34	30	27	25	53	11	22	26	23
0	0	0	0	0	0	0	0	0	0	0	0	0	0	0	0	0	0	0	0	0	0	0	0	0	0	0	0	0	0	0	0	0	0	0	0	0	0	0	0	0	0	0	0	0	0	0	0	0	0
7	4	1	3	5	4	3	5	1	7	11	1	6	1	2	8	1	8	6	10	2	1	3	6	4	1	7	5	5	4	0	11	8	2	0	6	4	5	1	16	2	11	9	3	9	3	9	0	3	9
30	65	10	13	7	25	26	27	8	40	44	7	34	15	19	36	4	44	16	31	13	7	21	15	22	31	38	22	7	5	25	43	13	34	14	12	24	49	36	59	15	36	54	26	37	43	19	14	23	19
5	20	5	3	1	9	6	10	2	7	16	2	10	2	2	15	0	9	5	7	2	1	1	0	4	16	4	7	4	2	0	14	12	0	0	1	3	9	3	7	5	3	8	4	9	12	4	1	3	1
18	14	0	1	0	1	11	2	5	2	15	6	10	3	3	12	0	9	4	1	5	1	9	14	10	22	4	4	5	1	2	13	14	3	6	1	10	19	5	6	0	133	34	12	3	5	17	19	12	1
29	83	16	12	40	22	42	16	8	28	41	1	48	3	12	47	6	32	13	29	13	2	9	5	8	31	12	7	0	12	10	14	17	24	7	3	35	21	26	21	3	48	30	15	28	15	8	14	15	22
0	0	0	0	0	0	0	0	0	0	2	0	0	0	0	0	0	0	0	0	0	0	0	0	0	0	0	0	0	0	0	0	0	0	0	0	1	0	0	0	0	0	0	1	0	0	0	0	0	0
0	0	0	0	0	0	0	0	0	0	0	0	0	0	0	0	0	0	0	0	0	0	0	0	0	0	0	0	0	0	0	0	0	0	0	0	0	0	0	0	0	0	0	0	0	0	0	0	0	0
6	10	0	2	17	8	30	0	9	6	5	2	7	7	6	1	0	6	7	1	4	1	4	0	4	5	7	1	9	0	0	2	10	0	0	3	9	5	10	7	0	6	11	6	5	14	1	3	1	18
0	0	0	0	0	0	0	0	0	0	0	0	0	0	0	0	0	0	0	0	0	0	0	0	0	0	0	0	0	0	0	0	0	0	0	0	0	0	0	0	0	0	0	0	0	0	0	0	0	0
0	0	0	0	0	0	0	0	0	0	0	0	0	0	0	0	0	0	0	0	0	0	0	0	0	0	0	0	0	0	0	0	0	0	0	0	0	0	0	0	0	0	0	0	0	0	0	0	0	0
0	0	0	0	0	0	0	0	0	0	0	0	0	0	0	0	0	0	0	0	0	0	0	0	0	0	0	0	0	0	0	0	0	0	0	0	0	0	0	0	0	0	0	0	0	0	0	0	0	0
0	0	0	0	0	0	0	0	0	0	0	0	0	0	0	0	0	0	0	0	0	0	0	0	0	0	0	0	0	0	0	0	0	0	0	0	0	0	0	0	0	0	0	0	0	0	0	0	0	0
0	0	0	3	0	1	18	0	0	1	0	0	0	3	2	0	0	3	0	0	2	0	0	0	0	1	0	1	3	0	0	0	1	0	0	0	0	1	1	0	0	0	0	1	0	0	0	0	1	0
0	0	0	0	0	0	0	0	0	0	0	0	0	0	0	0	0	0	0	0	0	0	0	0	0	0	0	0	0	0	0	0	0	0	0	0	0	0	0	0	0	0	0	0	0	0	0	0	0	0
0	0	0	0	0	0	0	0	0	0	0	0	0	0	0	0	0	0	0	0	0	0	0	0	0	0	0	0	2	0	0	0	0	0	0	0	0	0	0	0	0	0	0	0	0	0	0	0	0	0
0	0	0	0	0	0	0	0	2	1	0	0	0	0	0	0	0	1	0	0	0	0	0	0	0	0	0	0	0	0	0	0	0	0	0	0	0	0	0	0	0	0	0	0	0	0	0	0	0	0
6	25	11	6	13	3	4	24	2	25	4	4	8	28	9	3	5	8	2	5	12	14	3	6	14	0	9	37	6	4	17	6	0	21	3	2	10	4	4	7	6	1	7	0	6	3	8	10	7	17
0	0	0	0	0	0	0	0	0	0	0	0	0	0	0	0	0	0	0	0	0	0	0	0	0	0	0	0	0	0	0	0	0	0	0	0	0	0	0	0	0	0	0	0	0	0	0	0	0	0
190	274	123	88	273	87	231	52	33	107	154	27	80	218	81	36	23	168	69	60	182	214	38	68	205	31	109	439	70	42	247	129	52	58	38	44	79	82	94	160	26	26	88	847	95	64	388	160	107	26
0	0	0	0	0	0	0	0	0	0	0	0	0	0	0	0	0	0	0	0	0	0	0	0	0	0	0	0	0	0	0	0	0	0	0	0	0	0	0	0	0	0	0	0	0	0	0	0	0	0
14	33	0	2	25	0	9	4	20	6	3	2	47	24	7	4	1	3	5	3	1	8	3	21	8	1	1	1	1	47	0	1	6	0	1	5	4	11	0	7	5	19	2	5	4	0	3	4	2	5
0	0	0	0	0	0	0	0	0	1	0	0	0	12	3	0	0	0	0	0	0	0	0	0	0	0	0	0	0	0	0	0	0	0	0	0	0	0	0	0	0	0	0	0	0	0	0	0	0	0
0	0	0	0	0	0	0	0	0	0	0	0	0	0	0	0	0	1	0	0	0	0	0	0	0	0	0	0	0	0	0	0	0	0	0	0	0	0	0	0	0	0	0	0	1	0	0	0	0	2
0	0	0	0	0	0	0	0	0	0	0	0	3	0	0	0	0	0	0	0	0	0	0	0	0	0	0	0	0	0	0	0	0	0	0	0	0	0	0	0	0	0	0	0	0	0	0	0	0	0
1	0	0	1	0	0	0	1	0	1	8	2	3	3	1	1	1	0	0	0	6	10	0	0	1	3	0	0	0	1	0	0	0	0	0	1	3	1	0	4	1	1	0	2	2	1	27	14	1	0
265	329	143	225	216	113	198	203	189	387	1460	415	242	736	330	124	127	379	354	166	225	520	213	215	1025	49	219	348	398	697	130	643	281	205	304	465	513	356	372	626	420	467	611	658	463	464	461	398	664	468
42	41	0	3	0	0	0	8	9	6	23	3	33	23	7	1	2	3	4	0	2	11	5	1	8	3	1	4	10	27	0	7	7	0	2	4	15	3	6	10	13	0	2	10	8	10	3	3	2	3
0	0	0	0	0	0	0	0	0	6	2	1	2	0	1	0	0	0	0	1	2	1	0	0	0	0	0	1	0	0	0	5	3	0	0	2	0	0	0	7	0	0	0	4	2	2	0	0	0	0
2765	2232	1188	838	463	289	1324	1918	546	412	593	446	641	1715	1367	321	419	952	1368	315	290	862	286	675	267	148	263	993	752	1400	275	232	490	139	1207	1934	370	473	209	851	572	181	320	526	266	483	587	167	340	174
0	0	0	0	0	0	0	0	0	0	0	0	0	0	0	0	0	1	0	0	0	0	0	0	0	0	0	0	0	0	0	0	0	0	0	0	0	0	0	0	0	0	0	0	0	0	0	0	0	0
0	0	0	0	0	0	0	9	1	0	3	0	1	3	0	0	1	2	0	0	0	0	4	0	3	0	5	1	0	4	3	0	0	0	2	0	3	0	2	3	0	0	0	5	4	0	8	2	3	0
0	1	0	0	0	0	0	0	0	0	0	0	0	1	0	1	0	1	0	0	0	0	0	0	0	3	0	0	0	1	0	0	0	0	0	0	1	0	0	0	0	0	0	1	0	0	0	0	0	6
0	0	0	0	0	0	0	0	0	0	0	0	0	0	0	0	0	0	0	0	0	0	0	0	0	0	0	0	0	0	0	0	0	0	0	0	0	0	0	0	0	0	0	0	0	0	0	0	0	0
0	0	0	0	0	4	0	0	0	0	0	0	0	0	0	0	0	0	0	0	0	0	0	0	0	0	0	0	0	0	0	0	0	0	0	0	1	0	12	0	0	0	0	0	0	0	0	0	0	0
0	0	0	0	0	0	0	0	0	0	0	0	0	0	0	0	0	0	0	0	0	0	0	0	0	0	0	0	0	0	0	0	0	0	0	0	0	0	0	0	0	0	0	0	0	0	0	0	0	0
0	1	2	0	0	1	0	0	1	0	0	0	1	1	4	0	0	0	0	0	0	1	0	0	2	6	1	1	0	1	0	0	1	0	0	0	1	2	0	0	0	2	0	1	2	3	2	0	0	0
0	2	0	1	0	0	1	0	0	0	0	0	0	1	0	0	0	0	0	0	0	0	0	1	0	0	0	0	0	0	0	0	0	0	0	0	0	0	0	2	0	0	0	0	0	2	0	0	0	0
58	96	96	56	113	57	67	93	62	138	140	46	50	66	74	52	63	108	59	51	54	90	76	96	183	28	95	66	53	75	44	215	61	182	65	27	91	80	125	124	63	696	258	133	116	34	284	290	281	102
2	2	0	3	0	1	0	1	1	1	7	0	3	1	0	2	0	11	2	0	0	81	1	1	13	2	22	3	5	0	0	14	2	0	2	8	7	11	12	20	7	6	29	12	6	2	3	5	5	3
0	0	0	0	0	0	0	0	0	0	0	0	0	0	0	0	0	0	0	0	0	0	0	0	0	0	0	0	0	0	0	0	0	0	0	0	0	0	0	0	0	0	0	0	0	0	0	0	0	0
0	0	0	0	0	1	0	0	0	0	0	0	0	0	0	0	0	0	0	0	0	0	0	0	0	0	0	0	0	0	0	0	0	0	0	0	0	0	0	0	0	0	0	0	0	0	0	0	0	0
0	0	0	0	0	0	0	0	0	0	2	0	0	0	0	0	0	0	0	0	0	9	0	0	0	0	0	0	0	0	0	0	0	0	0	0	0	0	0	0	0	0	1	0	0	0	0	0	0	0
43	66	21	41	131	28	23	13	12	91	62	28	7	20	12	25	5	42	24	11	23	62	14	30	75	3	15	52	13	20	9	72	15	36	12	19	39	26	56	107	5	248	309	194	109	10	288	137	211	38
0	0	0	0	0	0	0	0	0	1	0	1	0	0	0	0	0	0	0	0	0	2	0	0	1	0	0	0	0	0	0	2	1	1	0	0	0	0	0	0	0	0	0	0	0	0	0	0	0	0
317	340	88	80	113	36	33	94	110	80	236	50	55	73	67	23	14	72	39	14	25	79	31	50	45	10	22	45	18	126	12	99	37	38	15	31	102	72	61	94	150	117	93	74	63	43	91	229	122	62
0	0	0	0	0	0	0	0	0	0	0	0	0	0	0	0	0	0	0	0	0	0	0	0	0	0	0	0	0	0	0	0	0	0	0	0	0	0	0	0	0	0	0	0	0	0	0	0	0	0
39	15	60	12	60	97	35	34	16	20	46	10	26	33	17	30	7	31	11	18	13	1	17	10	24	66	18	15	13	8	5	27	15	1	3	3	19	13	14	12	6	6	12	3	4	34	2	8	1	5
0	0	0	0	0	0	0	0	0	0	0	0	0	0	0	0	0	0	0	0	0	0	0	0	0	0	0	0	0	0	0	0	0	0	0	0	0	0	0	0	0	0	0	0	0	0	0	0	0	0
78	76	72	46	98	60	81	99	18	34	93	16	51	53	37	59	22	52	17	48	19	30	38	37	81	111	98	24	22	19	28	161	64	74	53	23	69	75	76	129	22	34	33	32	37	94	11	53	28	37
0	0	6	4	35	3	0	1	1	0	11	2	0	7	1	2	2	6	5	0	5	95	3	10	7	1	15	8	6	4	6	8	4	0	3	0	7	2	3	34	0	16	18	12	12	2	6	4	11	0
0	0	0	0	0	0	2	3	0	1	1	0	3	1	3	2	0	3	3	0	2	1	0	0	1	1	6	1	2	1	0	8	1	0	0	0	3	1	0	2	0	0	0	0	1	3	1	2	0	0
0	0	0	0	0	0	3	0	0	0	0	0	0	0	0	0	0	0	0	0	0	0	0	0	0	0	0	0	0	0	0	0	0	0	0	0	0	0	0	0	0	0	0	0	0	0	0	0	0	0
8	27	0	6	0	5	6	11	3	0	3	0	5	7	1	1	1	6	1	0	6	0	14	0	5	0	0	3	0	0	0	0	1	0	0	1	1	1	0	0	0	1	0	0	0	7	0	1	2	0
0	1	3	0	0	0	4	1	1	0	0	0	0	0	0	0	0	0	0	0	1	0	0	1	0	1	0	0	0	0	0	0	0	0	1	0	2	0	0	3	0	0	0	2	0	0	0	0	0	0
0	0	0	0	0	0	0	0	0	0	0	0	0	0	0	0	0	0	0	0	0	0	0	0	0	0	0	0	0	0	0	0	0	0	0	0	0	0	0	0	0	0	0	0	0	0	0	0	0	0
0	0	0	0	0	0	0	0	0	0	0	0	0	0	0	0	0	0	0	0	0	0	0	0	0	0	0	0	0	0	0	0	0	0	0	0	0	0	0	0	0	0	0	0	0	0	0	0	0	0
0	0	0	0	0	0	0	0	0	0	0	0	0	0	0	0	0	0	0	0	0	0	0	0	0	0	0	0	0	0	0	0	0	0	0	0	0	0	0	0	0	0	0	0	0	0	0	0	0	0
0	0	0	0	0	0	0	0	0	0	0	0	0	0	0	0	0	0	0	0	0	0	0	0	0	0	0	0	0	0	0	0	0	0	0	0	0	0	0	0	0	0	0	0	0	0	0	0	0	0
0	0	0	0	0	0	0	0	0	0	0	0	0	0	0	0	0	0	0	0	0	0	0	0	0	0	0	0	0	0	0	0	0	0	0	0	0	0	0	0	0	0	0	0	0	0	0	0	0	0
6	21	7	0	0	20	6	36	314	35	20	3	8	5	4	24	1	11	8	1	4	0	3	0	79	3	2	5	2	3	10	2	4	0	1	2	4	4	103	6	0	0	4	1	1	9	3	0	1	0
0	0	0	0	0	0	0	0	0	0	0	0	0	0	0	0	0	0	0	0	0	0	0	0	0	0	0	0	0	0	0	0	0	0	0	0	0	0	0	0	0	0	0	0	0	0	0	0	0	0
0	0	0	0	0	0	3	0	0	0	0	0	0	0	0	0	0	0	0	0	0	0	0	0	0	0	0	0	0	0	0	0	0	0	0	0	0	0	0	0	0	0	0	0	0	0	0	0	0	0
0	0	0	0	0	0	0	0	0	0	0	0	0	0	0	0	0	0	0	0	0	0	0	0	0	0	0	0	0	0	0	0	0	0	0	0	0	0	0	0	0	0	0	0	0	0	0	0	0	0
0	3	0	0	0	0	6	0	0	0	0	0	0	0	0	0	0	0	0	0	0	0	0	0	0	0	0	1	0	0	0	0	0	0	0	0	0	0	0	0	0	0	0	1	0	0	0	0	0	0
0	0	0	0	0	0	0	2	0	0	0	0	0	0	0	0	0	0	0	0	0	0	0	0	0	0	0	0	0	0	0	0	0	0	0	0	0	0	0	0	0	0	0	0	0	0	0	0	0	0
0	0	2	0	0	0	4	1	0	0	0	0	0	0	1	0	0	0	0	0	0	0	0	0	0	0	5	1	0	2	0	1	0	0	0	0	0	0	0	0	0	0	0	0	0	0	0	0	0	0
0	0	0	0	0	0	0	0	0	0	0	0	0	0	0	0	0	0	0	0	0	0	0	0	0	0	0	0	0	0	0	0	0	0	0	0	0	0	0	0	0	0	0	0	0	0	0	0	0	0
42	8	3	23	37	8	6	8	4	13	27	4	7	29	16	9	10	27	8	4	12	34	6	11	26	1	16	11	12	15	4	37	3	26	3	5	18	20	18	28	0	4	10	6	13	4	6	6	1	6
0	0	0	0	0	0	0	0	0	0	0	0	0	0	0	0	0	0	0	0	0	0	0	0	0	0	0	0	0	0	0	0	0	0	0	0	0	0	0	0	0	0	0	0	0	0	0	0	0	0
0	0	0	0	0	0	0	0	0	0	0	0	0	0	0	0	0	0	0	0	0	0	0	0	0	0	0	0	0	0	0	0	0	0	0	0	0	0	0	0	0	0	0	0	0	0	0	0	0	0
0	0	0	0	0	0	0	0	0	0	1	1	0	0	0	0	0	1	0	0	0	4	0	0	1	0	0	0	0	0	0	1	0	0	0	1	1	1	0	1	1	0	1	0	1	0	0	0	0	0
14	3	0	4	0	5	0	5	16	1	4	0	0	5	2	4	1	3	0	0	0	0	3	1	1	11	1	0	2	3	0	4	3	0	0	0	1	0	3	0	0	0	1	0	1	1	9	1	0	0
0	0	0	0	0	0	0	0	0	0	0	0	0	0	0	0	0	0	0	0	0	0	0	0	0	0	0	0	0	0	0	0	0	0	0	0	0	0	0	0	0	0	0	0	0	0	0	0	0	0
0	0	0	0	0	0	0	0	0	0	0	0	0	0	0	0	0	0	0	0	0	0	0	0	0	0	0	0	0	0	0	0	0	0	0	0	0	0	0	0	0	0	0	0	0	0	0	0	0	0
0	0	0	0	0	0	0	0	0	0	0	0	0	0	0	0	0	0	0	0	0	0	0	0	0	0	0	0	0	0	0	0	0	0	0	0	0	0	0	0	0	0	0	0	0	0	0	0	0	0
72	111	85	38	170	113	146	76	22	77	67	18	66	63	28	77	8	77	26	71	31	12	33	21	42	158	66	66	34	25	42	54	23	21	14	18	51	26	49	47	13	40	58	26	34	119	29	14	53	75
0	0	0	0	0	0	0	0	0	3	1	0	3	0	0	0	0	0	0	0	0	0	3	0	0	0	1	1	0	1	0	0	1	0	0	0	0	1	2	1	2	0	0	0	0	0	0	0	1	0
31	64	19	8	15	33	124	39	8	48	51	10	55	35	37	17	7	68	21	36	13	3	14	13	25	13	46	32	12	14	25	14	11	57	13	8	28	6	11	26	35	18	13	16	21	64	2	6	21	7
0	0	0	0	0	0	6	0	0	0	0	0	1	0	0	0	0	0	0	2	0	0	0	0	0	0	0	0	0	0	0	0	0	0	0	0	0	0	0	3	0	0	0	0	0	0	0	0	0	0
0	0	0	0	0	0	0	0	0	0	0	0	0	4	0	0	0	0	0	0	0	0	0	0	0	0	0	0	0	1	0	0	0	0	0	0	0	0	0	0	0	0	0	0	0	0	0	0	0	0
0	0	0	0	0	0	0	0	0	0	0	0	0	1	0	0	0	0	0	0	0	0	1	0	0	0	0	0	0	0	0	0	0	0	0	0	0	0	0	0	0	0	0	0	0	0	0	0	0	0
26	15	0	3	64	16	51	12	11	28	18	5	9	3	8	3	0	16	3	27	6	1	7	13	8	10	28	8	1	4	0	0	12	25	4	2	9	6	8	11	11	69	23	8	0	11	10	1	19	2
6	4	0	1	0	1	0	0	0	0	2	0	3	7	1	0	0	1	0	7	1	1	0	0	4	0	1	2	1	0	0	1	0	0	0	1	0	1	0	8	0	0	0	0	0	11	7	0	0	18
0	0	0	2	0	7	11	0	0	0	3	0	3	1	0	1	0	1	2	0	1	1	1	0	2	1	0	6	0	2	0	0	0	0	0	2	2	0	0	2	1	0	0	1	0	3	1	0	2	0
0	1	0	0	0	0	0	0	1	0	1	0	0	0	0	0	0	1	0	0	0	0	0	0	0	0	0	0	0	0	0	0	0	0	0	0	0	0	0	0	0	0	0	0	1	0	0	0	0	1
0	0	0	0	0	0	0	0	0	0	0	0	0	0	0	0	0	0	0	0	0	0	0	0	0	0	0	0	0	0	0	0	0	0	0	0	0	0	0	0	0	0	0	0	0	0	0	0	0	0
0	0	0	0	0	0	0	0	0	0	0	0	0	0	0	0	0	0	0	0	0	0	0	0	0	0	0	0	0	0	0	0	0	0	0	0	0	0	0	0	0	0	1	0	0	0	0	0	0	0
0	0	0	0	0	0	0	0	0	0	0	0	0	0	0	0	0	0	0	0	0	0	0	0	0	0	0	0	0	0	0	0	0	0	0	0	0	0	0	0	0	0	0	0	0	0	0	0	0	0
0	3	2	0	9	2	3	0	0	0	0	0	2	0	0	1	0	3	0	1	0	1	0	1	1	0	0	2	0	0	0	0	1	0	1	0	1	0	2	0	0	0	0	1	0	3	0	0	1	0
0	0	0	0	0	0	0	0	0	0	0	0	0	0	0	0	0	0	0	0	0	0	0	0	0	0	0	0	0	0	0	0	0	0	0	0	0	0	0	0	0	0	0	0	0	0	0	0	0	0
0	0	0	0	0	0	0	0	0	0	0	0	0	0	0	0	0	0	0	0	0	0	0	0	0	0	0	0	0	0	0	0	0	0	0	0	0	0	0	0	0	0	0	0	0	0	0	0	0	0
0	1	0	0	0	0	0	0	0	0	0	0	0	0	0	0	0	0	0	0	0	0	0	0	0	0	0	0	0	0	0	0	0	0	0	0	0	0	0	0	0	0	0	0	0	0	0	0	0	0
0	0	0	0	0	0	0	0	0	0	0	0	0	0	0	0	0	0	0	0	0	0	0	0	0	0	0	0	0	0	0	0	0	0	0	0	0	0	0	0	0	0	0	0	0	0	0	0	0	0
0	0	0	0	0	0	0	0	0	0	0	0	0	0	0	0	0	0	0	0	0	0	0	0	0	0	0	0	0	0	0	0	0	0	0	0	0	0	0	0	0	0	0	0	0	0	0	0	0	0
81	89	53	24	48	47	318	81	19	128	169	19	36	51	49	30	11	135	38	423	54	11	56	57	79	54	111	61	33	37	6	58	29	28	21	14	56	22	43	70	27	25	42	35	41	87	17	15	42	21
5	7	0	1	0	3	6	2	0	4	1	1	2	0	1	0	1	1	2	0	1	0	2	0	5	2	0	0	0	1	0	0	2	0	1	0	3	0	0	2	0	1	0	0	1	7	1	0	0	0
1	19	5	5	49	18	14	4	3	10	18	2	8	28	6	7	0	6	5	9	9	1	2	2	6	16	2	9	6	7	0	3	0	0	7	0	15	3	16	2	8	1	11	3	5	22	2	5	3	3
18	39	30	16	79	59	53	13	6	39	51	8	9	19	14	60	3	45	9	29	13	5	32	5	36	169	42	23	26	10	12	56	15	1	7	13	39	27	15	22	14	34	21	10	17	42	6	4	20	13
0	4	0	0	0	5	5	4	0	0	0	0	0	0	0	0	0	2	1	0	0	0	0	0	0	2	0	0	0	0	0	0	3	0	0	0	0	0	0	0	0	2	4	0	0	19	0	0	0	0
0	0	0	0	0	0	0	0	0	0	1	0	0	0	0	0	0	0	0	0	0	0	1	0	0	0	0	0	0	0	0	0	0	0	0	0	0	1	0	0	0	0	0	0	0	0	0	0	0	0
55	106	91	28	334	116	374	124	30	237	175	46	100	57	100	204	17	124	65	137	31	40	59	51	72	113	151	64	24	70	61	53	30	9	21	4	88	49	55	93	85	339	132	65	43	277	63	29	77	89
20	19	1	5	13	2	93	8	4	32	21	2	7	5	9	9	2	21	16	24	9	3	5	3	12	8	8	5	10	10	0	8	0	3	3	0	4	3	7	17	23	2	9	8	8	27	2	3	4	14
0	0	0	0	0	0	0	0	0	0	0	0	0	0	2	0	0	0	0	0	0	0	0	0	0	0	0	0	0	0	0	0	0	0	0	0	0	0	0	0	0	0	0	0	0	0	0	0	0	0
0	9	0	2	0	2	0	2	1	22	14	1	2	6	3	6	0	4	0	4	0	2	1	0	1	2	2	4	1	2	0	3	7	0	0	0	4	5	2	2	0	25	28	2	4	8	4	3	4	11
0	1	18	0	2	0	0	0	0	1	2	1	0	2	0	2	0	4	2	0	1	0	2	0	5	4	8	0	6	1	0	1	3	2	0	0	0	0	2	1	0	2	0	5	1	0	0	0	0	5
0	0	0	0	0	0	0	0	0	0	0	0	0	0	0	0	0	0	0	0	0	0	0	0	0	0	0	0	0	0	0	0	0	0	0	0	0	0	0	0	0	0	0	0	0	0	0	0	0	0
0	2	0	3	0	2	0	7	2	0	1	0	3	7	0	0	0	1	1	0	1	0	0	0	0	14	0	1	2	2	0	0	0	0	1	0	4	0	2	1	4	3	0	0	0	0	0	0	3	5
0	0	0	0	0	0	0	0	0	0	0	0	0	0	0	0	0	0	0	0	0	0	0	0	0	0	0	0	0	0	0	0	0	0	0	0	0	0	0	0	0	0	0	0	0	0	0	0	0	0
0	0	0	0	0	0	0	0	0	0	0	0	0	0	0	0	0	0	0	0	0	0	0	0	0	0	0	0	0	0	0	0	0	0	0	0	0	0	0	0	0	0	0	0	0	0	0	0	0	0
0	0	0	0	0	0	0	0	0	0	0	0	0	0	0	0	0	0	0	0	0	0	0	0	0	0	0	0	0	0	0	0	0	0	0	0	0	0	0	0	0	0	0	0	0	0	0	0	0	0
30	84	34	18	114	53	81	39	10	43	68	20	68	40	15	245	12	62	35	102	27	16	30	18	46	137	53	39	53	20	3	51	23	12	18	15	52	24	24	63	5	92	32	23	24	62	32	9	24	24
0	5	0	0	0	0	3	0	0	0	0	0	0	0	0	0	0	0	0	0	2	0	0	0	0	0	0	0	0	3	0	0	0	0	0	0	0	0	1	0	0	0	0	0	0	0	5	0	0	0
0	0	0	0	0	0	0	0	1	0	0	0	0	0	0	0	0	0	0	0	0	0	0	0	0	0	0	0	0	0	0	0	0	0	0	0	0	0	0	0	0	0	0	0	0	1	3	0	0	0
60	144	41	26	83	107	95	90	23	65	105	29	52	21	27	167	26	68	34	127	45	14	29	24	70	234	64	51	42	29	20	100	27	23	12	11	63	64	57	64	0	80	47	28	26	84	14	23	38	36
11	46	59	10	24	30	12	21	6	11	89	1	15	11	5	6	3	23	5	5	13	4	14	0	12	16	12	6	10	3	3	20	11	25	6	6	4	8	3	12	3	1	8	5	4	27	22	3	1	0
0	0	0	0	0	0	0	0	0	0	0	0	0	0	0	0	0	0	0	0	0	0	0	0	0	0	0	0	0	0	0	0	0	0	0	0	0	0	0	0	0	0	3	0	0	0	0	0	0	0
0	0	0	0	0	0	0	0	0	0	0	0	0	0	0	0	0	0	0	0	0	0	0	0	0	0	0	0	0	0	0	0	0	0	0	0	0	0	0	0	0	0	0	0	0	0	0	0	0	0
0	0	0	0	0	0	0	0	0	0	0	0	0	0	0	0	0	0	0	0	0	0	0	0	0	0	0	0	0	0	0	0	0	0	0	0	0	0	0	0	0	0	0	0	0	0	0	0	0	0
0	0	0	0	0	0	0	0	0	1	0	0	0	0	0	0	0	0	0	0	0	0	0	0	0	0	0	0	0	0	0	0	0	0	0	0	0	0	0	0	0	0	0	0	0	0	0	0	0	0
0	1	0	0	0	0	1	0	0	0	0	0	0	0	0	0	0	0	0	0	0	0	0	0	0	0	0	0	0	0	0	0	0	0	1	0	0	0	0	0	0	0	0	0	0	0	0	0	0	0
0	0	0	0	0	0	0	0	0	0	0	0	0	0	0	0	0	0	0	0	0	0	0	0	0	0	0	0	0	0	0	0	0	0	0	0	0	0	0	0	0	0	0	0	0	0	0	0	0	0
0	0	0	0	0	0	0	0	0	0	0	0	0	0	0	0	0	0	0	0	0	0	0	0	0	0	0	0	0	0	0	0	0	0	0	0	0	0	0	0	0	0	0	0	0	0	0	0	0	0
0	0	3	0	0	0	0	0	0	0	0	0	0	0	0	0	0	0	0	0	0	0	0	0	0	0	0	0	0	0	0	0	0	0	0	0	0	0	0	0	0	0	0	0	0	0	0	0	0	0
0	0	0	0	0	0	0	0	0	0	0	0	0	0	0	0	0	0	0	0	0	0	0	0	0	0	0	0	0	0	0	0	0	0	0	0	0	0	0	0	0	0	0	0	0	0	0	0	0	0
0	0	0	0	0	0	0	0	0	0	0	0	0	0	0	0	0	0	0	0	0	0	0	0	0	0	1	0	0	0	0	0	0	0	0	0	0	0	0	0	0	0	0	0	0	0	0	0	0	0
0	0	0	0	0	0	0	0	0	0	0	0	0	0	0	0	0	0	0	0	0	0	0	0	0	0	0	0	0	0	0	0	0	0	0	0	0	0	0	0	0	0	0	0	0	0	0	0	0	0
0	0	0	0	0	0	0	0	0	0	0	0	0	0	0	0	0	0	0	0	0	0	0	0	0	2	0	1	0	0	0	0	1	0	1	0	0	0	0	0	0	0	0	0	0	0	0	0	0	0
0	0	0	0	0	0	0	0	0	0	0	0	0	0	0	0	0	0	0	0	0	0	0	0	0	0	0	0	0	0	0	0	0	0	0	0	0	0	0	0	0	0	0	0	0	0	0	0	0	0
0	0	0	0	0	0	0	0	0	0	0	0	0	0	0	0	0	0	0	0	0	0	0	0	0	0	0	0	0	0	0	0	0	0	0	0	0	0	0	0	0	0	0	0	0	0	0	0	0	0
0	0	0	0	0	0	16	0	0	0	0	0	0	0	0	0	0	0	0	2	0	0	2	0	0	0	0	0	0	0	0	0	0	0	0	0	1	0	1	0	0	0	0	0	0	0	0	0	0	0
0	0	0	0	0	0	0	0	0	0	0	0	0	0	0	0	0	0	0	0	0	0	0	0	0	0	0	0	0	0	0	0	0	0	0	0	0	0	0	0	0	0	0	0	0	0	0	0	0	0
0	1	0	0	0	0	0	0	0	0	0	0	0	0	0	0	0	1	0	0	0	0	0	0	0	0	0	0	0	0	0	0	0	0	0	0	0	0	0	0	0	0	0	0	0	6	0	0	0	0
0	1	2	0	0	0	9	2	0	2	3	0	0	0	0	4	1	7	0	0	0	0	0	0	1	1	1	2	0	0	0	1	0	0	0	0	6	0	1	6	0	0	0	0	0	3	0	0	0	0
0	0	0	0	0	0	0	0	0	0	0	0	0	0	0	0	0	0	0	0	0	0	0	0	0	0	0	0	0	0	0	0	0	0	0	0	0	0	0	0	0	0	0	0	0	0	0	0	0	0
0	0	0	0	0	0	0	0	0	0	0	0	0	0	0	0	0	0	0	0	0	0	0	0	0	0	2	0	0	0	0	0	0	0	0	0	0	1	0	0	0	0	0	0	0	0	0	0	0	0
0	0	0	0	0	0	0	0	0	0	0	0	0	0	0	0	0	0	0	0	0	0	0	0	0	0	0	0	0	0	0	0	0	0	0	0	0	0	0	0	0	0	0	0	0	0	0	0	0	0
0	0	0	0	0	0	0	0	0	0	0	0	0	0	0	0	0	0	0	0	0	0	0	0	0	0	0	0	0	0	0	0	0	0	0	0	0	0	0	0	0	0	0	0	0	0	0	0	0	0
0	0	0	0	0	0	0	0	0	0	0	0	0	0	0	0	0	1	0	0	0	0	0	0	0	0	0	0	0	0	0	0	0	0	0	0	0	0	0	0	0	0	0	0	0	0	0	0	0	0
0	0	0	0	0	0	0	0	0	0	0	0	0	0	0	0	0	0	0	0	0	0	0	0	0	0	0	0	0	0	0	0	0	0	0	0	0	0	0	0	0	0	0	0	0	0	0	0	0	0
0	0	0	0	0	0	0	0	0	0	0	0	0	0	0	0	0	0	0	0	0	0	0	0	0	0	0	0	0	0	0	0	0	0	0	0	0	0	0	0	0	0	0	0	0	0	0	0	0	0
0	0	0	0	0	0	0	0	0	0	0	0	0	0	0	0	0	0	0	0	0	0	0	0	0	0	0	0	0	0	0	0	0	0	0	0	0	0	0	0	0	0	0	0	0	0	0	0	0	0
0	0	0	0	0	0	0	0	0	0	0	0	0	0	0	0	0	0	0	0	0	0	0	0	0	0	0	0	0	0	0	0	0	0	0	0	0	0	0	0	0	0	0	0	0	0	0	0	0	0
0	1	0	0	4	0	3	1	3	0	0	0	0	0	2	0	0	3	0	0	0	0	1	2	1	1	1	1	0	0	0	2	0	0	0	0	2	0	0	1	2	7	0	1	0	0	0	0	0	0
0	0	0	0	0	1	0	0	0	0	0	0	0	0	0	0	0	0	0	0	0	0	0	0	0	0	0	0	0	1	0	0	0	0	0	0	0	0	0	0	0	1	0	0	0	0	0	0	0	0
0	0	0	0	0	0	0	0	0	0	0	0	0	0	0	0	0	0	0	0	0	0	0	0	0	0	0	0	0	0	0	0	0	0	0	0	0	0	0	0	0	0	0	0	0	0	0	0	0	0
0	0	0	1	0	0	0	0	1	0	0	0	0	0	0	0	0	0	0	0	0	0	0	0	0	0	0	0	0	0	0	0	0	0	0	0	0	0	0	0	0	0	0	0	0	0	0	0	0	0
0	0	0	0	0	1	0	0	0	0	0	0	0	0	0	0	0	0	0	0	0	0	0	0	0	0	0	0	0	0	0	0	0	0	0	0	0	0	0	0	0	0	0	0	0	0	0	0	0	0
0	0	0	0	0	0	0	0	0	0	0	0	0	0	0	0	0	0	0	0	0	0	0	0	0	0	0	0	0	0	0	0	0	0	0	0	0	0	0	0	0	0	0	0	0	0	0	0	0	0
0	0	0	0	0	0	0	0	0	0	0	0	0	0	1	0	0	0	0	0	0	0	0	0	0	0	0	0	0	0	0	0	0	0	0	0	0	0	0	0	0	0	0	0	0	0	0	0	0	0
0	0	0	0	0	0	0	0	0	0	0	0	0	0	0	0	0	0	0	0	0	0	0	0	0	0	0	0	0	0	0	0	0	0	0	0	0	0	0	0	0	0	0	0	0	0	0	0	0	0
0	0	0	0	0	0	0	0	0	0	0	0	0	0	0	0	0	0	0	0	0	0	0	0	0	0	0	0	0	0	0	0	0	0	0	0	0	0	0	0	0	0	0	0	0	0	0	0	0	0
0	0	0	0	0	0	0	0	0	0	0	0	0	0	0	0	0	0	0	0	0	0	0	0	0	0	0	0	0	0	0	0	0	0	0	0	0	0	0	0	0	0	0	0	0	0	0	0	0	0
2	9	24	2	8	4	0	0	1	1	6	0	0	0	1	0	0	1	4	1	0	0	0	0	3	0	4	1	0	0	0	0	3	0	0	0	3	3	1	5	5	1	1	3	2	1	0	0	0	0
0	0	0	0	0	0	0	0	0	0	0	0	0	0	0	0	0	0	0	0	0	0	0	0	0	0	0	0	0	0	0	0	0	0	0	0	0	0	0	0	0	0	0	0	0	0	0	0	0	0
0	0	0	0	0	0	0	0	0	0	0	0	0	0	0	0	0	0	0	0	0	0	0	0	0	0	0	0	0	0	0	0	0	0	0	0	3	0	0	0	0	0	0	0	0	0	0	0	0	0
0	0	0	0	0	0	0	0	0	0	1	0	0	0	0	0	0	0	0	0	0	0	0	0	0	0	0	0	0	0	0	0	0	0	0	0	0	0	0	2	0	3	0	0	1	0	0	0	0	0
0	0	0	0	0	0	0	0	0	0	0	0	0	0	0	0	0	0	0	0	0	0	0	5	0	0	0	0	0	0	0	0	0	0	0	0	0	0	0	0	0	0	0	0	0	0	0	0	0	0
0	0	0	0	0	0	0	0	0	0	0	0	0	0	0	0	0	0	0	0	0	0	0	0	0	0	0	0	0	0	0	0	0	0	0	0	0	0	0	0	0	0	0	0	0	0	0	0	0	0
0	0	0	0	0	0	0	0	0	0	0	0	0	0	0	0	0	0	0	0	0	0	0	0	0	0	0	0	0	0	0	0	0	0	0	0	0	0	0	0	0	1	0	0	0	0	1	0	0	0
50	54	29	18	34	29	56	22	8	61	59	13	24	14	9	30	5	36	19	29	14	8	19	30	15	27	35	13	6	8	6	33	31	21	6	6	41	27	41	40	6	19	32	26	18	25	9	12	18	17
0	0	0	0	0	2	5	0	0	5	0	0	0	0	1	3	0	1	0	4	1	0	1	0	1	3	5	0	1	0	0	0	7	0	2	0	1	1	0	3	0	0	3	1	2	0	0	1	2	0
0	0	0	0	0	0	0	0	0	0	0	0	0	0	0	0	0	0	0	0	0	0	0	0	0	0	0	0	0	0	0	0	0	0	0	0	0	0	0	0	0	0	0	0	0	0	0	0	0	0
0	0	0	0	0	0	0	0	0	0	0	0	0	0	0	0	0	0	0	1	0	0	0	0	0	0	0	0	0	0	0	0	0	0	0	0	0	0	0	0	0	0	0	0	0	0	0	0	0	0
34	48	62	13	24	6	97	36	16	39	28	7	17	16	31	15	4	59	29	51	14	8	26	4	31	13	67	44	12	22	15	38	18	62	11	8	47	24	20	26	7	28	14	24	22	45	19	15	25	18
0	1	0	0	0	0	0	1	0	0	0	0	0	1	0	0	0	0	0	0	0	0	0	0	0	0	0	0	0	1	0	0	0	0	0	0	0	0	0	0	0	0	1	0	0	0	0	0	0	0
1094	2296	1364	458	759	1866	1593	4613	16984	1555	2403	277	4147	431	662	1655	160	2442	406	1604	407	129	704	611	646	3505	1554	462	421	186	373	1344	1135	842	524	463	1766	884	816	4023	4877	1413	2203	536	911	2415	407	675	481	1563
0	0	0	0	0	0	0	0	0	0	0	0	0	0	0	0	0	0	0	0	0	0	0	0	0	0	0	0	0	0	0	0	0	0	0	0	0	0	0	0	0	0	0	0	0	0	0	0	0	0
0	0	0	0	0	0	0	0	0	0	0	0	0	0	0	0	0	0	0	0	0	0	0	0	0	0	0	0	0	0	0	0	0	0	0	0	0	0	0	0	0	0	0	0	0	0	0	0	0	0
0	0	0	0	0	0	0	0	0	0	0	0	0	0	0	0	0	0	1	0	0	0	0	0	0	0	0	0	0	0	0	0	0	0	0	0	0	0	0	0	0	0	0	0	0	0	0	0	0	0
0	0	0	0	0	0	0	0	0	0	0	0	0	0	0	0	0	0	0	0	0	0	0	0	0	0	0	0	0	0	0	0	0	0	0	0	0	0	0	0	0	0	0	0	0	0	0	0	0	0
0	0	0	0	0	0	0	0	0	0	0	0	0	0	0	0	0	0	0	0	0	0	0	0	0	0	0	0	0	0	0	0	0	0	0	0	0	0	0	0	0	0	0	0	0	0	0	0	0	0
0	2	0	0	0	0	0	0	0	0	0	0	0	0	0	1	0	0	0	0	0	0	0	0	0	0	0	0	0	0	0	0	0	0	1	0	0	0	0	0	0	0	0	0	0	0	0	0	0	0
0	0	0	0	0	0	0	0	0	0	4	0	0	0	0	0	0	0	0	0	0	0	0	0	0	0	0	0	0	0	0	0	0	0	0	0	0	0	0	0	0	0	0	0	0	0	0	0	0	0
0	0	0	0	0	0	0	0	0	0	0	0	0	0	0	0	0	0	0	0	0	0	0	0	0	0	0	0	0	0	0	0	0	0	0	0	0	0	0	0	0	0	0	0	0	0	0	0	0	0
0	0	0	0	0	0	0	0	1	0	0	0	0	0	0	0	0	0	0	0	0	0	0	0	0	0	0	0	0	0	0	0	0	0	0	0	0	0	0	0	0	0	0	0	0	0	0	0	0	0
0	0	0	0	0	0	0	0	0	0	0	0	0	0	0	0	0	0	0	0	0	0	0	0	0	0	0	0	0	0	0	0	0	0	0	0	0	0	0	0	0	0	0	0	0	0	0	0	0	0
0	0	0	2	0	0	0	0	0	0	0	0	0	0	0	0	0	0	1	0	0	0	0	0	0	0	0	0	0	0	0	0	0	0	0	0	0	0	0	0	0	0	0	0	0	0	0	0	0	0
0	0	0	0	0	0	0	0	2	0	0	0	0	0	0	0	0	0	0	0	0	0	0	0	0	0	0	0	0	0	0	0	0	0	0	0	0	0	0	0	0	0	0	0	0	0	0	0	0	0
0	0	0	0	0	0	0	0	0	0	0	0	0	0	0	0	0	0	0	0	0	0	0	0	0	0	0	0	0	0	0	0	0	0	0	0	0	0	0	0	0	0	0	0	0	0	0	0	0	0
0	0	0	0	0	0	0	0	0	0	0	0	0	0	0	0	0	0	0	0	0	0	0	0	0	0	0	0	0	0	0	0	0	0	0	0	0	0	0	0	0	0	0	0	0	0	0	0	2	0
0	4	0	0	0	0	0	0	1	0	0	0	0	5	0	0	0	2	0	0	0	0	0	0	0	0	0	3	0	0	0	1	0	5	0	0	1	0	0	2	0	0	1	0	0	0	0	0	1	0
0	0	0	0	0	0	0	0	0	0	0	0	0	0	0	0	0	0	0	0	0	0	0	0	0	0	0	0	0	0	0	0	0	0	0	0	0	0	0	0	0	0	0	0	0	0	0	0	0	0
2	0	0	0	0	0	0	0	0	0	0	0	0	0	0	0	0	0	0	0	0	0	0	0	0	0	0	0	0	0	0	0	0	0	0	0	0	0	0	0	0	0	1	0	0	0	0	0	0	0
0	3	0	0	26	7	13	0	1	3	1	1	2	3	4	1	0	1	0	0	3	0	5	0	0	7	2	1	0	1	2	2	0	0	0	0	2	9	6	7	0	0	3	0	0	1	0	0	0	0
0	2	0	0	0	0	0	0	0	0	0	0	0	0	0	0	0	0	0	0	0	0	0	0	0	0	0	0	0	0	0	0	0	0	0	0	0	0	0	1	0	0	0	0	0	0	0	0	0	0
0	0	0	0	0	0	0	0	0	0	0	0	0	0	0	0	0	0	0	0	0	0	0	0	0	0	0	0	0	0	0	0	0	0	0	0	0	0	0	0	0	0	0	0	0	0	0	0	0	0
0	0	0	0	0	0	0	0	0	0	0	0	0	0	0	0	0	0	0	0	0	0	0	0	0	0	0	0	0	0	0	0	0	0	0	0	0	0	0	0	0	0	0	0	0	0	0	0	0	0
0	0	0	0	0	0	0	0	0	0	0	0	0	0	0	0	0	0	0	0	0	0	0	0	0	0	0	0	0	0	0	0	0	0	0	0	0	0	0	0	0	0	0	0	0	0	0	0	0	0
0	0	0	0	0	0	0	0	0	0	0	0	0	0	0	0	0	0	0	0	0	0	0	0	0	0	0	0	0	0	0	0	0	0	0	0	0	0	0	0	0	0	0	0	0	0	0	0	0	0
0	0	0	0	0	0	0	0	0	0	0	0	0	0	0	0	0	0	0	0	0	0	0	0	0	0	0	0	0	0	0	0	0	0	0	0	0	0	0	0	0	0	0	0	0	0	0	0	0	0
0	0	0	0	0	0	0	0	0	0	0	0	0	0	0	0	0	0	0	0	0	0	0	0	0	0	0	0	0	0	0	0	0	0	0	0	0	0	0	0	0	0	0	0	0	0	0	0	0	0
0	0	0	0	0	0	0	0	0	0	0	0	0	0	0	0	0	0	0	0	0	0	0	0	0	0	0	0	0	0	0	0	0	0	0	0	0	0	0	0	0	0	0	0	0	0	0	0	0	0
0	0	0	0	0	0	0	0	0	0	0	0	0	0	0	0	0	0	0	0	0	0	0	0	0	0	0	0	0	0	0	0	0	0	0	0	0	0	0	0	0	0	0	0	0	0	0	0	0	0
0	0	0	0	0	0	0	0	0	0	0	0	0	0	0	0	0	0	0	0	0	0	0	0	0	0	0	0	0	0	0	0	0	0	0	0	0	0	0	0	0	0	0	0	0	0	0	0	0	0
0	0	0	0	0	0	0	0	0	0	0	0	0	0	0	0	0	0	0	0	0	0	0	0	0	0	0	0	0	0	0	0	0	0	0	0	0	0	0	0	0	0	0	0	0	0	0	0	0	0
0	0	0	0	0	0	0	0	0	0	0	0	0	1	0	3	0	1	0	0	0	0	0	0	0	2	1	0	0	0	0	0	1	0	0	0	0	0	1	0	0	0	0	0	3	0	0	0	0	0
0	0	0	0	0	0	0	0	0	0	0	0	0	0	0	0	0	0	0	0	0	0	0	0	0	0	0	0	0	0	0	0	0	0	0	0	0	0	0	0	0	0	0	0	0	0	0	0	0	0
0	0	0	0	0	0	0	0	0	0	0	0	0	0	0	0	0	0	0	0	0	0	2	0	4	1	1	0	0	0	0	0	0	0	0	0	0	0	1	4	0	0	0	2	0	0	0	0	0	0
12	0	9	0	13	2	4	0	1	4	0	0	0	0	1	0	0	0	0	1	0	0	0	0	4	3	0	2	3	3	0	0	0	0	0	0	0	0	0	2	2	0	0	0	0	20	0	0	3	7
0	0	0	0	0	0	0	0	0	0	0	0	0	0	0	0	0	0	0	0	0	0	0	0	0	0	0	0	0	0	0	0	0	0	0	0	0	0	0	0	0	0	0	0	0	0	0	0	0	0
0	0	0	0	0	0	0	0	0	0	2	0	0	0	0	0	0	0	0	0	0	0	0	0	0	0	0	1	0	0	0	0	1	0	0	2	1	0	12	2	0	0	0	1	0	0	0	0	0	0
0	0	0	0	0	0	0	0	0	0	0	0	0	0	0	0	0	0	0	0	0	0	0	0	0	1	0	0	0	0	0	0	0	0	0	0	0	0	0	0	0	0	1	0	0	0	0	0	0	0
0	0	0	0	0	0	0	0	0	0	0	0	0	0	0	0	0	0	0	0	0	0	0	0	0	0	0	0	0	0	0	0	0	0	0	0	0	0	0	0	0	0	0	0	0	0	0	0	0	0
0	0	0	0	0	0	0	0	0	0	0	0	0	0	0	0	0	0	0	0	0	0	0	0	1	0	0	1	0	0	0	0	0	0	0	0	0	0	0	0	0	0	0	0	0	0	0	0	0	0
0	0	0	0	0	0	7	0	0	0	0	0	0	0	0	0	0	0	0	0	0	0	0	0	0	0	0	0	0	0	0	0	0	0	0	0	0	0	0	0	0	0	0	0	0	0	0	0	0	0
14	10	24	8	0	13	11	20	8	14	28	23	16	41	11	5	7	8	18	8	11	12	9	13	9	4	11	8	11	30	0	7	6	10	12	2	10	9	4	10	10	10	28	18	12	9	17	17	11	21
0	0	0	0	0	0	0	0	0	3	0	0	8	0	0	0	0	0	0	0	0	0	0	0	0	0	0	0	0	0	0	0	0	0	0	0	0	0	0	0	0	0	0	0	0	0	1	0	0	0
2	3	3	1	13	5	3	0	3	4	1	1	5	3	4	1	0	3	0	4	3	0	0	7	0	0	2	2	0	1	1	2	0	0	0	0	3	0	3	5	0	0	0	1	1	2	2	3	2	0
20	74	18	17	34	35	41	56	11	19	46	1	26	15	20	24	4	18	19	6	14	45	12	2	10	19	11	18	11	12	19	37	18	9	22	8	38	27	24	45	5	22	30	20	17	26	11	6	12	36
936	480	835	534	195	141	185	518	165	344	296	737	357	465	596	149	87	205	196	69	121	127	136	256	112	57	90	136	83	506	41	91	141	132	924	396	277	120	166	276	331	244	148	108	194	73	175	300	194	152
0	0	0	0	0	0	0	0	0	0	0	1	0	2	0	0	0	0	0	0	0	0	0	0	0	0	0	0	0	0	0	0	0	0	0	0	0	0	0	0	0	0	2	0	0	0	0	0	0	0
0	0	0	0	114	18	139	7	7	80	16	6	31	35	12	19	17	14	4	34	5	0	1	159	0	9	60	18	36	0	1	1	0	0	0	0	0	2	1	3	0	23	6	3	2	56	9	6	0	39
8	11	17	12	36	12	16	11	6	15	16	14	13	7	14	10	0	20	7	26	19	40	11	19	11	8	12	12	8	9	3	14	4	21	4	5	11	5	16	34	14	21	12	11	11	11	11	9	7	10
0	0	0	0	0	0	1	0	0	0	0	0	0	0	0	0	0	0	0	0	0	0	0	0	0	0	0	0	0	0	0	0	0	0	0	0	0	0	0	0	0	0	0	0	0	0	0	0	0	0
1	4	4	3	37	4	1	6	4	8	2	0	2	11	14	1	1	4	0	6	2	8	2	1	3	0	20	3	2	3	0	6	5	0	0	3	2	1	7	6	2	0	5	1	1	0	5	2	2	0
0	0	6	1	4	0	2	2	1	3	1	0	3	1	4	1	0	2	2	3	0	1	3	0	0	1	1	1	0	1	4	3	1	0	5	0	0	1	0	3	2	1	1	0	1	0	1	1	2	0
177	190	352	139	352	200	225	120	227	274	187	108	190	447	200	142	49	158	110	241	104	72	97	98	122	88	140	95	116	111	57	160	99	82	99	66	186	133	93	252	91	145	115	59	89	129	97	48	85	112
4	2	4	3	0	3	5	3	2	12	4	1	4	9	4	2	1	2	5	0	4	2	7	2	0	1	4	2	3	0	3	2	1	0	1	3	2	2	6	2	2	3	1	1	2	5	1	1	2	4
1	0	0	0	0	0	0	0	0	0	0	0	0	0	0	0	0	0	0	0	0	0	0	0	0	0	0	0	0	0	0	0	0	0	0	0	1	0	0	0	0	0	0	0	0	0	0	0	0	0
0	0	0	0	0	0	0	0	0	0	0	0	0	0	0	0	0	0	0	1	0	0	0	0	0	0	0	0	0	0	0	0	0	13	0	0	0	0	0	0	0	0	0	0	0	0	0	0	0	0
0	0	0	0	0	0	0	0	0	0	0	0	0	0	0	0	0	0	0	0	1	0	0	0	0	0	2	0	0	0	0	2	0	0	0	0	0	0	0	0	0	0	0	0	0	3	0	0	0	0
0	0	0	0	0	0	0	0	0	0	0	0	0	1	0	0	0	0	0	1	0	0	0	0	0	0	0	0	0	0	0	0	0	0	0	0	0	1	0	0	0	0	0	0	1	1	0	1	0	0
1	2	0	0	0	2	19	0	3	3	5	3	3	2	1	0	0	0	0	5	7	6	0	0	2	1	4	0	0	1	0	0	1	0	3	0	3	0	0	4	0	5	2	2	4	9	0	0	4	0
0	0	0	0	0	0	0	0	0	0	0	0	0	0	0	0	0	0	0	0	0	0	0	0	0	0	0	0	0	0	0	0	0	0	0	0	0	0	0	0	0	0	0	0	0	0	0	0	0	0
1	0	1	1	0	2	1	0	2	1	0	1	0	1	0	0	0	0	0	0	0	0	0	0	0	1	1	0	1	0	0	0	0	1	1	1	1	0	1	0	1	1	0	1	0	0	1	1	0	1
0	0	0	0	0	0	0	0	0	0	0	0	0	0	0	0	0	0	0	0	0	0	0	0	0	0	0	0	0	0	0	0	0	0	0	0	0	0	0	0	0	0	0	0	0	0	0	0	0	0
0	0	0	1	1	2	0	0	0	0	0	0	0	0	2	0	0	1	0	0	1	0	1	0	1	0	0	0	0	0	0	0	0	0	1	0	0	3	0	0	0	0	0	0	0	0	0	1	0	0
0	0	0	0	0	0	0	0	0	0	0	0	0	0	0	0	0	0	0	0	0	0	0	0	0	0	0	0	0	0	0	0	0	0	0	0	0	0	0	0	0	0	0	0	0	0	0	0	0	0
0	0	0	0	0	0	0	0	1	0	0	0	0	7	0	0	0	1	1	5	0	0	0	0	0	0	0	0	0	0	0	0	1	0	0	0	0	0	0	0	0	1	0	0	0	0	0	0	0	2
0	0	0	0	0	1	0	0	0	0	0	0	0	0	0	0	0	0	0	0	0	0	0	0	0	0	0	0	0	0	0	0	0	0	0	0	0	0	0	0	0	0	0	0	0	0	0	0	0	0
1	3	1	0	26	3	0	0	0	0	2	1	1	0	5	1	0	4	0	4	3	3	0	0	3	0	0	1	0	1	0	3	4	0	0	0	0	0	5	5	0	5	1	1	2	4	0	2	1	0
0	0	1	0	0	2	0	1	0	1	0	0	0	0	0	0	0	1	0	0	0	0	0	0	0	0	0	0	0	0	0	0	0	0	0	0	0	0	0	0	0	0	0	0	0	0	0	0	0	0
0	0	6	0	0	1	0	1	4	1	1	0	1	2	0	2	0	0	0	0	0	0	0	0	0	0	0	0	0	1	0	0	0	0	0	0	0	0	1	1	0	0	0	0	0	0	1	0	0	4
0	0	0	0	0	0	0	0	0	0	0	0	0	0	0	1	0	1	0	0	0	0	0	0	0	0	0	0	0	0	0	0	1	0	0	0	0	0	0	0	0	0	0	0	0	0	1	0	1	0
0	0	0	0	0	0	0	0	0	0	4	0	2	0	0	0	0	0	0	2	0	0	0	0	0	0	0	1	0	0	0	0	0	0	0	0	0	0	0	0	0	0	0	0	0	0	0	0	0	0
0	0	0	0	0	0	0	2	0	0	3	0	5	0	0	1	0	0	0	2	1	0	0	0	1	1	5	0	0	0	0	0	0	0	0	0	0	0	0	0	0	0	0	0	1	0	0	0	0	0
0	0	0	0	0	0	0	0	0	0	0	0	0	0	0	0	0	0	0	0	0	0	0	0	0	0	0	0	0	0	0	0	0	0	0	0	0	0	0	0	0	0	0	0	0	0	0	0	0	0
0	5	1	0	0	2	11	0	1	2	2	0	0	0	5	1	0	0	0	1	0	0	0	0	0	0	0	1	1	1	0	0	0	0	0	0	1	0	8	0	0	4	0	3	0	0	1	0	0	4
0	1	0	1	0	0	0	0	1	0	0	0	0	0	1	0	0	1	0	0	0	0	0	0	0	0	0	0	0	0	0	0	0	0	0	0	0	1	0	2	4	0	0	0	0	0	0	0	0	0
15	11	23	3	84	15	23	14	8	29	19	1	5	11	7	3	0	18	8	9	4	2	9	6	3	2	1	3	5	4	0	1	4	0	4	4	15	7	6	78	10	3	12	6	9	11	3	2	9	16
0	0	0	0	0	0	0	0	0	2	0	0	0	0	0	0	0	1	0	0	0	0	0	0	1	0	0	0	0	0	0	0	0	0	0	0	0	0	0	0	0	2	0	0	0	11	0	0	0	0
0	0	0	0	0	0	0	0	0	0	0	0	0	0	0	0	0	0	0	0	0	0	0	0	0	0	0	0	0	0	0	0	0	0	0	0	0	0	0	0	0	0	0	0	0	0	0	0	0	0
0	0	0	0	0	0	0	0	0	0	0	0	0	0	0	0	0	0	0	0	0	0	0	0	0	0	0	0	0	0	0	0	0	0	0	0	0	0	0	0	0	0	0	0	0	0	0	0	0	0
42	93	44	29	33	55	23	33	115	52	69	9	27	19	34	44	11	39	33	43	20	5	10	29	37	3	22	12	7	5	14	29	16	11	11	15	30	18	24	34	8	18	18	9	29	52	21	9	18	10
0	0	0	0	0	0	0	0	0	0	0	0	0	0	0	0	0	0	0	0	0	0	0	0	0	0	0	0	0	0	0	0	0	0	0	0	0	0	0	0	0	0	0	0	0	0	0	0	0	0
2	4	3	5	0	5	1	5	20	4	8	0	3	1	0	5	1	1	6	2	0	0	0	0	2	0	1	1	0	0	1	0	0	0	2	0	0	0	3	4	0	0	0	1	1	1	0	1	0	0
0	0	0	0	1	2	0	0	0	0	0	0	0	0	0	0	0	2	0	0	0	0	0	0	0	0	0	0	0	0	0	0	0	0	0	0	1	0	0	0	0	0	0	0	0	0	1	0	0	0
0	0	0	0	0	1	0	0	3	0	1	0	0	1	0	0	0	0	0	0	0	1	0	0	0	0	0	0	0	0	0	0	0	0	0	0	1	0	0	1	1	1	0	0	0	1	0	0	2	0
2	0	0	0	1	0	0	0	0	1	0	0	0	0	0	0	0	0	0	0	0	0	0	0	0	0	0	0	0	0	0	0	0	0	0	0	1	0	0	0	0	0	0	0	0	0	0	0	0	0
8	5	4	0	13	12	8	6	3	7	15	3	7	14	16	3	3	8	8	28	7	5	6	5	5	3	9	4	3	3	6	7	1	4	3	3	14	2	5	16	11	9	3	4	3	9	10	4	6	4
34	21	23	12	23	15	84	41	20	25	62	4	15	13	37	23	11	49	16	87	28	16	20	13	20	20	52	18	25	11	15	51	8	17	11	16	44	26	22	96	67	12	18	13	19	22	27	13	23	37
0	1	0	0	0	1	1	0	0	0	0	0	1	0	0	0	0	0	0	0	0	0	0	0	0	0	1	1	0	0	0	0	0	0	0	0	0	0	0	1	0	0	0	0	0	0	0	0	0	0
1	1	2	2	1	2	0	1	8	7	4	2	4	2	4	0	0	1	1	1	1	1	0	0	1	1	0	2	4	0	0	0	0	0	6	3	3	2	1	0	2	1	1	1	3	3	2	0	1	0
20	22	0	8	44	22	13	11	3	9	28	7	9	10	7	10	8	14	2	4	11	24	8	12	9	6	14	7	2	3	15	8	7	6	3	6	9	18	13	20	1	4	15	13	5	9	7	2	7	1
0	0	0	0	0	2	1	0	5	1	2	0	1	21	0	1	0	0	1	1	1	0	0	0	0	0	0	0	0	0	5	8	0	0	1	0	84	31	21	7	0	4	3	3	2	1	2	2	2	5
0	0	0	0	0	0	1	0	0	0	0	0	0	0	0	0	0	0	0	0	0	0	0	0	0	0	0	0	0	0	0	0	0	0	0	0	0	0	0	0	0	0	0	0	0	0	0	0	0	0
0	0	0	0	0	0	0	0	0	0	0	0	0	0	0	4	0	0	0	0	0	0	0	0	0	0	0	0	0	0	0	0	0	0	0	0	0	0	0	0	0	0	0	0	0	1	0	0	0	0
0	1	0	0	0	0	0	0	0	1	6	0	0	2	0	1	0	0	1	1	0	0	0	0	1	0	1	0	1	0	0	0	0	2	0	0	1	0	0	0	0	0	0	0	0	7	0	0	5	0
140	85	26	94	209	77	31	26	10	54	124	65	45	60	38	34	21	149	67	21	167	255	36	75	102	17	119	102	30	25	14	115	53	70	46	49	88	52	106	224	7	27	110	64	43	27	44	35	57	41
10	2	9	2	15	33	16	23	568	99	18	16	7	15	17	137	15	21	42	8	13	3	3	1	18	2	9	5	9	4	0	64	9	0	4	1	7	3	12	1	0	1	3	4	3	3	6	6	10	5
99	155	217	135	136	144	310	111	124	157	189	104	196	264	177	285	72	132	239	89	222	63	210	112	138	61	134	170	362	371	155	120	189	83	117	100	81	236	68	128	138	34	116	52	146	91	29	51	95	197
1937	2750	2819	2680	2831	3068	2716	1909	1553	2500	2635	1614	3731	3394	3339	5214	1723	2001	3803	1346	4091	770	3639	1978	2712	696	2162	2258	7952	2053	3438	2125	2937	1466	2385	1840	1375	4037	1620	2027	2595	659	1957	722	3346	1481	682	1194	1314	3003
4	0	0	0	0	1	5	0	0	2	4	0	0	0	1	0	0	0	0	3	1	0	0	0	0	0	0	0	1	2	0	0	0	14	0	0	2	0	0	1	1	1	0	1	0	0	0	0	0	0
0	0	0	0	0	0	0	0	0	0	0	0	0	0	0	0	0	0	0	3	0	0	0	0	0	0	1	0	0	0	0	0	0	0	0	0	0	0	0	0	0	0	0	0	0	0	1	0	0	0
0	0	0	0	0	0	0	0	0	0	0	0	0	0	0	0	0	0	0	0	0	0	0	0	0	0	0	0	0	0	0	0	0	0	0	0	0	0	0	0	0	0	0	0	0	0	0	0	0	0
0	0	0	0	0	1	3	0	0	8	0	0	0	2	3	1	0	1	1	1	0	0	0	3	2	0	1	0	2	2	0	0	0	0	2	0	1	1	2	0	2	0	0	0	1	0	3	1	3	0
0	0	0	0	0	0	0	0	0	9	0	0	0	0	0	0	0	0	0	0	0	0	0	0	0	0	0	0	0	0	0	0	0	0	0	0	0	0	0	0	0	0	0	0	0	0	0	0	0	0
0	0	0	0	16	0	4	1	0	0	0	0	0	3	0	0	0	1	0	1	2	0	1	0	0	0	0	0	0	0	0	0	0	6	0	1	1	0	1	0	0	0	0	0	1	0	0	0	1	0
12	4	3	1	42	25	13	5	0	8	14	4	7	0	4	13	5	8	6	5	9	42	3	1	2	2	9	9	1	1	0	15	14	9	2	5	7	10	3	13	0	4	7	9	19	12	28	6	18	0
0	0	0	0	0	0	0	0	0	0	0	0	0	0	0	0	0	0	0	0	0	0	0	0	0	0	0	0	0	0	0	0	0	0	0	0	0	0	0	0	0	0	0	0	0	0	0	0	0	0
37	26	1	9	72	41	5	1	10	14	21	7	13	40	41	5	0	13	11	24	12	39	2	8	11	7	8	8	2	4	6	7	11	0	18	7	13	7	15	21	6	24	8	6	14	2	34	10	4	0
1	2	1	12	0	20	2	19	16	3	9	4	8	3	3	7	0	5	1	1	2	3	3	0	0	1	2	2	0	3	2	0	0	0	1	2	3	2	5	5	1	1	1	0	2	0	2	2	3	0
2	3	10	1	2	6	5	3	0	6	1	14	4	11	2	10	5	3	11	14	8	7	8	12	1	1	12	3	16	1	10	9	10	9	4	17	5	6	1	6	2	3	0	3	3	8	2	2	2	14
20	82	24	45	41	63	41	50	61	195	96	92	109	113	80	61	34	103	119	44	85	89	151	59	149	25	35	106	70	96	17	85	39	140	715	96	378	153	119	223	171	338	125	130	118	58	214	245	170	169
4	18	3	12	0	13	4	8	12	6	1	3	8	70	0	6	2	5	2	2	9	4	0	7	7	0	0	7	3	2	4	7	3	32	4	52	15	10	7	18	9	1	3	12	9	4	6	4	3	6
25	31	13	8	13	30	15	5	9	15	14	35	28	71	27	70	31	83	188	42	78	65	58	64	42	2	31	83	191	27	109	71	99	29	13	141	23	283	37	73	33	34	15	15	45	49	13	40	43	84
4	119	7	11	74	19	83	13	11	28	56	29	21	40	23	27	10	54	16	27	15	142	25	27	36	10	52	31	9	18	11	69	15	70	37	20	35	21	44	78	35	12	81	32	35	17	13	18	35	18
0	0	3	0	0	0	0	0	0	0	0	0	0	0	0	2	0	0	0	3	2	4	1	0	0	0	0	3	0	0	0	2	0	0	0	0	3	0	1	1	0	0	0	0	2	2	0	0	0	1
0	0	0	0	0	1	0	3	0	0	0	0	0	0	0	1	0	0	0	0	0	0	0	33	9	0	0	0	0	0	0	0	0	0	0	0	0	0	2	0	0	7	0	0	0	0	0	0	0	0
0	5	0	1	0	1	0	0	0	0	1	2	0	3	0	0	0	1	2	1	1	3	0	1	7	0	3	2	0	0	0	0	0	0	0	0	2	1	0	5	0	0	0	3	3	1	4	1	3	0
6	3	0	0	0	5	3	17	1	0	7	0	3	4	10	1	0	6	0	0	0	2	0	1	8	0	0	1	0	0	0	1	1	0	4	3	9	4	4	9	14	1	1	5	6	2	2	3	2	10
155	129	103	64	7	52	146	594	220	179	301	496	188	518	502	83	67	97	150	39	52	66	117	122	41	35	50	43	47	309	56	20	66	116	781	169	121	112	74	128	157	46	95	26	68	44	34	82	54	80
0	3	0	0	0	1	0	0	0	0	3	1	1	0	6	1	0	2	0	1	2	1	0	0	0	0	0	1	0	1	0	1	0	0	0	0	2	0	0	3	0	0	0	1	1	4	3	0	2	0
1	0	1	4	0	5	0	6	6	4	4	2	1	0	7	4	2	2	3	0	0	7	3	2	1	1	2	3	1	1	0	8	0	0	0	0	1	3	0	1	0	0	13	1	0	0	2	0	0	0
0	0	0	2	1	1	0	3	0	2	0	4	0	2	0	0	0	2	2	0	1	1	1	2	0	1	0	1	0	0	0	1	0	0	3	1	0	1	0	2	0	0	0	0	0	0	0	0	1	0
34	51	901	460	94	138	62	132	78	42	202	59	46	86	126	42	33	80	65	22	47	34	23	25	41	5	33	39	17	12	32	40	27	24	20	12	34	11	25	58	6	13	20	20	24	24	15	19	29	18
0	0	2	5	0	0	0	1	0	1	0	1	0	1	1	3	1	1	1	0	0	0	0	0	0	0	0	0	0	0	0	0	0	0	0	0	0	0	1	0	0	0	0	0	0	0	0	0	0	0
0	0	0	0	0	0	0	0	0	0	0	0	0	0	0	0	0	0	0	1	0	0	1	0	0	2	0	0	0	0	0	0	0	0	1	0	0	8	0	1	0	0	0	0	0	0	0	0	0	0
13	32	122	57	31	77	28	102	171	83	50	10	19	24	10	35	5	23	17	11	11	12	7	6	17	7	8	6	2	4	9	32	8	13	19	6	18	7	12	11	4	4	4	8	6	17	2	4	4	1
0	0	0	0	0	3	0	3	5	1	1	0	1	0	0	1	0	0	0	0	0	0	0	0	0	0	0	0	0	0	0	0	0	0	0	0	0	0	0	0	0	0	1	0	0	0	0	0	0	0
276	504	1204	6862	554	6900	1058	5795	3604	3374	1204	6638	2012	890	874	818	796	1325	2393	326	1089	294	1047	1305	235	489	381	810	1162	530	277	323	477	238	135	1417	164	611	173	264	155	92	270	210	224	360	166	336	307	271
0	0	4	0	0	15	1	11	16	10	0	0	2	1	5	3	0	1	0	0	0	1	0	0	0	0	0	0	0	0	0	0	0	0	0	0	0	0	0	1	0	0	0	0	0	0	1	0	0	0
0	0	0	0	0	0	0	3	0	0	0	0	4	0	0	2	0	0	0	1	0	0	0	0	0	0	0	0	0	0	0	0	0	0	2	0	0	0	0	0	2	0	0	0	0	0	0	0	0	0
0	0	0	0	0	0	0	1	0	0	0	0	0	0	0	0	0	0	0	0	0	0	0	0	0	0	0	0	0	0	0	0	0	0	0	0	0	0	0	0	0	0	0	0	0	0	0	0	0	0
18	9	14	3	8	45	0	59	33	31	5	1	28	37	6	14	2	2	2	0	1	2	0	6	1	15	9	1	1	7	4	1	0	0	1	0	3	0	0	12	0	0	8	4	4	3	5	0	5	14
0	0	0	0	0	0	0	0	0	0	0	0	0	0	0	0	0	0	0	0	0	0	0	0	0	0	0	0	0	0	0	1	0	0	0	0	0	0	0	0	0	0	0	0	0	0	0	0	0	0
57	42	73	7	22	19	35	28	19	21	64	4	18	14	9	2	50	16	14	2	6	30	10	11	27	59	3	57	19	12	16	31	31	34	11	12	81	48	30	40	11	2	50	40	69	18	37	40	23	77
0	0	0	0	0	0	0	0	0	0	0	0	0	0	0	0	0	0	0	0	0	0	0	0	0	0	0	0	0	0	0	0	0	0	0	0	0	0	0	0	0	0	0	0	0	0	0	0	0	0
20	9	5	3	11	26	12	38	86	233	12	5	40	18	10	30	6	30	18	44	15	40	13	6	160	3476	122	47	28	17	45	31	92	28	39	14	34	785	147	208	74	49	135	38	34	19	30	29	32	183
8413	3565	5377	5429	1254	1852	1524	4225	2315	2680	3885	6819	3242	5225	6645	1250	986	1712	2287	739	1014	1998	1766	2049	983	723	689	1037	773	4722	693	1072	992	1176	5981	2943	2002	1493	1452	2219	3779	1450	1754	1009	1478	718	2987	6489	2755	2069
0	0	0	0	0	0	0	0	0	0	0	0	0	0	0	0	0	0	0	0	0	0	0	0	0	0	0	0	0	0	0	0	0	0	0	0	0	0	0	0	0	0	0	0	0	0	0	0	0	0
0	0	0	0	0	0	0	0	0	0	0	0	0	0	0	0	0	0	0	0	0	0	0	0	0	0	0	0	0	0	0	0	0	0	0	0	0	0	0	0	0	0	0	0	0	0	0	0	0	0
0	0	0	0	0	0	0	0	0	0	0	0	0	0	0	0	0	0	0	0	0	0	0	0	0	0	1	0	0	0	0	0	0	0	0	0	0	0	0	0	0	0	0	0	0	0	0	0	0	0
68	65	129	48	103	78	54	76	56	56	201	48	55	106	58	33	27	71	66	28	83	100	37	33	104	6	33	86	99	115	50	77	65	25	20	80	57	87	46	109	10	39	116	100	62	65	151	74	114	52
0	0	0	0	0	0	0	0	0	0	0	0	0	0	0	0	0	0	0	0	0	0	0	0	0	0	0	0	0	0	0	0	0	0	0	0	0	0	0	0	0	0	0	0	0	0	0	0	0	0
0	0	14	0	0	0	0	0	0	0	0	0	0	0	0	0	0	1	0	0	0	0	0	0	0	0	0	0	0	0	0	0	0	0	0	0	2	0	0	1	0	0	0	0	0	1	0	0	0	0
34	43	41	49	49	42	22	7	7	20	41	80	9	15	8	15	6	43	22	4	12	204	7	2	6	0	11	32	23	8	7	20	14	24	3	20	22	10	11	83	1	32	22	13	16	32	85	31	108	27
0	5	0	0	7	1	0	0	0	0	0	0	0	0	0	0	0	0	1	9	0	0	0	0	0	0	2	0	0	0	0	0	0	0	0	0	0	0	0	0	0	0	0	0	0	0	0	1	0	0
0	0	0	0	0	0	0	0	0	0	0	0	0	0	0	0	0	0	0	0	0	0	0	0	0	0	0	0	0	0	0	0	0	0	0	0	1	0	0	0	0	0	0	0	0	0	0	0	0	0
451	586	359	191	421	197	265	75	58	120	284	62	208	123	106	68	41	267	116	47	260	479	44	132	129	49	98	465	99	70	64	341	87	122	91	100	317	197	374	388	16	107	153	431	186	164	913	438	468	145
0	0	0	0	0	0	0	0	0	0	0	0	0	0	0	0	0	0	0	0	1	0	0	0	0	0	0	0	0	0	0	0	0	0	0	0	0	0	0	0	0	0	0	0	0	0	0	0	0	0
0	3	0	0	0	3	2	0	0	4	1	2	2	0	0	3	3	2	0	1	3	4	1	0	9	2	1	4	0	0	0	1	0	0	2	1	2	0	0	4	0	1	7	7	1	1	0	0	3	0
65	45	4	13	4	36	14	35	37	40	23	25	74	124	38	31	18	31	85	43	28	341	57	102	30	16	18	38	65	100	55	36	326	49	9	1200	97	356	286	148	95	119	92	232	203	217	94	230	231	112
414	342	381	299	155	409	256	373	248	357	516	629	779	1703	442	622	407	519	1595	1100	713	104	462	444	356	133	198	298	1206	649	573	315	1104	118	205	1797	163	1175	159	236	791	65	209	112	400	493	72	232	170	438
0	0	0	0	0	2	0	0	0	0	0	0	0	0	0	1	0	0	0	0	0	0	0	0	0	0	0	0	0	0	0	0	0	0	0	0	0	0	1	0	0	0	0	0	1	0	0	0	0	0
62	71	69	840	99	174	51	94	54	136	410	421	155	545	275	480	837	471	1522	1523	516	28	401	369	184	110	126	220	641	131	129	120	2059	107	47	4142	117	520	74	143	64	47	37	124	47	396	12	192	56	84
0	0	0	1	23	0	0	0	1	0	0	1	0	0	0	0	0	0	0	0	0	34	0	0	1	0	0	0	4	0	1	0	4	0	1	39	0	28	2	4	4	6	2	14	11	6	3	6	4	12
52	68	178	106	65	63	59	71	60	148	308	245	158	406	323	390	409	409	1151	836	342	41	310	300	169	87	101	201	663	150	319	174	957	85	59	3011	109	673	78	102	246	44	54	76	80	291	18	126	93	169
0	0	0	0	0	0	0	0	0	0	0	0	0	0	0	0	2	0	0	0	0	0	0	0	0	0	0	0	0	0	0	0	0	0	0	0	0	0	0	1	0	0	0	0	0	0	0	0	0	0
0	0	0	0	0	0	0	0	0	0	0	0	0	0	0	0	0	0	0	0	0	0	0	0	0	0	0	0	0	0	0	0	0	0	0	0	0	0	0	0	0	0	0	0	0	0	0	0	0	0
0	0	0	0	0	0	0	0	0	0	0	0	0	0	0	0	0	0	0	0	0	0	0	0	0	0	0	0	0	0	0	0	0	0	0	0	0	0	0	0	0	1	0	0	0	0	0	0	0	0
0	0	0	0	0	0	0	0	0	0	0	0	1	0	0	0	0	0	0	0	0	0	0	0	0	0	0	0	0	0	0	0	0	0	0	0	0	0	0	0	0	0	0	0	0	0	0	0	0	0
0	0	0	0	0	0	0	0	0	0	0	0	0	0	0	0	0	2	1	1	0	0	0	0	0	0	2	0	0	0	0	0	0	0	0	0	0	0	1	0	1	0	0	0	0	0	0	0	0	0
0	0	0	0	0	0	0	0	0	0	0	0	0	0	0	0	0	0	0	0	0	0	0	0	0	0	0	0	0	0	0	0	0	0	0	0	0	0	0	0	0	0	0	0	0	0	0	0	0	0
0	0	0	0	0	0	0	0	0	0	0	0	0	0	0	0	0	0	0	0	0	0	0	0	0	0	0	0	0	0	0	0	0	0	0	0	0	0	0	0	0	0	0	0	0	0	0	0	0	0
0	1	0	1	21	0	0	1	0	1	0	4	4	3	2	3	3	0	4	0	0	0	2	4	2	0	0	1	0	2	0	1	0	0	2	3	5	0	1	1	0	0	0	0	0	0	23	18	11	8
0	0	0	0	0	0	0	0	0	0	0	0	1	0	2	4	2	1	1	0	1	0	2	7	0	0	0	0	1	0	9	1	14	4	0	11	0	6	0	1	2	0	0	1	0	2	0	4	0	0
6	5	0	0	0	4	0	6	2	1	2	2	6	15	7	0	4	1	0	0	0	4	1	0	0	0	0	0	0	17	15	2	4	0	2	2	0	1	2	2	8	3	0	0	0	5	30	0	4	0
3	16	0	2	0	0	0	8	12	2	2	6	21	25	14	2	2	1	11	2	3	1	2	3	0	0	0	0	4	16	7	1	3	22	6	2	0	7	1	4	1	1	0	0	4	0	0	0	1	0
0	0	0	0	0	0	0	0	0	0	0	0	0	0	0	0	0	0	0	0	0	0	0	0	0	0	0	0	0	0	0	0	0	0	0	0	0	0	0	0	0	0	0	1	0	0	0	0	0	0
0	0	0	0	0	0	0	0	0	0	0	0	0	0	0	0	0	0	0	0	0	0	0	0	0	0	0	0	0	0	0	0	0	0	0	0	0	1	0	0	0	0	0	0	0	0	0	0	0	0
0	0	0	0	0	0	0	0	0	0	0	0	0	0	0	0	0	0	0	1	0	0	0	0	0	0	0	0	0	0	0	0	0	0	0	0	0	0	0	0	0	0	0	0	0	0	0	0	0	0
0	0	0	0	0	0	0	0	0	2	0	0	0	1	0	0	0	0	0	0	0	0	0	0	0	0	0	0	0	0	0	0	0	0	0	0	0	0	0	0	0	0	0	0	0	0	0	0	0	0
0	0	0	0	0	0	0	0	0	0	0	0	0	0	0	0	0	0	0	0	0	0	0	0	0	0	0	0	0	0	0	0	0	0	0	0	0	0	0	0	0	0	0	0	0	0	0	0	0	0
1	5	0	3	1	0	3	0	6	3	12	4	1	4	3	1	0	9	6	1	4	8	1	12	9	0	0	9	1	17	2	18	8	14	1	8	9	6	4	17	1	17	12	12	5	1	5	11	13	20
241	352	121	73	48	47	74	81	32	83	89	47	62	111	92	43	36	137	72	32	229	257	51	73	151	29	109	344	77	122	75	222	61	76	35	73	161	96	188	256	52	22	96	425	135	105	671	249	284	71
0	0	0	0	0	0	0	0	0	0	0	0	0	0	0	0	0	0	0	1	0	0	0	0	0	0	0	0	0	0	0	0	0	0	0	0	0	0	0	0	0	0	0	0	0	0	0	1	0	0
0	0	0	0	0	0	0	0	0	0	0	0	0	0	0	0	0	0	0	0	0	0	0	0	0	0	0	0	0	0	0	0	0	0	0	0	0	0	0	0	0	0	0	0	0	0	0	0	0	0
111	254	79	158	33	68	42	39	14	47	114	22	51	74	36	11	15	189	86	20	138	348	48	60	94	13	84	432	92	31	52	194	68	45	76	53	134	108	144	247	16	21	128	198	110	85	604	258	283	47
0	1	0	0	17	0	0	0	0	0	0	0	0	0	0	0	0	0	1	0	0	0	0	0	0	0	0	1	0	0	0	0	0	0	1	0	0	0	0	0	0	0	0	0	0	0	1	0	0	0
44	24	12	3	17	4	7	4	15	11	12	4	12	29	12	4	0	2	4	2	2	4	6	1	3	0	1	2	3	22	9	6	4	0	1	3	3	2	0	6	12	3	14	12	8	0	15	9	13	20
35	44	36	30	34	18	40	19	9	32	297	27	25	24	14	18	7	51	27	14	49	74	12	27	109	11	29	130	27	19	18	60	8	53	11	19	64	34	57	123	5	14	77	117	55	26	129	63	43	85
2	6	1	5	20	7	5	1	0	6	2	0	7	20	2	0	0	7	2	10	11	14	9	4	28	5	9	13	2	1	10	9	13	0	7	1	6	16	10	13	1	0	2	19	7	9	60	19	14	2
0	0	0	0	0	0	0	0	0	0	0	0	2	0	0	0	3	1	0	0	0	0	0	4	0	0	0	0	0	0	0	1	0	0	0	0	0	1	0	0	0	0	0	4	0	0	1	0	0	0
3	0	34	28	113	10	7	4	0	10	6	5	8	13	0	1	1	1	0	0	3	5	0	0	0	0	0	2	2	3	0	0	0	0	0	0	3	2	5	1	0	1	1	2	2	0	2	1	0	0
0	0	15	6	0	0	0	0	0	2	0	0	0	1	0	0	2	0	3	0	1	0	0	0	0	0	1	0	0	1	0	2	0	0	1	3	1	4	2	2	2	0	0	5	3	1	2	1	2	0
4	33	0	7	0	0	4	4	3	5	3	0	0	5	5	1	0	1	0	0	0	0	0	0	0	0	0	0	0	10	0	0	0	0	0	1	4	1	0	0	0	3	0	0	0	2	0	0	0	0
1	0	0	0	0	0	0	0	0	0	0	0	0	0	0	0	0	0	0	0	0	0	0	0	0	0	0	0	0	0	0	0	0	0	0	0	0	0	0	0	0	0	0	0	0	0	0	1	0	0
0	2	0	0	17	0	0	0	0	5	2	0	4	23	0	0	0	4	3	2	0	3	1	0	0	1	0	15	1	0	32	0	1	27	0	1	1	3	4	3	0	0	3	11	2	0	4	4	0	0
27	27	11	3	0	0	0	2	0	0	1	0	3	6	3	4	0	0	1	0	0	3	0	1	1	0	1	2	0	32	1	0	0	0	4	0	1	0	0	1	6	0	0	0	2	1	1	1	2	0
54	53	26	16	0	2	14	3	3	7	2	20	14	56	16	4	1	2	7	1	4	2	0	8	2	1	0	0	6	22	0	1	0	0	1	3	8	3	1	1	45	7	1	0	9	5	1	0	0	0
0	0	0	0	0	0	0	0	0	0	0	0	0	0	0	0	0	0	0	0	0	0	0	0	0	0	0	0	0	0	0	0	0	0	0	0	0	1	0	0	0	0	0	0	0	0	0	0	0	0
2	1	6	1	0	11	8	1	2	6	7	0	4	10	8	4	2	0	5	2	4	2	6	1	1	0	0	2	4	1	15	0	4	0	9	4	3	34	9	8	0	0	2	94	11	4	21	10	11	0
47	80	1	44	31	24	46	6	4	24	40	13	21	18	23	5	3	43	15	8	62	94	10	14	40	8	35	152	33	7	43	48	22	5	18	22	31	19	46	47	0	7	36	273	43	58	241	72	86	3
9	0	1	0	0	0	0	4	1	0	0	3	2	6	1	0	0	0	0	0	0	0	0	0	0	0	0	0	0	2	0	3	0	0	0	0	0	0	0	0	10	2	0	0	0	0	0	0	0	0
0	0	0	0	0	0	0	0	0	0	0	0	0	0	0	0	0	0	0	0	0	0	0	0	0	0	0	0	0	0	0	0	0	0	0	0	1	0	0	2	0	0	0	0	0	0	0	0	1	0
0	0	0	0	0	0	0	0	0	0	0	0	0	0	0	0	0	0	0	0	0	0	0	0	0	0	0	0	0	0	0	0	0	0	0	0	0	0	0	0	0	0	0	0	0	0	0	0	0	0
0	0	0	0	0	0	0	0	0	0	0	0	0	0	0	0	0	0	0	0	0	0	0	0	0	0	0	0	0	0	0	0	0	0	0	0	0	0	0	0	0	0	0	0	0	0	0	0	0	0
0	0	0	0	0	0	0	0	0	0	0	0	0	0	0	0	0	0	0	2	0	0	0	0	0	0	0	0	0	0	0	0	0	0	0	0	0	0	0	0	0	0	0	0	0	0	0	0	0	0
0	0	0	0	0	0	0	0	0	0	0	0	0	0	1	0	0	0	0	0	0	0	0	0	0	0	0	0	0	0	0	0	0	0	0	0	0	0	0	0	0	0	0	0	0	0	0	0	0	0
0	0	0	0	10	0	0	0	0	0	0	0	0	0	0	0	0	0	0	0	0	0	0	0	0	0	0	0	0	0	0	0	0	0	0	0	0	0	0	0	0	0	0	0	0	0	0	0	0	0
39	23	11	11	0	5	8	5	11	8	21	13	11	9	5	12	1	17	17	7	12	23	1	11	35	2	15	23	17	6	9	48	43	11	3	30	16	14	31	21	3	9	22	23	21	8	96	45	25	37
0	0	0	0	0	0	0	0	0	0	0	0	0	0	0	0	0	0	0	0	0	0	0	0	0	0	0	2	0	0	0	0	0	0	0	0	0	0	0	0	0	0	0	0	0	0	0	0	0	0
4	5	0	7	11	3	0	4	3	3	79	3	5	11	6	7	5	16	7	2	6	23	4	6	39	2	9	15	8	21	3	16	0	0	4	7	27	5	19	17	0	3	28	19	11	15	18	26	17	3
15	22	10	0	17	2	10	9	5	15	0	7	14	23	12	9	2	4	2	0	6	3	2	0	13	1	1	1	6	9	2	3	0	0	4	2	1	5	2	11	7	6	5	1	6	5	2	14	36	15
0	0	0	0	12	0	0	0	0	0	0	0	0	0	0	0	0	0	0	0	0	0	0	0	0	0	0	0	0	0	0	0	0	0	0	0	0	0	0	0	0	0	0	0	0	0	0	0	0	0
21	42	11	30	14	11	60	10	4	22	34	5	12	17	13	4	4	16	4	13	69	33	13	32	24	2	35	62	19	7	26	27	16	8	13	5	21	20	30	39	2	0	18	183	29	8	373	184	75	5
0	0	0	0	0	0	0	0	0	0	0	0	0	0	0	0	0	0	0	0	0	0	0	0	0	0	0	0	0	0	0	0	0	0	0	0	0	0	0	0	0	0	0	0	0	0	0	0	0	0
0	0	0	0	0	0	0	0	0	0	0	0	0	0	0	0	0	0	0	0	0	0	0	0	0	0	0	0	0	0	0	0	0	0	0	0	0	0	0	0	0	0	0	0	0	0	0	0	0	0
0	0	0	0	0	0	0	0	0	0	0	0	0	0	0	0	0	0	0	0	0	0	0	0	0	0	0	0	0	0	0	0	0	0	0	0	0	0	0	0	0	0	0	0	0	0	0	0	0	0
0	4	0	0	0	0	0	0	0	0	0	0	0	0	0	0	0	0	0	0	1	0	0	0	0	0	0	0	0	0	0	0	0	0	0	0	0	0	0	0	0	0	0	0	0	0	0	0	0	0
0	1	1	0	0	0	1	0	0	1	3	0	1	0	1	0	0	0	0	1	1	0	0	0	0	0	0	1	0	0	0	2	0	0	0	0	0	2	0	0	0	0	0	1	0	0	6	1	5	0
0	0	0	0	0	0	0	0	0	0	0	0	0	0	0	0	0	0	0	0	0	0	0	0	0	0	0	0	0	0	0	0	0	0	0	0	0	0	0	0	0	0	0	0	0	0	0	0	0	0
0	0	0	0	0	0	0	0	0	1	0	0	0	0	0	0	0	0	0	1	2	1	0	0	1	0	0	0	6	0	0	0	2	0	3	1	2	7	0	0	0	0	0	0	0	0	21	5	0	0
63	29	3	39	54	40	47	11	9	15	46	8	16	51	19	5	5	52	12	10	22	60	6	24	69	4	33	214	23	6	55	34	17	11	16	10	29	33	29	94	13	11	17	116	42	63	43	27	24	9
0	0	19	0	0	0	0	0	0	0	0	0	0	2	0	0	0	0	0	0	2	0	0	2	1	0	4	0	5	1	0	1	0	0	0	1	1	2	3	2	0	0	0	0	2	0	6	3	7	0
7	5	0	0	0	0	6	1	0	6	4	0	3	9	2	0	0	4	2	3	3	1	3	9	2	3	2	4	0	2	0	0	0	0	6	2	4	14	1	4	0	1	1	2	0	0	0	7	2	0
0	0	0	0	0	1	0	0	0	0	0	0	0	0	0	0	0	0	0	0	0	0	0	0	0	0	0	0	0	0	0	0	0	0	0	0	0	0	0	0	0	0	0	0	0	0	0	0	0	0
0	0	0	0	0	0	0	0	0	0	0	0	0	0	0	0	0	0	0	0	0	0	0	0	0	0	0	0	0	0	0	0	0	0	0	0	0	0	0	0	0	0	0	0	0	0	0	0	0	0
0	0	0	0	0	0	0	1	0	4	2	0	0	0	0	0	0	0	0	0	0	0	1	0	0	0	0	0	0	0	0	0	0	0	0	0	0	0	0	0	0	0	0	0	0	0	0	0	0	0
0	0	0	0	0	0	0	0	0	0	0	0	0	0	0	0	0	0	0	0	0	0	0	0	0	0	0	0	0	0	0	0	0	0	0	0	0	0	0	0	0	0	0	0	0	0	0	0	0	0
0	0	0	0	0	0	0	0	0	0	0	0	0	0	0	0	0	0	0	0	0	0	0	0	0	0	0	0	0	0	0	0	0	0	2	0	0	0	0	0	0	0	0	0	0	0	0	0	0	0
0	0	0	0	0	0	0	0	0	0	0	0	0	0	0	0	0	0	0	0	0	0	0	0	0	0	0	0	0	0	0	0	0	0	0	0	0	0	0	0	0	0	0	0	0	0	0	0	0	0
37	74	14	15	6	11	46	4	3	12	26	18	22	15	28	1	4	46	18	4	27	42	8	4	26	4	11	94	26	17	11	23	7	0	16	13	16	17	14	34	11	6	16	36	9	16	63	13	8	8
8	17	2	2	26	1	7	0	1	2	0	0	12	0	0	1	0	2	2	1	1	0	0	0	0	0	0	2	0	0	0	2	1	0	0	0	0	0	1	2	0	0	0	0	0	0	18	7	2	0
0	0	0	0	0	0	0	0	0	0	0	0	5	0	0	0	0	0	0	0	0	0	0	0	0	0	0	0	0	0	0	0	0	0	0	0	0	0	0	0	0	0	0	0	0	0	0	0	0	0
0	0	0	0	0	1	0	0	0	0	0	0	0	0	0	0	0	0	0	0	0	0	0	0	0	0	0	0	0	0	0	0	0	0	0	0	0	0	0	0	0	0	0	0	0	0	0	0	0	0
0	0	0	0	0	0	0	0	0	0	0	0	0	0	0	0	0	0	0	0	0	0	0	0	0	0	0	0	0	0	0	0	0	0	0	0	0	0	0	0	0	0	0	0	0	0	1	0	0	0
47	35	38	34	48	20	13	23	27	22	68	52	38	65	136	40	62	77	139	74	28	14	52	65	21	11	12	39	127	84	0	17	73	0	4	319	12	40	10	9	11	9	7	14	9	29	8	10	18	3
71	95	18	78	70	34	59	6	10	19	75	3	16	32	28	10	5	80	31	3	43	247	14	38	100	4	54	161	34	15	15	63	18	58	8	20	29	21	30	169	2	11	57	116	27	29	243	28	36	7
194	190	211	55	73	22	0	12	4	28	27	6	22	16	5	8	5	8	5	0	1	1	0	3	3	3	2	1	0	0	3	6	8	0	0	2	4	5	4	9	6	0	0	9	0	3	138	72	41	29
0	1	36	1	0	1	0	0	0	1	3	2	2	1	1	0	1	3	1	0	2	0	1	0	7	0	0	0	3	1	9	0	0	0	4	1	1	11	0	3	0	0	0	0	0	5	0	4	0	1
0	0	0	0	0	0	0	0	0	0	0	0	0	0	0	0	0	0	0	0	0	0	0	0	0	0	0	0	0	0	0	0	0	0	0	0	0	0	0	0	0	0	0	0	0	0	0	0	0	0
42	136	65	22	22	3	40	13	55	49	15	9	33	89	93	21	7	10	16	2	16	7	6	0	3	5	0	2	6	115	8	3	3	11	5	6	6	8	4	8	34	32	3	3	12	6	2	1	2	0
0	0	0	0	0	0	0	0	0	0	0	0	0	0	0	0	0	0	0	0	0	0	0	0	0	0	0	0	0	0	0	0	0	0	0	0	0	0	0	0	0	0	0	0	0	0	0	0	0	0
0	0	0	0	0	0	9	0	0	0	0	0	0	0	0	1	0	0	0	0	0	0	0	0	0	0	0	0	0	0	0	0	0	0	0	0	0	0	0	0	0	0	0	0	0	0	0	0	0	0
1499	1064	621	122	118	75	133	392	258	419	440	1132	281	744	1209	94	89	160	218	65	78	63	108	334	49	30	67	55	102	603	84	69	47	104	457	204	147	168	53	108	440	196	73	48	63	78	22	69	104	68
0	0	0	0	0	0	0	0	0	0	0	0	0	2	0	0	0	0	0	0	0	0	0	0	0	0	0	0	0	0	0	0	0	0	0	0	0	0	0	0	0	0	0	0	0	0	0	0	0	0
0	0	0	0	3	0	0	0	0	0	0	0	0	0	0	0	0	0	0	0	0	0	0	2	0	0	0	0	0	0	0	0	0	0	0	0	0	1	0	0	0	0	0	0	0	0	0	0	0	0
0	0	0	0	0	0	0	0	0	0	0	0	0	0	0	0	0	0	0	0	0	0	0	0	0	0	0	0	0	0	0	0	5	0	3	0	0	23	0	0	0	0	0	0	0	0	0	0	0	0
0	0	0	0	0	0	0	0	0	0	0	0	0	0	0	0	0	0	0	0	0	0	0	0	0	0	0	0	0	0	0	0	0	0	0	0	0	0	0	0	0	0	0	0	0	0	0	0	0	0
0	0	0	0	0	1	0	0	0	0	0	0	0	0	0	0	0	1	0	0	0	0	0	0	0	0	0	0	0	0	0	0	0	0	0	0	0	0	0	0	0	0	0	0	0	0	0	1	0	0
0	0	0	0	0	0	0	0	0	0	0	0	0	0	0	0	0	0	0	0	1	0	0	0	0	0	0	0	0	0	0	0	0	0	0	0	0	0	0	0	0	0	0	0	0	0	0	0	0	0
0	0	0	0	0	0	0	0	0	0	0	0	0	0	0	0	0	0	0	0	0	0	0	0	0	0	0	0	0	0	0	0	0	0	0	0	0	0	0	0	0	0	0	0	0	0	0	0	0	0
0	0	0	0	0	0	0	0	0	0	0	0	0	0	0	0	0	0	0	0	0	0	0	0	0	0	0	0	0	0	0	0	0	0	0	0	0	0	0	0	0	0	0	0	0	0	0	0	0	0
0	0	0	0	0	0	0	0	0	0	0	0	0	0	0	0	0	0	0	0	0	0	0	0	0	0	0	0	0	0	0	0	0	0	0	0	0	0	0	0	0	0	0	0	0	0	0	0	0	0
0	0	0	0	0	3	0	0	0	0	3	0	0	0	0	0	0	0	0	6	2	0	0	5	0	0	0	0	0	0	0	0	0	0	0	0	0	0	0	0	0	0	0	3	0	11	0	0	0	0
0	0	0	0	0	0	0	0	0	0	0	0	0	0	0	0	0	0	0	0	0	0	0	0	0	0	0	0	0	0	0	0	0	0	0	0	0	0	0	0	0	0	0	0	0	0	0	0	0	0
0	0	0	0	0	0	0	0	0	2	0	0	0	0	0	0	0	0	0	0	0	0	0	0	0	0	0	0	0	0	0	0	0	0	0	0	0	0	0	0	0	0	0	0	0	0	0	1	0	3
0	0	0	0	0	0	0	0	0	0	0	0	0	0	0	0	0	0	0	0	0	0	0	0	0	0	0	0	0	0	0	0	0	0	0	0	0	0	0	0	0	0	0	0	0	0	0	0	0	0
0	0	0	0	0	0	0	0	0	0	0	0	0	0	0	0	0	0	0	0	0	0	0	0	0	0	0	0	0	0	0	0	0	0	0	0	0	0	0	0	0	0	0	0	0	0	0	0	0	0
0	0	0	0	0	0	0	0	0	0	0	0	0	0	0	0	0	0	0	0	0	0	0	0	0	0	0	0	0	0	0	0	0	0	0	0	0	0	0	0	0	0	0	0	0	0	0	0	0	0
0	2	1	4	0	0	0	0	0	2	3	1	0	4	3	1	0	4	3	0	51	6	7	1	0	0	2	7	1	2	0	2	9	0	0	1	9	2	4	5	0	1	2	1	6	5	1	3	2	2
1191	1131	314	324	222	103	243	316	530	245	676	164	416	914	690	128	73	254	137	86	137	7381	168	264	295	43	171	860	170	1075	172	207	120	114	272	275	2187	1432	5655	1864	663	1154	2580	4334	3347	1350	1481	3290	3285	1978
137	93	27	44	251	55	166	22	8	52	95	16	25	35	52	27	7	156	57	12	170	229	25	89	107	23	68	1165	170	40	94	173	49	80	29	34	146	63	146	198	9	15	91	963	87	27	151	78	66	75
936	836	368	150	3	31	50	228	175	201	336	75	132	266	213	72	32	98	60	41	35	21	82	194	45	22	15	25	12	268	53	37	7	6	46	15	35	40	26	58	199	131	29	64	69	22	14	149	24	11
0	0	0	0	0	0	0	0	0	0	0	0	0	0	0	1	0	0	0	0	0	0	0	0	0	0	0	0	0	0	0	0	0	0	0	0	0	0	0	0	0	0	0	0	0	0	0	0	0	0
0	0	9	0	0	0	0	0	0	0	0	0	0	0	0	0	0	0	0	0	0	1	0	0	0	0	5	0	0	0	10	0	0	0	0	0	2	1	0	1	0	0	1	1	2	0	1	0	0	0
0	6	0	2	14	2	0	2	0	8	19	31	5	24	1	0	0	5	7	7	11	20	3	7	15	0	3	1	5	2	0	6	6	0	0	2	5	6	7	10	0	13	2	9	8	0	24	16	35	0
0	0	0	0	0	0	0	0	0	0	0	0	0	0	0	0	0	0	0	0	0	0	0	0	0	0	0	0	0	0	0	0	0	0	0	0	0	0	0	0	0	0	0	0	0	0	0	0	0	0
0	0	0	0	0	0	0	0	0	0	0	0	0	0	0	0	0	0	0	0	0	0	0	0	0	0	0	0	0	0	0	0	0	0	0	0	0	0	0	0	0	0	0	0	0	0	0	0	0	0
0	0	0	0	0	0	0	0	0	0	0	0	0	0	0	0	0	0	0	0	0	0	0	0	0	0	0	0	0	0	0	0	0	0	0	0	0	0	0	0	0	0	0	0	0	0	0	0	0	0
1	4	1	0	3	1	7	2	0	4	2	0	4	5	1	1	0	4	1	12	1	0	1	0	4	3	1	3	1	1	0	0	0	0	0	1	0	3	0	3	3	2	1	0	0	3	0	0	1	5
15	6	0	0	41	4	12	4	1	10	3	1	0	5	1	3	3	6	1	7	2	1	3	0	5	3	10	1	0	1	2	10	1	0	3	0	1	4	8	1	0	8	5	4	2	7	5	0	2	3
5	7	1	2	1	4	28	3	3	10	5	0	3	4	3	3	1	12	5	2	3	1	1	1	6	1	6	15	3	4	1	1	0	10	2	1	6	2	7	5	0	11	9	2	4	7	6	3	7	7
4	1	1	2	0	2	4	0	1	2	3	0	1	2	0	3	0	5	1	3	1	0	0	5	3	4	1	4	1	2	4	3	1	0	0	0	1	1	5	0	0	0	1	2	2	0	0	0	0	0
0	0	0	0	0	0	0	0	0	0	0	0	0	0	0	0	0	0	0	0	0	0	0	0	0	0	0	0	0	0	0	0	0	0	0	0	0	0	0	0	0	0	0	0	0	0	0	0	0	0
0	0	0	0	0	0	0	0	0	0	0	0	0	0	0	0	0	0	0	0	0	0	0	0	0	0	0	0	0	0	0	0	0	0	0	0	0	0	0	0	0	0	0	0	0	0	0	0	0	0
0	0	0	0	0	0	0	0	0	0	0	0	0	0	0	0	0	0	0	0	0	0	0	0	0	0	0	0	0	0	0	0	0	0	0	0	0	0	0	0	0	0	0	0	0	0	0	0	0	0
0	0	0	0	0	0	0	0	0	0	0	0	0	0	0	0	0	0	0	0	0	0	0	0	0	0	0	0	0	0	0	0	0	0	0	0	0	0	0	0	0	0	0	0	0	0	0	0	0	0
0	0	0	0	0	0	0	0	0	0	0	0	0	0	0	0	0	0	0	0	0	0	0	0	0	0	0	0	0	0	0	0	0	0	0	0	0	0	0	0	0	0	0	0	0	0	0	0	0	0
0	5	8	0	38	7	0	0	5	3	3	0	2	8	3	0	0	5	3	0	0	0	0	0	0	5	1	1	2	0	0	1	1	0	0	0	4	6	1	3	0	8	13	4	2	7	1	2	0	0
0	0	0	0	0	0	0	0	0	0	0	0	0	0	0	0	0	0	0	0	0	0	0	0	0	0	0	0	0	0	0	0	0	0	0	0	0	0	0	0	0	0	0	0	0	0	0	0	0	0
0	0	0	0	0	0	0	0	1	0	0	0	0	0	0	0	0	0	0	0	0	0	1	0	0	0	0	0	0	2	0	0	0	0	0	0	0	0	0	0	0	0	0	0	0	0	0	0	0	0
0	0	0	0	0	0	0	0	0	0	0	0	0	0	0	0	0	0	0	0	0	0	0	0	0	0	0	0	0	0	0	0	0	0	0	0	0	0	0	0	0	0	0	0	0	0	0	0	0	0
0	0	0	0	0	0	0	0	1	4	0	0	0	0	2	0	0	0	0	3	0	0	0	0	0	2	0	0	0	0	0	0	0	0	0	0	0	0	0	1	0	0	0	2	0	7	0	0	0	8
1	0	0	2	0	0	0	3	0	1	2	0	0	4	0	4	0	3	0	1	0	0	0	0	1	0	4	1	0	1	0	0	0	0	1	0	2	1	0	2	0	1	1	0	1	0	0	0	0	0
0	0	0	0	0	0	0	0	0	0	0	0	0	0	0	0	0	0	0	0	0	0	0	0	0	0	0	0	0	0	0	0	0	0	0	0	0	0	0	0	0	0	0	0	0	0	0	0	0	0
0	0	0	0	0	0	0	0	0	0	0	0	0	0	0	0	0	0	0	0	0	0	0	0	0	0	0	0	0	0	0	0	0	0	0	0	0	0	0	0	0	0	0	0	0	0	0	0	1	0
0	0	0	0	0	0	0	0	0	0	0	0	0	0	0	0	0	0	0	0	0	0	0	0	0	0	0	0	0	0	0	0	0	0	0	0	0	0	0	0	0	0	0	0	0	0	0	0	0	0
0	0	0	0	0	0	0	0	0	0	0	0	0	0	0	0	0	0	0	0	0	0	0	0	0	0	0	0	0	0	0	0	0	0	0	0	0	0	0	0	0	0	0	0	0	0	0	0	0	0
0	0	0	0	0	0	0	0	0	0	0	0	0	0	0	0	0	0	0	0	0	0	0	0	0	0	0	0	0	0	0	0	0	0	0	0	0	0	0	0	0	0	0	0	0	0	0	0	0	0
0	0	0	0	0	0	0	0	0	0	0	0	0	0	0	0	0	0	0	0	0	0	0	0	0	0	0	0	0	0	0	0	0	0	0	0	0	0	0	0	0	0	0	0	0	0	0	0	0	0
0	0	0	0	0	0	0	0	0	0	0	0	0	0	0	0	0	0	0	0	0	0	0	0	0	0	0	0	0	0	0	0	0	0	0	0	0	0	0	0	0	0	0	0	0	0	0	0	0	0
0	0	0	0	0	2	0	0	0	0	0	0	0	0	0	0	0	0	0	0	0	0	0	0	0	0	0	2	0	0	0	0	0	0	0	0	1	2	0	4	0	3	0	0	0	0	4	2	0	0
0	0	0	0	0	0	0	0	0	0	0	0	0	0	0	0	0	0	0	0	0	0	0	0	0	0	0	0	0	0	0	0	0	0	0	0	0	0	0	0	0	0	0	0	0	0	0	0	0	0
0	0	0	0	0	0	0	0	0	0	0	0	0	0	0	0	0	0	0	0	0	0	0	0	0	0	0	0	0	0	0	0	0	0	0	0	0	0	0	0	0	0	0	0	0	0	0	0	0	0
16	19	0	6	36	14	15	7	1	18	16	4	2	10	4	7	1	18	5	13	0	2	1	2	2	4	6	6	0	7	0	11	7	0	2	1	8	5	7	3	3	10	13	0	4	9	2	2	3	9
0	0	0	0	0	0	0	0	0	0	0	0	0	0	0	0	0	0	0	0	0	0	0	0	0	0	0	0	0	0	0	0	0	0	0	0	0	0	0	0	0	0	0	0	0	0	0	0	2	0
0	0	0	0	0	1	0	0	0	0	0	0	0	0	0	0	0	1	1	0	0	0	0	0	0	0	0	0	0	0	0	0	0	0	0	0	0	0	1	0	0	0	0	0	0	0	0	0	0	0
7	3	0	1	2	8	4	1	0	3	3	1	2	7	0	1	2	1	1	3	0	0	1	4	3	11	3	6	0	2	1	3	2	0	1	0	2	1	5	2	0	9	1	1	1	5	0	0	2	9
0	5	19	2	0	1	0	0	0	7	2	0	0	0	1	0	0	0	0	0	0	0	0	0	0	1	2	3	0	2	0	3	0	0	0	0	1	2	0	1	1	4	0	1	0	0	0	2	1	0
0	0	0	0	0	0	0	0	0	0	0	0	0	0	0	0	0	0	0	0	0	0	0	0	0	0	0	0	0	0	0	0	1	0	0	0	0	0	0	0	0	0	0	0	0	3	0	0	0	0
0	0	1	2	1	4	0	0	1	0	0	0	0	0	0	1	0	3	0	1	0	0	0	0	1	2	0	2	0	1	4	1	0	0	0	0	1	0	1	0	5	0	5	4	1	5	3	0	0	0
0	0	0	0	0	0	0	0	0	0	0	0	0	0	0	0	0	0	0	0	0	0	0	0	0	0	0	0	0	0	0	0	0	0	0	0	0	0	0	0	0	0	0	0	0	0	0	0	0	0
0	0	0	0	0	0	0	0	0	2	0	1	0	0	0	0	0	5	0	4	0	1	0	0	0	0	1	0	0	0	0	0	0	0	0	1	0	0	3	1	0	0	0	0	0	0	2	0	0	0
0	0	0	0	0	0	0	0	2	0	0	0	0	0	0	0	0	0	0	0	0	0	0	0	0	0	0	0	0	0	0	0	0	0	0	0	0	0	0	0	0	0	0	0	0	0	0	0	0	0
0	1	0	0	4	0	0	0	0	2	0	0	0	0	0	3	1	2	0	0	0	0	0	0	0	2	0	0	0	4	0	0	0	0	0	0	1	2	0	2	0	0	4	0	0	1	1	0	0	0
0	0	0	0	10	1	0	0	0	0	3	0	1	0	0	1	0	0	1	0	0	0	0	0	0	1	0	0	0	0	0	0	0	0	0	0	0	0	2	2	0	0	3	0	0	10	0	0	0	0
5	11	1	1	4	4	0	1	0	3	3	0	4	3	0	0	0	4	2	3	0	0	0	0	4	1	1	1	0	1	0	0	0	14	3	0	2	1	0	8	2	4	1	0	1	10	1	2	2	0
0	0	0	0	0	0	0	0	0	0	0	0	0	0	0	0	0	0	0	0	0	0	0	0	0	0	0	0	0	0	0	0	0	0	0	0	0	0	0	0	0	0	0	0	0	0	0	0	0	0
0	1	0	0	0	1	0	0	0	0	0	0	0	0	0	0	0	2	0	0	0	0	0	0	0	0	0	0	0	0	0	0	0	0	0	0	0	0	0	0	0	0	0	1	0	0	0	0	0	0
0	0	0	0	0	0	0	0	0	0	0	0	0	0	0	0	0	0	0	0	0	0	0	0	1	0	0	0	0	0	0	0	0	0	0	0	0	0	0	0	0	0	0	0	0	0	0	0	0	0
4	13	0	2	16	1	0	1	1	2	5	2	1	4	0	1	0	5	2	3	2	0	2	4	2	14	0	1	5	1	0	1	0	0	0	1	1	0	5	1	11	3	0	0	1	3	0	0	1	0
11	8	21	1	43	6	9	4	4	13	8	3	4	8	11	4	13	14	7	31	6	7	8	5	24	10	34	7	6	9	5	24	14	28	12	5	13	13	8	8	22	22	13	2	1	8	24	2	4	21
0	0	0	0	15	0	0	0	0	0	0	0	0	0	0	0	1	2	0	0	0	0	0	0	0	1	0	1	0	0	0	0	0	0	0	0	0	0	0	0	0	0	0	0	0	0	0	0	0	0
18	151	117	48	153	52	28	46	9	59	42	12	70	55	24	107	33	52	13	81	36	21	53	21	30	115	54	42	21	74	101	55	38	43	59	12	45	29	30	70	238	41	66	24	29	27	47	6	43	47
19	32	0	2	30	20	47	39	1	32	10	4	79	29	133	20	0	10	5	4	2	4	7	2	17	14	9	15	4	22	10	0	6	12	13	2	9	7	1	8	27	0	7	2	8	36	3	2	0	21
8	7	20	1	30	7	30	10	0	8	10	4	2	3	0	8	0	5	1	13	0	3	4	3	2	19	3	3	2	3	7	8	3	9	3	3	10	4	4	13	16	4	1	5	2	14	4	1	3	3
3	13	3	4	5	11	5	11	0	1	12	0	1	5	3	1	5	3	2	0	3	0	4	6	1	10	15	3	3	1	5	1	2	0	0	0	3	2	2	2	1	3	2	1	2	11	3	2	0	6
8	58	38	13	16	49	85	46	12	27	90	11	20	23	15	66	6	54	27	31	25	14	19	19	19	110	49	31	33	13	13	54	25	6	13	14	32	35	25	43	20	203	45	12	17	49	15	9	30	17
0	0	0	2	0	0	0	0	0	0	0	0	2	0	0	0	0	0	0	0	0	0	1	2	0	0	0	0	0	0	0	0	0	0	0	0	0	0	0	0	0	0	0	0	0	0	0	0	0	0
36	40	18	7	8	16	20	19	10	14	49	6	15	20	9	41	1	27	13	27	10	8	10	24	15	67	26	12	12	3	3	50	10	1	7	11	17	24	23	15	4	13	7	14	9	42	4	8	8	12
0	0	2	0	3	3	1	5	0	1	4	0	5	4	2	8	0	0	1	6	1	0	1	1	0	1	1	0	1	1	0	3	1	0	0	1	0	1	1	0	2	2	1	0	0	10	1	1	1	0
0	0	0	0	0	0	0	0	0	0	0	0	0	0	0	0	0	0	0	0	0	0	0	0	0	0	0	0	0	0	0	0	0	0	0	1	0	0	0	0	0	0	0	0	0	0	0	0	0	0
0	0	0	0	0	0	0	2	0	0	0	0	0	0	0	1	0	0	0	0	0	0	0	0	0	0	0	0	0	0	0	0	0	0	0	0	0	0	0	0	0	0	0	0	0	0	0	0	0	0
4	0	8	0	0	0	3	6	0	5	1	0	0	0	2	0	0	1	0	6	0	0	4	0	0	0	9	1	0	0	11	10	2	0	0	1	0	0	0	1	4	15	6	0	0	0	3	0	0	4
0	0	1	0	0	0	0	1	0	0	0	0	0	0	0	0	0	0	0	1	1	1	0	0	0	0	0	0	0	1	0	0	0	0	0	1	1	0	0	0	0	0	3	0	0	0	0	0	0	0
0	0	0	0	0	0	0	0	0	0	0	0	0	0	0	0	0	0	0	0	0	0	0	0	0	0	0	0	0	0	0	0	0	0	2	0	0	0	0	0	0	0	0	1	0	0	0	0	0	0
10	19	3	3	27	10	48	19	5	20	33	2	9	4	11	15	9	36	6	20	6	1	2	7	12	21	30	7	5	6	0	11	9	10	6	5	7	5	9	11	10	13	19	12	19	33	9	4	4	0
15	9	32	5	34	3	58	14	2	14	10	3	14	6	30	8	7	8	4	20	1	1	11	41	6	7	4	1	8	35	6	12	9	11	12	1	8	5	2	17	25	5	6	4	4	5	2	1	3	11
4	19	38	9	0	13	96	23	5	56	63	8	21	17	14	14	4	42	15	27	15	5	11	7	14	15	29	20	15	16	15	8	1	5	12	2	22	9	15	26	24	9	30	9	21	15	7	5	15	7
15	31	0	2	11	11	0	2	2	0	4	1	15	1	3	6	5	13	6	10	3	7	14	16	23	29	18	2	1	9	1	15	12	2	7	7	17	10	7	6	17	9	28	3	10	5	3	0	3	39
2	14	1	1	18	1	62	14	1	19	8	2	16	5	14	3	9	9	4	6	3	2	4	11	2	6	1	1	3	3	0	17	2	27	4	1	4	3	1	2	21	1	6	2	3	11	1	1	6	18
0	0	0	0	0	0	0	0	0	0	0	0	0	0	0	0	0	0	0	0	0	0	0	0	0	0	0	0	0	0	0	1	0	0	2	0	0	0	0	0	0	0	0	0	0	0	0	0	0	0
0	11	0	2	34	9	2	6	3	6	12	1	2	1	2	24	0	8	1	8	2	0	1	3	0	15	1	1	5	1	1	19	2	4	0	1	5	5	4	5	0	3	1	1	2	5	1	1	3	0
2	9	0	1	0	2	0	1	2	2	7	2	0	1	0	2	0	8	3	0	5	11	0	1	4	1	1	2	3	1	0	6	2	0	0	0	1	0	3	3	0	0	10	2	3	7	8	1	1	0
0	0	2	0	0	0	1	0	0	2	0	0	0	4	0	0	0	2	1	1	0	3	0	0	0	0	3	0	0	0	1	2	0	0	0	2	0	1	0	2	0	0	1	0	0	0	0	1	0	0
0	0	1	0	0	0	1	1	0	2	12	3	1	8	2	3	0	3	1	0	1	11	1	8	0	0	0	1	1	7	1	1	0	0	4	0	3	1	2	17	0	0	1	3	5	0	1	0	0	0
0	0	0	0	0	0	0	0	0	0	0	0	0	0	0	0	0	0	0	0	0	0	0	0	0	0	0	0	0	0	0	0	0	0	0	0	0	0	0	0	0	0	0	0	0	0	1	0	0	0
1	4	5	1	22	2	2	0	0	0	2	1	0	0	0	2	0	3	0	3	0	0	0	0	0	1	1	4	0	0	0	1	1	0	2	0	2	0	1	0	0	2	0	2	0	0	0	2	1	0
0	0	0	0	0	0	0	0	0	0	0	0	0	0	0	0	0	0	0	0	0	0	0	0	0	0	0	0	0	0	0	0	0	0	0	0	0	0	0	0	0	0	0	0	0	0	0	0	0	0
42	46	23	20	49	30	97	23	6	45	60	16	43	31	12	50	13	51	12	85	26	52	29	39	43	138	65	29	24	25	5	52	46	0	12	11	50	26	25	59	30	30	36	11	21	68	29	13	25	13
0	1	0	0	0	2	3	2	0	6	4	0	1	0	1	5	2	2	0	3	1	0	1	0	10	2	9	0	0	2	0	2	1	0	5	1	8	1	4	4	4	8	47	2	0	1	4	2	2	0
0	1	0	0	0	3	0	0	0	2	0	1	1	0	0	3	0	4	1	3	0	1	0	0	0	2	0	0	1	0	0	5	1	0	0	0	1	2	1	0	0	4	0	0	1	2	0	0	0	0
0	1	0	0	0	0	0	0	0	0	0	0	0	0	0	0	0	0	0	0	0	0	0	0	0	0	0	0	0	0	0	0	0	0	0	0	0	0	0	0	0	0	0	0	0	0	0	0	0	0
29	33	27	13	59	17	30	19	7	15	40	2	14	7	5	8	9	25	3	20	7	5	4	6	5	38	15	10	12	5	11	9	2	0	12	4	28	15	14	15	0	28	17	20	23	30	3	9	18	6
5	0	13	2	1	4	14	23	5	6	2	1	2	0	4	5	2	4	4	11	3	3	2	0	2	1	5	10	0	4	0	3	3	3	2	1	7	0	4	4	1	5	1	2	3	15	2	1	2	11
118	209	97	49	151	106	209	149	70	144	209	26	85	45	57	357	31	159	62	117	50	12	71	107	124	272	173	93	49	33	48	257	70	36	52	38	99	99	72	147	425	287	135	39	69	174	44	43	90	82
0	0	1	0	0	1	0	2	0	0	0	0	0	0	0	1	0	2	0	1	0	0	0	0	0	2	5	2	1	0	0	0	0	0	0	0	1	2	2	0	2	14	1	0	0	0	0	0	0	0
2	0	0	0	0	0	6	9	0	0	0	0	0	0	1	1	1	3	1	4	1	0	0	0	0	5	0	6	1	1	0	2	7	5	0	0	0	0	0	1	0	0	0	0	0	7	0	0	0	0
0	0	0	0	0	0	0	0	0	0	0	0	0	0	0	0	0	0	0	0	0	0	0	0	0	2	0	0	0	0	0	0	0	0	0	0	0	0	1	0	0	0	0	0	0	2	0	0	0	0
0	2	0	0	0	0	0	0	0	0	2	0	0	0	0	0	0	0	0	0	0	0	0	0	0	0	0	0	0	0	0	0	0	0	0	0	0	0	0	0	0	0	0	0	0	0	0	0	0	0
12	17	10	10	46	17	33	25	4	18	21	5	6	14	22	42	4	28	9	27	16	30	14	2	9	51	22	12	9	49	31	30	6	1	6	7	33	15	14	29	23	20	15	8	14	46	14	11	6	5
3	0	0	0	0	0	0	0	1	0	0	0	1	0	1	0	0	0	0	0	1	0	0	0	0	4	0	0	1	0	1	1	0	0	2	0	0	1	0	0	0	0	4	2	0	1	0	0	0	0
0	0	0	0	0	0	0	0	0	0	0	0	0	0	0	0	1	0	0	1	1	0	1	0	0	1	0	0	0	0	0	0	1	0	0	0	0	0	0	0	0	0	0	0	0	0	0	0	0	0
0	0	0	0	0	2	3	0	0	1	0	0	0	1	0	0	0	0	1	2	0	2	0	0	0	1	3	0	0	0	0	0	0	0	0	0	0	0	2	0	0	0	0	0	0	5	1	0	3	4
0	0	0	0	0	0	0	4	0	0	0	0	0	1	1	0	0	1	1	0	1	1	1	0	2	0	1	1	3	1	0	4	1	0	1	0	2	0	2	2	0	1	0	3	0	2	0	1	0	7
0	0	0	0	0	0	0	0	1	0	1	0	1	0	1	0	0	3	0	0	0	11	0	0	1	0	1	1	0	0	0	0	1	0	0	0	0	0	0	1	0	0	0	1	0	0	0	0	1	0
0	0	0	0	0	0	0	0	0	0	0	0	0	0	0	0	0	0	0	0	0	0	0	0	0	0	0	0	0	0	0	0	0	0	0	0	0	0	0	0	0	0	0	0	0	0	0	0	0	0
23	5	15	1	0	7	14	8	1	1	13	2	10	4	1	0	1	11	4	1	4	31	1	0	13	4	14	4	4	0	9	9	1	0	1	2	6	4	6	18	0	1	9	6	6	6	2	1	8	0
1	0	0	1	0	2	0	0	0	0	6	0	0	0	4	0	0	0	4	5	1	3	0	0	1	0	0	1	0	0	0	0	0	0	0	0	0	0	1	3	2	0	0	1	0	0	6	0	1	0
9	20	25	3	6	16	37	11	12	20	27	3	12	12	6	35	1	14	13	4	11	4	11	1	12	63	22	16	14	1	6	29	17	3	5	2	14	11	8	21	6	6	7	7	12	30	4	2	11	11
2	25	36	5	19	7	35	31	3	9	22	1	20	12	11	35	0	11	2	2	0	0	4	0	1	24	6	3	4	0	6	14	5	8	3	7	7	3	6	7	14	1	6	3	5	16	7	1	2	3
0	1	0	1	0	0	0	2	0	0	1	0	0	0	0	3	0	1	0	0	0	0	0	0	0	4	0	1	0	0	0	1	0	0	2	2	0	1	1	1	0	3	0	0	0	1	0	0	1	0
0	1	0	0	0	1	0	2	0	0	0	1	0	0	0	0	0	0	1	0	0	1	0	0	0	1	0	0	0	0	0	0	0	0	0	0	1	1	0	2	0	0	5	0	0	0	0	0	0	0
0	0	0	0	0	0	0	0	0	0	0	0	0	0	0	0	0	0	0	0	0	0	0	0	0	0	0	0	0	0	0	0	0	0	0	0	0	0	0	0	0	0	0	0	0	0	0	0	0	0
0	0	0	0	0	0	0	0	0	0	0	0	0	1	0	0	0	0	0	0	0	0	0	0	0	0	0	0	0	0	0	0	0	0	0	0	0	0	0	0	0	0	0	0	0	0	0	0	0	0
9	5	26	1	30	13	25	27	8	9	18	1	5	5	1	27	2	9	9	2	1	1	1	1	6	43	11	6	5	5	4	10	9	0	2	2	10	6	9	5	6	11	2	1	2	21	13	9	11	14
1	0	0	0	0	5	0	12	2	1	0	0	15	3	0	1	1	7	2	0	0	1	0	1	0	1	1	1	1	0	0	2	2	0	1	0	1	0	1	6	1	0	1	0	5	5	9	0	2	10
1	0	0	0	0	0	0	0	1	0	0	0	2	0	0	0	0	0	0	0	0	0	0	0	0	0	0	0	0	0	0	0	0	0	0	0	0	0	0	0	0	0	0	0	0	0	0	0	0	0
0	1	0	1	0	0	0	0	0	2	0	0	0	0	0	0	0	0	0	0	0	0	1	0	0	0	0	0	0	0	0	0	0	0	0	0	0	0	0	0	0	0	0	0	1	0	0	0	0	0
0	0	0	0	0	0	0	0	0	0	0	0	0	0	0	0	0	0	0	0	0	0	0	1	0	0	0	0	0	0	0	0	0	0	0	0	0	0	0	0	0	0	0	0	0	0	0	0	0	0
0	0	0	0	0	0	0	0	0	0	0	0	0	0	0	0	0	0	0	0	0	0	0	0	0	0	0	0	0	0	0	0	0	0	0	0	0	0	0	0	0	0	0	0	0	0	0	0	0	0
0	6	4	0	0	4	5	0	3	0	1	0	3	0	1	3	0	2	0	0	1	2	0	0	2	1	0	3	0	0	0	0	0	0	2	0	0	2	0	2	1	8	0	1	0	0	2	0	2	0
0	0	0	0	0	0	0	0	0	0	0	0	0	0	0	0	0	0	0	0	0	0	0	0	0	0	0	0	0	0	0	0	0	0	0	0	0	0	0	0	0	0	0	0	0	0	0	0	0	0
0	0	0	0	0	0	0	0	0	0	0	0	0	0	0	0	0	0	0	0	0	0	0	0	0	0	0	0	0	0	0	0	0	0	0	0	0	0	0	1	0	0	0	0	0	0	0	0	0	0
2	0	0	2	0	0	0	0	0	0	0	0	0	0	0	0	0	5	0	0	1	0	0	0	2	3	0	0	0	0	0	6	0	0	4	0	0	0	1	0	1	0	0	0	0	0	0	0	0	0
0	0	0	0	0	0	0	0	0	0	0	0	0	0	0	0	0	0	0	0	0	0	0	0	0	1	0	0	0	0	0	0	0	0	0	0	0	0	0	0	0	0	0	0	0	0	0	0	0	0
0	0	0	0	0	0	0	0	0	0	0	0	0	0	0	0	0	0	0	0	0	0	0	0	0	0	0	0	0	0	0	0	0	0	0	0	0	0	0	0	0	0	0	0	0	0	0	0	0	0
0	0	0	0	0	0	0	1	1	0	0	0	2	0	0	0	0	0	0	1	0	0	0	0	3	0	0	0	0	0	0	0	0	0	0	1	0	0	0	4	0	0	0	0	0	0	0	0	0	0
0	0	0	0	0	2	0	0	0	0	0	0	0	2	0	0	0	1	0	0	0	0	0	0	0	0	0	0	0	0	0	0	0	0	0	0	0	0	0	0	0	0	0	0	0	0	0	0	1	0
0	0	0	0	0	0	0	0	0	0	1	0	0	0	0	1	0	0	0	1	0	0	0	0	0	0	1	0	0	0	0	1	0	0	0	0	0	1	0	0	0	0	0	0	0	0	0	0	0	0
0	0	0	0	0	4	0	0	0	0	0	1	0	4	0	4	1	0	0	0	0	0	0	0	2	3	4	1	2	0	7	3	0	0	1	0	4	0	0	1	0	0	0	1	0	3	0	0	0	0
0	0	0	0	3	0	0	0	0	0	0	0	0	0	0	1	0	0	0	1	0	0	0	0	0	0	0	0	0	0	0	0	0	0	0	0	0	0	0	0	0	0	0	0	0	0	0	0	0	0
0	0	0	0	0	0	0	0	0	0	0	0	0	0	0	0	0	0	0	0	0	0	0	0	0	0	0	0	0	0	0	0	0	0	0	0	0	0	0	0	0	0	0	0	0	0	0	0	0	0
15	26	15	7	27	11	40	21	5	33	26	6	14	17	11	10	22	24	14	20	7	18	6	8	17	26	31	19	5	9	9	19	20	4	7	3	18	11	9	34	4	18	7	8	11	44	3	14	15	21
9	32	17	8	5	25	25	5	2	8	24	5	15	14	11	27	4	5	8	8	6	4	4	17	13	29	19	13	7	6	2	12	6	0	9	5	29	17	16	10	0	6	16	7	15	17	3	5	13	41
0	10	3	4	0	3	41	0	4	5	2	2	3	0	3	2	3	2	4	5	2	2	0	2	2	1	10	1	2	4	0	0	5	0	2	0	3	3	6	5	7	2	5	3	3	10	6	1	6	12
0	0	0	0	0	0	0	0	0	0	0	0	0	0	0	0	0	0	0	0	0	0	0	0	0	0	0	0	0	0	0	0	0	0	0	0	0	0	0	0	0	0	0	0	0	0	0	0	0	0
1	0	28	0	1	0	0	0	0	0	0	0	0	0	0	1	1	3	0	2	0	0	0	1	0	0	1	1	1	0	0	0	2	0	0	0	0	1	0	1	0	0	0	0	0	1	0	0	1	2
0	0	0	0	0	0	0	0	0	0	0	0	0	0	0	0	0	0	0	0	0	0	0	0	0	0	0	0	0	0	0	0	0	0	0	0	0	0	0	0	0	0	0	0	0	0	0	0	0	0
0	0	0	0	0	0	0	0	0	0	0	0	0	0	0	0	0	0	0	0	0	0	0	0	0	0	0	0	0	0	0	0	0	0	0	0	0	0	0	0	0	0	0	0	0	0	0	0	0	0
0	1	0	0	0	0	0	0	0	0	0	0	0	0	0	0	0	1	0	1	0	0	0	0	0	0	0	1	0	0	0	0	0	0	0	0	1	0	1	0	0	0	0	0	0	0	0	0	0	0
0	0	0	0	0	0	1	0	0	0	0	0	0	0	0	0	0	0	0	0	0	0	0	0	0	0	0	0	0	0	0	0	0	0	0	0	0	0	0	0	0	0	0	0	0	0	0	0	0	0
0	0	0	0	0	0	0	0	0	0	0	0	0	0	0	0	0	0	0	0	0	0	0	0	0	0	0	0	0	0	0	0	0	0	0	0	0	0	0	0	0	0	0	0	0	0	0	0	0	0
0	0	0	0	0	0	0	0	0	0	0	0	0	0	0	0	0	0	0	0	0	0	0	0	0	0	0	0	0	0	0	0	0	0	0	0	0	0	0	0	0	0	0	0	0	0	0	0	0	0
0	0	0	0	0	0	0	0	0	0	0	0	0	0	0	0	0	0	0	0	0	0	0	0	0	0	0	0	0	0	0	0	0	0	0	0	0	0	0	0	0	0	0	0	0	0	0	0	0	0
0	0	0	1	0	0	0	0	0	0	0	0	0	0	0	0	0	0	0	0	0	0	0	0	0	0	0	0	0	0	0	0	0	0	0	0	0	0	0	0	0	0	0	0	0	0	0	0	0	0
0	0	0	0	0	0	0	0	0	0	0	0	0	0	0	0	0	0	0	0	0	0	0	0	0	0	0	0	0	0	0	0	0	0	0	0	0	0	0	0	0	0	0	0	0	0	0	0	0	0
140	406	174	209	212	165	342	183	66	192	153	31	121	65	93	115	38	117	55	229	63	41	172	67	104	66	131	118	89	50	48	92	38	120	54	45	98	53	69	119	85	43	93	48	48	347	37	39	69	112
0	0	0	0	0	0	0	0	0	0	0	0	0	1	0	0	0	0	0	0	0	0	0	0	0	0	0	0	0	0	0	0	0	0	0	0	0	0	0	0	0	0	0	0	0	0	0	0	0	0
0	0	0	0	0	0	0	0	0	0	0	0	0	0	0	0	0	0	0	0	0	0	0	0	0	0	0	0	0	0	0	0	0	0	0	0	0	0	0	0	0	0	0	0	0	0	0	0	0	0
0	2	0	0	0	0	4	0	0	0	0	0	0	0	0	0	0	0	0	0	0	0	0	0	1	0	0	0	2	0	0	0	0	0	0	0	0	0	0	0	0	0	0	0	0	1	0	0	0	0
19	41	25	28	59	38	30	37	5	22	26	5	14	5	7	11	18	22	11	14	7	3	18	7	22	61	43	14	13	15	2	11	13	3	2	4	11	3	6	13	13	18	7	5	7	55	2	6	11	10
0	1	0	1	0	0	0	0	2	0	0	0	0	0	0	0	0	0	1	0	0	0	0	0	0	0	0	0	0	0	0	0	0	0	0	0	0	0	0	0	0	0	1	0	0	0	0	0	0	0
0	0	0	0	0	0	0	0	0	0	0	0	0	0	0	0	0	0	0	0	0	0	0	0	0	0	0	0	0	0	0	0	0	0	0	0	0	0	0	0	0	0	0	0	0	0	0	0	0	0
0	0	0	0	1	0	1	1	0	0	0	0	0	0	0	0	0	0	0	0	0	0	0	0	0	0	1	0	0	0	0	0	0	0	0	0	1	0	0	0	0	0	0	0	0	0	0	0	1	0
0	0	0	0	0	0	0	0	0	0	0	0	0	0	0	0	0	0	0	1	0	0	0	0	0	0	0	0	0	0	0	0	0	0	1	0	0	0	0	0	0	0	0	0	0	0	0	0	0	0
64	58	121	24	93	45	246	154	22	217	119	32	69	64	97	26	11	96	63	95	48	35	27	23	54	32	172	101	13	49	16	36	37	24	33	9	116	46	35	122	124	52	64	49	48	120	46	27	83	110
0	0	0	0	0	0	0	0	0	0	0	0	0	0	0	0	0	0	0	0	0	0	0	0	0	0	0	0	0	0	0	0	0	0	0	0	0	0	0	0	0	0	0	0	0	0	0	0	0	0
0	0	0	1	0	0	0	0	0	0	0	0	0	0	0	0	0	0	0	0	0	0	0	0	0	0	0	0	0	0	0	0	0	0	0	0	0	0	0	0	0	0	0	0	0	0	0	0	0	0
0	0	0	0	0	0	0	0	0	0	0	0	0	0	0	0	0	0	0	0	0	0	0	0	0	0	0	0	0	0	0	0	0	0	0	0	0	0	0	0	0	0	0	0	0	0	0	0	0	0
0	0	0	0	0	0	0	0	0	0	0	0	0	0	0	0	0	0	0	0	0	0	0	0	0	0	0	0	0	0	0	0	0	0	0	0	0	0	0	0	0	0	0	0	0	0	0	0	0	0
47	84	29	56	60	70	120	92	13	69	44	5	31	14	24	41	3	29	27	48	20	13	49	25	27	20	58	36	29	14	6	30	17	27	19	9	52	17	21	48	21	8	15	25	18	49	14	9	21	85
13	27	20	7	40	34	203	24	6	114	35	11	16	10	11	21	12	34	8	6	12	3	7	4	33	7	23	18	2	5	7	14	1	32	5	4	34	22	14	38	12	153	49	18	12	67	25	6	25	47
0	1	4	0	26	1	11	1	0	3	0	1	0	0	0	0	1	1	0	1	0	1	0	0	5	0	2	0	0	0	20	2	0	18	0	0	0	0	1	0	0	0	0	0	0	5	1	0	1	4
0	0	0	0	0	0	1	0	0	0	0	0	0	0	0	0	0	0	0	0	0	0	0	0	0	0	0	0	0	0	0	0	0	0	0	0	0	0	0	0	0	2	0	0	0	0	0	0	0	0
0	0	0	0	0	0	0	0	0	0	0	0	0	0	0	0	0	0	0	0	0	0	0	0	0	0	0	0	0	0	0	0	0	0	0	0	0	0	0	0	0	0	0	0	0	0	0	0	0	0
0	0	0	0	0	0	0	1	7	0	0	0	0	3	0	0	0	6	1	2	0	0	0	0	0	0	0	0	0	0	0	0	0	0	0	0	0	0	0	0	14	0	0	0	0	0	0	0	0	0
0	0	0	0	0	0	0	0	0	0	0	0	0	0	0	0	0	0	0	0	0	0	0	0	0	0	0	0	0	0	0	0	0	0	0	0	0	0	0	0	0	0	0	0	0	0	0	0	0	0
0	0	0	0	0	0	0	0	0	0	0	0	0	0	0	0	0	0	0	0	0	0	0	0	0	0	0	0	0	0	0	0	0	0	0	0	0	0	0	0	0	0	0	0	0	0	0	0	0	0
0	0	0	0	0	0	0	0	0	0	0	0	0	0	0	0	0	0	0	0	2	0	0	0	0	0	0	0	0	0	0	0	0	0	0	0	0	0	0	0	0	0	0	0	0	0	0	0	0	0
0	2	0	0	0	0	0	0	0	0	0	0	0	0	0	2	0	0	1	0	0	0	0	0	0	0	0	0	0	0	0	0	0	0	0	0	0	0	0	0	0	0	0	0	0	0	0	1	0	0
0	0	0	0	0	0	1	1	0	1	0	0	3	0	0	0	0	0	1	1	0	0	1	0	0	0	0	0	0	1	0	1	5	0	0	0	1	0	0	1	2	0	2	0	0	0	0	1	1	1
43	62	44	21	129	67	161	53	12	100	81	21	39	36	32	36	27	67	31	123	15	16	23	26	40	48	84	31	11	26	41	17	15	1	7	11	52	46	27	103	54	102	37	25	35	145	55	33	65	74
0	0	0	0	0	0	0	0	0	0	0	0	0	0	0	0	0	0	0	0	0	0	0	0	0	0	0	0	0	0	0	0	0	0	0	0	0	0	0	0	0	0	0	0	0	0	0	0	0	0
0	0	0	0	0	0	0	0	0	0	0	0	0	0	0	0	0	0	0	0	0	0	0	0	0	0	0	0	0	0	0	0	0	0	0	0	0	0	0	0	0	0	0	0	0	0	0	0	0	0
13	8	16	6	25	6	59	9	6	15	20	2	5	4	4	8	1	9	7	11	4	1	4	3	3	5	21	13	6	4	0	15	4	2	5	1	8	9	9	7	5	12	6	8	3	30	3	0	7	12
2	0	0	0	0	3	1	5	0	2	0	0	0	0	0	0	0	0	0	1	1	0	0	3	1	1	0	2	0	0	0	0	0	0	0	0	0	0	0	0	4	0	0	0	2	1	0	0	0	0
0	0	0	0	0	0	0	0	0	1	0	0	0	0	0	0	0	0	0	0	0	0	0	0	0	0	0	0	0	0	0	0	0	0	0	0	0	0	0	0	0	0	0	0	0	0	0	0	0	0
0	0	0	0	0	0	0	0	0	0	0	0	0	0	0	0	0	0	0	0	0	0	0	0	0	0	0	0	0	0	0	0	0	0	0	0	0	0	0	0	0	0	0	0	0	0	0	0	0	0
0	0	0	0	0	0	0	0	0	0	4	0	0	0	0	0	0	0	0	0	0	0	0	0	0	0	0	0	0	0	0	0	0	0	0	0	0	0	0	0	0	0	0	0	0	0	0	0	3	0
0	0	0	0	0	0	0	0	0	0	0	0	0	0	0	0	0	0	0	0	0	0	0	0	0	0	0	0	0	0	0	0	0	0	0	0	1	0	0	0	0	0	0	0	0	0	0	0	0	0
0	0	0	0	0	0	0	0	0	0	0	0	0	0	0	0	0	0	0	0	0	0	0	0	0	0	0	0	0	0	0	0	0	0	0	0	0	0	0	0	0	0	0	0	0	0	0	0	0	0
0	0	0	0	0	0	0	0	0	0	1	0	0	0	1	0	0	0	0	0	0	0	0	0	0	0	0	0	0	0	0	0	0	0	0	0	0	0	0	2	0	0	0	0	0	0	0	1	0	0
0	0	0	0	0	0	0	0	0	0	1	0	0	0	0	0	0	0	0	0	0	0	0	0	0	0	0	0	0	0	0	0	0	0	0	0	0	0	0	0	0	0	0	0	0	0	0	0	0	0
15	51	24	26	74	16	99	21	7	20	48	3	85	13	8	39	4	41	14	20	18	6	5	3	6	38	20	32	12	17	11	19	9	4	2	8	27	14	29	40	13	19	32	14	13	58	13	7	32	8
0	0	0	0	0	0	0	0	0	0	0	0	0	0	0	0	0	0	0	0	0	0	0	0	0	0	0	0	0	0	0	0	0	0	0	0	0	0	0	0	0	0	0	0	0	0	0	0	0	0
0	0	0	0	0	0	0	0	0	0	0	0	0	0	0	0	0	0	0	0	0	0	0	0	0	0	0	0	0	0	0	0	0	0	0	0	0	0	0	0	0	0	0	0	0	0	0	0	0	0
0	0	0	0	0	0	0	0	0	0	0	0	0	0	0	0	0	0	0	0	0	0	0	0	0	0	0	0	0	3	0	0	0	0	1	0	0	0	0	0	0	0	0	0	0	2	0	0	0	0
1	0	0	0	0	0	0	0	0	0	0	0	0	0	0	0	0	0	0	0	0	0	0	0	0	0	0	0	0	0	0	0	0	0	0	0	0	0	0	0	0	0	0	0	0	0	0	0	0	0
0	0	0	0	1	0	0	0	0	0	0	0	3	0	0	0	0	0	0	0	1	0	0	0	0	0	3	0	0	0	0	0	2	0	0	0	0	0	0	1	0	0	0	0	0	0	0	1	0	12
0	0	0	0	0	0	0	0	0	0	0	0	0	0	0	2	0	0	0	0	1	0	0	0	0	0	0	0	0	0	0	0	0	0	0	0	0	0	0	0	0	0	0	0	0	0	0	0	0	0
0	1	0	0	0	0	0	0	0	0	0	0	0	0	0	0	0	1	1	0	0	0	0	2	0	1	0	0	0	0	0	0	0	0	0	0	0	0	0	0	0	0	0	0	0	0	0	0	0	1
0	0	0	0	0	0	0	0	1	1	0	0	2	0	0	0	0	0	0	0	0	0	0	0	0	0	0	0	0	0	0	0	0	0	0	0	1	0	0	0	5	0	0	0	0	0	0	0	0	0
30	68	28	20	97	49	152	49	7	67	67	13	36	30	25	62	3	42	29	45	13	5	20	39	37	60	42	23	7	9	26	38	24	45	6	6	38	18	21	30	25	45	17	11	14	57	7	8	20	30
0	0	0	0	0	0	0	0	0	0	0	0	0	0	0	0	0	1	0	0	0	0	0	0	0	0	0	0	0	0	0	0	0	0	0	0	0	0	0	0	0	0	0	0	0	0	0	0	0	0
0	0	0	0	0	0	0	0	0	0	0	0	0	0	0	0	0	0	0	1	0	0	0	0	0	0	0	0	0	0	0	0	0	0	0	0	0	0	0	0	0	0	0	0	0	0	0	0	0	0
0	0	0	0	0	0	0	0	0	0	0	0	0	0	0	0	0	0	0	0	0	0	0	0	0	0	0	0	0	0	0	0	0	0	0	0	1	0	0	0	0	0	0	0	0	0	0	0	0	1
8	0	0	0	0	0	4	0	1	1	1	0	3	6	0	1	0	1	0	2	3	1	4	0	0	1	10	2	0	3	0	6	0	0	2	0	1	0	1	1	0	0	0	0	2	0	2	0	0	0
2	12	0	0	11	5	3	6	1	15	12	2	1	5	2	5	0	8	2	15	8	0	3	0	4	3	8	7	0	0	4	7	1	0	1	1	9	3	0	3	0	0	0	2	5	12	2	0	0	9
42	23	42	10	84	28	80	25	3	28	39	6	38	1	23	36	17	40	20	57	16	14	23	17	22	48	67	21	18	27	11	27	15	5	20	3	36	26	12	24	27	41	29	18	16	40	6	6	28	56
4	1	7	1	8	0	31	9	2	7	3	1	14	6	8	3	3	2	6	7	3	2	5	11	8	2	7	1	0	13	2	17	6	7	1	5	3	1	2	3	9	1	1	1	3	6	1	0	5	1
112	137	95	25	190	96	300	128	36	137	160	17	119	84	116	140	24	181	75	132	53	20	24	39	76	74	154	96	48	65	57	91	64	24	37	22	89	40	68	51	34	105	104	40	73	200	30	33	43	137
9	8	38	13	18	26	87	26	6	11	30	3	24	17	25	77	8	21	10	50	18	6	62	68	31	48	29	22	25	7	19	29	15	9	13	6	22	8	8	17	12	15	12	15	13	39	4	16	8	18
5	18	30	5	37	22	41	40	9	27	27	3	39	51	13	13	17	7	8	12	5	2	5	28	23	19	27	8	5	8	6	34	8	8	9	4	7	3	11	11	0	20	11	10	4	11	0	1	1	3
239	386	318	93	422	279	633	461	121	436	562	73	679	161	815	1652	117	419	153	414	174	48	187	291	243	1148	436	266	167	859	495	809	203	120	201	88	302	375	232	283	903	507	259	122	130	541	77	83	138	167
10	13	1	7	27	8	2	5	1	0	3	0	11	0	6	9	5	5	7	6	6	1	9	0	18	23	21	4	0	22	1	25	14	17	6	4	10	17	10	27	64	0	123	8	9	5	7	5	8	11
0	1	0	0	2	0	0	0	0	0	0	0	2	0	1	0	5	0	0	0	1	0	0	11	3	0	0	1	0	0	5	1	0	0	0	0	0	0	0	2	0	0	0	0	0	0	0	0	0	0
0	0	0	0	0	0	0	0	0	0	2	1	0	0	0	0	0	1	0	0	0	0	0	0	0	0	0	0	0	0	0	0	0	0	0	0	0	0	0	0	0	0	0	0	0	0	0	0	0	0
2	1	10	1	49	14	26	7	1	16	3	2	3	0	8	8	7	16	5	9	0	2	5	1	10	11	9	3	3	3	5	12	9	7	5	4	4	11	1	9	8	20	13	5	2	12	6	6	4	3
0	0	0	1	0	0	0	0	0	0	0	0	2	0	0	0	0	1	0	0	0	0	0	0	1	1	0	0	0	0	0	1	0	0	0	0	0	0	0	0	0	0	0	0	0	0	0	0	0	0
19	28	31	17	29	15	22	22	7	15	27	22	28	9	58	16	7	15	8	17	11	3	54	16	18	16	20	15	16	35	43	31	11	30	42	3	21	7	3	12	61	33	19	8	8	32	6	5	7	22
30	64	100	5	187	20	87	24	8	30	41	5	94	41	93	60	79	20	17	92	32	6	40	73	84	16	105	24	25	62	72	38	80	171	65	19	30	33	24	42	152	18	59	17	23	137	20	8	38	135
0	0	0	0	0	0	0	0	0	0	1	0	1	0	0	0	1	2	0	0	0	0	1	0	0	0	1	0	0	0	0	0	0	0	0	0	0	0	0	0	0	0	0	0	0	0	0	0	0	0
0	0	0	0	0	0	0	0	0	0	0	0	0	0	0	0	0	0	0	0	0	0	0	0	0	0	0	0	0	0	0	0	0	0	0	0	0	0	0	0	0	0	0	0	0	0	0	0	0	0
19	20	10	7	28	13	51	24	6	21	30	16	23	29	12	29	8	37	8	29	3	1	12	19	14	24	20	23	10	7	2	18	4	8	9	3	20	10	18	16	7	81	25	13	10	19	7	3	12	14
0	0	0	0	0	0	0	0	0	0	0	0	0	0	0	0	0	0	0	0	0	0	0	0	0	0	0	0	0	0	0	0	0	0	0	0	0	0	0	0	0	0	0	0	0	0	0	0	0	0
11	4	7	3	26	15	4	3	1	2	8	2	8	1	4	3	0	4	1	2	4	2	1	4	2	11	7	1	5	0	5	0	2	10	0	0	2	8	3	0	5	10	2	2	2	6	2	0	5	2
3	17	0	3	18	4	5	2	0	0	4	6	4	0	37	1	2	5	2	0	4	0	25	0	2	0	1	7	4	19	10	7	1	2	22	0	5	1	2	6	35	0	3	2	6	1	1	1	3	3
0	9	0	5	0	8	0	1	1	1	0	1	1	0	4	2	0	1	0	0	1	0	4	0	0	0	0	2	0	0	0	0	0	7	0	0	0	0	0	0	0	8	0	1	1	0	0	0	1	0
82	72	114	3	426	20	213	101	37	73	36	9	79	2	33	45	37	8	23	68	15	4	41	485	49	6	66	39	24	20	31	36	37	41	50	4	10	25	14	11	38	83	16	7	9	61	5	5	3	1
0	0	0	0	0	0	0	0	0	0	0	0	0	0	0	0	0	0	0	0	0	0	0	0	0	0	0	0	0	0	0	0	0	0	0	0	0	0	0	0	0	0	0	0	0	0	0	0	0	0
0	6	5	1	1	9	7	13	3	4	17	42	6	4	3	7	3	24	20	8	8	46	9	9	19	1	6	14	2	3	6	12	2	42	1	1	22	7	10	18	18	23	10	16	15	12	14	10	36	7
3	0	36	0	0	3	14	19	2	0	6	2	9	5	0	2	2	6	1	1	1	5	2	0	0	0	0	1	0	0	9	2	1	14	1	0	0	1	0	2	6	0	3	1	0	0	3	0	6	4
13	3	1	2	0	4	0	4	3	5	22	12	1	8	2	6	0	37	7	8	9	180	3	4	20	3	19	11	3	2	1	29	0	10	15	5	13	9	19	32	6	11	49	22	10	16	15	14	9	2
8	13	13	3	36	9	68	8	5	12	8	2	8	1	4	14	8	12	8	16	5	1	6	47	11	7	12	5	3	9	3	4	8	11	8	1	5	7	6	4	1	18	6	2	4	4	0	0	0	5
0	0	0	0	0	0	0	2	0	0	0	0	0	2	0	0	1	0	0	0	1	5	0	2	1	0	0	0	0	0	0	0	1	3	0	0	0	0	0	2	0	0	1	0	0	0	2	0	0	0
0	0	0	0	0	0	0	0	0	0	0	0	0	0	0	0	0	0	0	0	0	0	0	0	0	0	0	0	0	0	0	0	0	0	0	0	0	0	0	0	0	0	0	0	0	0	0	0	0	0
0	0	0	0	0	0	0	0	0	0	0	0	0	0	0	0	0	0	0	0	0	0	0	0	0	0	0	0	0	0	0	0	0	0	0	0	0	0	0	0	0	0	0	0	0	0	0	0	0	0
0	4	0	0	0	0	5	4	1	4	8	0	0	6	2	12	1	0	4	6	0	0	5	0	1	8	0	1	1	0	0	3	0	5	1	1	1	4	0	4	3	3	3	0	4	8	4	0	14	0
30	22	20	16	55	17	25	13	2	9	16	3	14	3	3	4	3	21	8	1	26	42	3	17	23	6	10	44	6	10	11	31	2	0	8	7	13	13	22	29	3	11	24	72	11	43	51	20	12	0
0	0	0	0	0	0	0	0	0	0	0	0	0	0	0	0	0	0	0	0	0	0	0	0	0	0	0	0	0	0	0	0	0	0	0	0	0	0	0	0	0	0	0	0	0	0	0	0	0	0
0	0	0	0	0	0	0	0	0	0	0	0	0	0	0	0	0	0	0	0	0	1	1	0	0	0	0	0	0	2	0	0	0	0	0	0	0	1	0	0	0	0	0	0	0	1	0	0	3	0
12	28	14	3	34	9	24	4	5	11	17	4	7	11	3	6	1	9	7	0	3	3	5	4	10	3	4	7	3	3	1	4	3	5	6	1	5	3	3	6	1	4	7	7	9	18	2	6	5	3
3	1	0	0	8	5	0	0	4	2	0	0	2	2	3	12	0	16	0	12	1	0	0	1	0	0	5	2	0	0	0	0	1	0	1	0	6	4	0	4	26	9	1	3	0	2	0	1	2	2
0	0	0	0	0	0	0	0	0	0	0	0	0	0	0	0	0	0	0	0	0	0	0	0	0	0	0	0	0	0	0	0	0	0	0	0	0	0	0	0	0	0	0	0	0	0	0	0	0	0
0	7	7	0	0	0	9	6	1	0	2	0	4	1	1	0	4	0	0	0	0	1	0	9	0	1	4	3	2	1	2	0	3	0	2	2	1	0	1	0	10	5	6	3	1	16	1	0	1	0
59	74	21	47	16	58	38	8	11	67	93	30	8	21	6	43	10	82	42	12	28	93	16	17	54	16	9	91	28	93	10	60	10	76	63	64	167	66	75	103	88	75	67	109	81	30	110	116	102	40
0	0	0	0	0	0	0	0	1	0	0	0	0	0	0	0	0	0	0	0	0	0	0	0	0	1	0	0	0	0	0	0	3	0	0	0	0	0	0	0	0	0	0	0	0	0	0	0	0	0
0	0	0	0	0	0	0	0	0	0	0	0	0	0	0	0	0	0	0	0	0	0	0	0	0	0	0	0	0	0	0	0	0	0	0	0	0	0	0	0	0	0	0	0	0	0	0	0	1	0
0	0	0	1	1	0	1	0	0	0	0	0	0	0	0	0	0	0	0	0	0	0	0	0	0	1	1	0	0	0	0	0	0	0	0	0	0	0	1	0	0	0	1	0	0	0	0	0	0	0
9	43	1	6	20	5	37	10	7	22	17	8	11	3	10	2	6	22	7	37	8	5	5	20	5	3	11	13	1	7	0	1	14	17	2	1	20	4	3	16	19	29	21	10	9	16	12	5	11	2
42	69	53	18	119	45	98	40	25	45	76	30	54	64	45	100	54	73	41	93	21	53	31	52	96	81	103	53	25	43	20	109	66	48	56	18	62	49	51	65	24	64	59	23	36	54	20	18	39	39
6	10	25	8	12	2	5	2	0	11	6	2	2	3	5	12	2	9	0	5	3	2	9	7	5	14	6	7	2	1	4	12	6	4	10	1	2	3	2	5	1	10	5	3	1	18	1	4	5	6
0	0	0	0	0	0	0	0	0	0	0	0	0	0	0	0	0	0	0	0	0	0	0	0	0	0	0	0	0	0	0	0	0	0	0	0	0	0	0	0	0	1	2	0	0	0	0	0	1	0
1	0	11	5	8	3	6	2	0	9	3	3	5	1	0	15	1	9	6	2	0	0	2	3	1	7	4	0	0	3	4	5	3	2	2	0	2	2	4	3	0	5	3	0	2	12	1	0	0	0
10	17	6	2	4	4	3	4	2	46	31	4	6	13	12	20	25	16	9	16	7	18	24	29	34	4	23	15	5	13	7	22	16	17	12	6	16	15	18	20	9	15	170	59	46	25	60	43	103	38
0	0	0	0	0	0	0	0	0	0	0	0	0	0	0	0	0	0	0	0	0	0	0	0	0	0	0	0	0	0	0	0	0	0	0	0	0	0	0	0	0	0	0	0	0	0	0	0	0	0
14	15	52	1	2	4	19	5	11	13	12	1	19	33	17	22	36	28	18	38	8	9	27	37	36	2	20	19	6	7	11	32	30	18	25	4	20	19	20	11	15	5	150	61	33	30	54	24	83	41
0	2	0	0	0	0	1	0	0	2	0	0	0	0	0	0	0	0	0	0	0	0	0	0	0	0	0	0	1	0	0	1	0	0	0	0	0	0	0	1	0	1	1	0	0	1	0	0	1	0
14	2	2	2	25	6	6	5	0	9	0	1	2	11	1	1	2	3	1	0	2	0	3	23	1	0	0	5	0	1	2	3	3	7	0	0	2	0	1	0	15	8	0	1	1	4	2	1	2	0
0	0	0	0	0	0	0	0	0	0	0	0	0	0	0	0	0	0	0	1	0	0	0	2	2	0	1	0	0	0	0	1	0	0	0	0	0	0	0	1	1	1	0	0	0	0	0	1	0	0
0	0	0	0	0	0	0	0	0	0	0	0	0	0	0	0	0	0	0	0	0	0	0	0	0	0	0	0	0	0	0	0	0	0	0	0	0	0	0	0	0	0	0	0	0	0	0	0	0	0
1	0	0	0	0	0	1	0	0	0	0	0	1	0	0	0	0	1	0	0	0	0	0	0	0	1	0	0	0	1	0	0	1	1	0	0	0	1	1	0	0	1	1	0	0	0	0	0	0	0
33	57	32	12	61	20	48	29	11	14	36	8	83	16	85	188	194	54	45	219	62	22	163	114	220	39	216	25	59	73	76	117	145	185	176	21	66	76	48	73	32	51	62	26	38	87	19	13	47	89
3	21	19	6	0	3	0	0	3	9	34	9	3	1	3	2	3	19	6	2	9	22	6	14	20	2	6	10	3	8	14	28	4	0	2	6	32	16	17	18	0	10	22	20	26	0	39	18	23	4
19	9	31	10	110	11	17	33	10	57	35	3	114	7	59	107	77	24	34	124	30	17	70	31	116	19	97	11	10	40	58	80	94	118	90	19	31	37	31	38	30	10	45	9	18	42	6	8	13	37
0	0	0	0	0	0	28	7	0	1	1	0	0	0	3	0	0	1	1	0	0	0	0	0	0	1	0	0	0	0	0	0	0	0	0	0	1	3	1	0	10	0	0	1	0	0	0	0	0	0
16	27	6	5	29	15	33	17	11	19	34	13	16	8	3	70	2	26	12	36	11	7	21	6	26	66	15	25	10	4	0	22	10	0	10	6	27	23	21	24	6	39	14	10	7	20	7	8	12	7
0	1	0	3	5	5	2	3	1	1	1	5	1	0	0	4	1	4	3	4	0	1	1	0	1	1	0	1	0	1	4	0	0	0	4	0	1	0	1	0	0	2	0	3	2	0	1	0	1	0
8	6	10	0	37	4	4	4	1	8	10	5	0	4	1	8	12	4	6	7	3	2	0	3	1	49	11	9	7	2	0	9	0	0	3	1	11	3	0	6	0	3	4	2	5	8	1	1	1	3
36	64	60	6	197	28	241	44	28	45	40	6	45	1	24	28	33	10	12	38	13	3	24	281	44	9	51	30	21	26	7	21	37	10	31	3	7	16	13	8	10	88	21	1	13	1	2	0	3	17
0	0	0	0	0	0	0	0	0	0	0	0	1	0	0	1	1	0	0	0	0	4	0	0	0	0	0	2	0	0	0	1	0	0	0	0	0	0	2	1	0	0	0	2	4	0	1	0	1	0
0	9	0	1	5	3	15	1	2	5	10	3	6	0	0	0	3	7	2	2	5	7	4	0	7	4	3	2	0	3	0	5	10	8	1	0	3	2	2	3	0	1	9	3	2	3	6	2	2	1
0	0	0	0	0	0	0	0	0	0	1	0	0	0	0	0	0	0	0	0	0	0	0	0	0	0	1	0	0	0	0	0	0	0	0	0	0	0	0	0	0	0	0	0	0	0	0	0	0	0
1	0	0	0	0	0	1	0	0	0	1	2	0	0	1	0	0	0	0	0	1	0	1	0	0	0	0	0	0	0	0	1	1	0	0	0	0	0	1	0	0	0	0	0	0	1	0	0	0	0
84	217	376	62	93	79	197	85	20	100	106	20	46	43	45	44	15	133	32	107	29	104	27	62	39	34	89	97	27	70	32	51	25	46	25	12	82	27	42	63	89	129	48	30	37	90	28	33	40	21
0	0	0	0	0	0	0	1	0	0	1	0	0	0	0	0	0	0	0	0	0	0	0	0	0	0	0	0	0	0	0	0	0	0	0	0	0	0	0	0	0	0	0	0	0	0	0	0	0	0
0	0	0	0	0	0	0	0	0	0	0	0	0	0	0	0	0	0	0	0	0	0	0	0	0	0	0	0	0	0	0	0	0	17	0	0	0	0	0	0	0	0	0	0	0	0	0	0	0	0
31	13	3	12	32	16	2	22	7	14	14	2	33	15	8	9	4	24	7	14	5	10	6	11	6	17	5	16	1	5	14	12	17	0	3	4	23	4	5	41	10	24	12	8	4	29	6	4	11	32
180	307	131	73	229	241	603	248	53	324	465	68	204	101	139	249	78	376	116	868	121	57	212	138	127	211	234	167	91	163	57	164	87	102	99	34	194	44	77	198	159	222	145	96	78	411	70	60	79	167
0	0	0	2	0	0	0	0	0	0	0	0	0	0	0	0	1	0	0	0	0	0	0	5	0	0	0	0	0	0	0	0	0	0	0	0	0	0	0	0	0	0	0	0	1	0	0	0	0	0
0	0	0	0	0	0	0	0	0	0	0	0	0	0	0	0	0	0	0	0	0	0	0	0	0	0	0	0	0	0	0	0	0	0	0	0	0	0	0	0	0	0	0	0	0	0	0	0	0	0
8	1	0	0	0	0	7	2	0	5	3	1	0	0	1	0	1	0	0	1	0	1	0	1	0	1	0	0	0	0	8	4	0	0	0	0	2	0	0	2	0	1	2	2	1	0	0	0	0	2
5	0	0	0	0	1	0	0	0	0	0	0	0	0	0	0	1	0	0	0	0	0	0	2	0	0	1	0	0	0	0	0	0	0	0	0	2	0	0	0	0	1	1	0	0	0	0	0	0	1
0	1	0	0	1	0	0	0	0	0	0	0	2	0	0	0	0	0	0	0	0	1	0	8	1	1	0	1	0	0	4	0	1	4	4	0	0	2	0	3	0	4	21	6	4	2	6	9	12	0
13	10	35	2	201	17	49	11	4	22	3	1	24	16	1	2	1	0	4	18	3	1	1	64	16	0	4	2	1	4	10	0	6	22	5	0	3	2	4	5	7	28	0	1	0	22	0	0	5	0
0	0	0	0	0	0	0	0	0	0	0	0	0	0	0	0	0	0	0	0	0	0	0	0	0	0	0	0	0	0	0	0	0	0	0	0	0	1	0	0	0	2	0	0	0	0	0	0	0	0
0	3	0	0	8	1	0	2	0	0	1	0	0	0	0	0	0	0	0	0	1	0	0	0	0	1	0	0	1	0	0	0	0	0	0	0	0	0	0	5	1	0	0	0	0	0	0	0	0	0
4	2	4	0	30	1	2	11	0	1	7	0	0	0	0	3	0	1	1	3	0	0	3	1	3	1	0	1	0	1	0	2	1	4	1	1	5	0	1	1	1	3	1	3	2	1	0	2	0	0
8	0	0	0	0	0	0	0	0	0	0	0	2	0	0	3	1	0	2	4	1	1	2	0	2	1	5	0	0	0	0	4	7	2	2	0	4	4	1	2	0	0	0	0	1	3	0	1	0	4
0	0	0	1	0	0	0	1	0	2	5	0	5	0	2	2	5	3	3	4	1	1	0	1	5	3	10	0	1	0	8	0	1	0	1	1	1	0	0	1	1	0	3	0	0	4	0	1	2	0
15	5	2	4	24	2	4	9	0	3	9	8	6	0	0	6	0	4	1	0	0	0	5	9	7	19	3	4	4	3	0	11	6	9	0	1	7	1	4	4	3	8	0	1	1	3	0	3	6	1
0	0	0	0	0	0	0	0	0	0	0	0	0	0	0	0	0	0	0	1	0	0	0	0	0	0	0	0	0	0	0	0	0	0	0	1	0	0	0	2	0	0	0	0	0	0	0	0	0	0
154	304	76	171	191	234	200	65	62	340	561	218	243	186	64	93	67	284	226	47	125	384	122	52	299	32	114	375	166	66	120	325	187	119	70	170	449	132	287	303	111	2659	341	315	283	105	898	410	615	215
0	0	0	0	0	0	0	0	0	0	0	0	0	0	0	0	0	0	0	0	0	0	0	0	0	0	0	0	0	0	0	0	0	0	0	0	0	0	0	0	0	1	0	0	0	0	0	0	0	0
0	0	0	0	0	0	0	0	0	0	0	0	0	2	0	0	0	0	0	0	0	0	0	0	0	0	0	0	0	0	0	0	0	0	0	0	0	0	0	0	0	0	0	0	0	0	0	0	0	0
0	0	0	0	0	0	0	0	0	0	0	0	0	0	0	0	0	0	0	0	0	0	0	0	0	0	0	0	0	0	0	0	0	0	0	0	0	0	0	0	0	0	0	0	0	0	0	0	0	0
0	0	0	0	0	0	0	0	0	0	0	0	0	0	0	0	0	0	0	0	0	0	0	0	0	0	0	0	0	0	0	0	0	0	0	0	0	0	0	0	0	0	0	0	0	0	0	0	0	0
175	257	102	182	374	232	129	67	51	480	359	227	67	188	52	97	29	223	237	49	128	406	113	66	451	25	86	306	138	57	36	324	70	72	56	159	446	233	303	344	10	5187	354	353	239	79	1666	569	623	197
0	0	0	0	0	0	0	0	0	0	0	0	0	0	0	0	0	0	0	0	0	0	0	0	0	0	0	0	0	0	0	0	0	0	0	0	0	0	0	0	0	0	0	0	0	0	0	0	0	0
0	0	0	0	0	0	0	0	3	2	0	3	3	3	2	1	0	3	5	3	2	15	12	1	1	0	0	0	0	27	4	4	1	0	5	10	28	5	11	21	41	6	8	5	8	4	3	46	4	11
0	0	0	0	0	0	0	0	0	0	0	0	0	0	0	0	0	0	0	0	0	0	0	0	0	0	0	0	0	0	0	0	0	0	0	0	0	0	0	0	0	0	0	0	0	0	0	0	0	0
3	19	0	2	1	0	2	1	1	10	15	2	4	1	4	4	2	10	9	1	0	4	9	2	8	0	4	8	6	0	2	4	1	0	2	4	10	5	2	3	10	40	2	3	5	0	13	7	10	0
0	0	0	0	0	0	0	0	0	0	0	0	0	0	0	0	0	0	0	0	0	0	0	0	0	0	0	0	0	0	0	0	0	0	0	0	0	0	0	0	0	0	0	0	0	0	0	0	0	0
909	764	166	319	68	82	106	522	423	306	370	1032	328	826	923	130	120	188	244	87	144	218	518	438	101	152	87	131	91	404	75	117	276	98	1355	313	904	520	252	381	1604	254	188	235	172	128	74	1025	220	162
0	0	0	0	0	0	0	0	0	0	0	0	0	0	0	0	0	0	0	0	0	0	0	0	0	0	0	0	0	0	0	0	0	0	0	0	0	0	0	0	0	0	0	0	0	0	0	0	0	0
0	0	0	0	0	0	0	0	0	0	1	0	0	0	0	0	0	0	0	0	0	0	0	0	0	0	0	0	0	0	0	0	0	0	0	0	0	0	0	0	0	0	0	0	0	0	0	1	0	0
0	0	0	0	0	0	12	0	2	0	0	0	0	0	0	0	0	0	0	0	0	0	0	0	0	0	0	0	0	0	0	3	0	0	0	0	0	0	0	0	0	0	0	0	0	0	0	0	0	0
0	0	0	0	0	1	0	1	4	0	0	0	0	0	0	1	0	0	0	0	0	0	0	0	0	0	0	0	0	0	0	0	0	0	0	0	1	0	1	0	0	0	0	0	0	0	0	0	0	0
0	0	0	0	0	1	0	0	2	1	0	3	1	0	0	0	0	1	0	4	0	1	0	0	0	1	0	8	0	0	0	2	0	0	0	0	1	0	0	0	0	0	0	1	0	0	0	0	0	0
0	4	0	0	14	0	0	5	0	0	7	0	0	0	0	1	1	0	2	0	0	0	0	1	2	2	0	1	0	0	0	0	0	0	0	0	0	1	0	0	0	0	0	0	0	0	0	0	0	0
2	0	5	2	0	0	0	3	0	0	3	0	0	1	0	0	0	0	0	0	0	0	1	0	4	2	0	2	0	1	0	0	1	0	0	0	0	1	2	0	1	2	0	1	0	0	0	0	0	0
0	0	0	0	0	0	0	0	0	0	0	0	0	0	0	0	0	0	0	0	0	0	0	0	0	0	0	0	0	0	0	0	0	0	0	0	0	0	0	0	0	0	0	0	0	0	0	0	0	0
0	21	0	2	97	10	7	5	0	4	10	1	8	4	4	7	0	16	8	2	1	2	3	0	3	8	5	5	2	2	0	7	7	0	0	0	12	5	7	7	9	9	9	7	1	10	1	2	4	0
3	14	16	4	13	3	3	2	2	9	1	1	7	1	5	9	1	2	2	1	3	4	13	4	1	5	3	3	0	9	1	5	7	2	8	3	1	5	7	7	8	4	13	6	4	14	6	6	8	10
0	0	0	0	0	0	0	0	0	0	0	0	0	0	0	0	1	0	0	0	2	0	0	0	0	0	0	0	0	0	0	0	0	0	0	0	0	0	0	0	0	0	0	0	0	0	0	0	0	0
0	0	0	0	0	0	0	0	0	0	0	0	0	0	0	0	0	0	0	0	0	0	0	0	0	0	0	0	0	0	0	0	0	0	0	0	0	0	0	0	0	0	0	0	0	0	0	0	0	0
0	0	0	0	0	0	0	0	0	0	0	0	0	0	0	0	0	0	0	0	0	0	0	0	0	0	0	0	0	0	0	0	0	0	0	0	0	0	0	0	0	0	0	0	0	0	0	0	0	2
0	0	0	0	0	0	0	0	0	0	0	0	0	0	0	0	1	0	0	0	1	0	0	0	0	0	0	0	0	0	0	0	1	0	0	0	0	0	0	0	0	0	0	0	0	0	0	0	0	0
0	0	0	0	0	0	0	0	0	0	0	0	0	0	0	0	0	0	0	0	0	0	0	0	0	0	0	0	0	0	0	0	0	0	3	0	0	0	0	0	0	0	0	0	0	0	0	0	0	0
0	2	0	1	3	0	0	0	2	1	1	1	2	0	1	4	2	6	2	2	2	1	1	1	4	3	5	3	2	7	2	4	5	1	3	0	4	0	2	3	0	0	0	1	0	0	0	0	0	0
1	0	0	2	0	0	4	0	0	0	0	0	2	0	0	0	0	0	0	0	0	0	0	0	4	1	0	0	2	2	0	2	0	0	0	0	0	0	1	0	0	3	0	0	4	0	0	0	1	0
0	0	0	0	0	0	0	1	1	0	0	0	3	0	0	1	1	0	1	3	0	0	1	0	3	0	0	0	0	1	0	7	1	0	2	0	1	0	0	1	0	0	0	0	0	0	0	0	0	0
1	1	0	0	0	0	0	0	0	1	0	1	0	1	0	1	0	0	0	0	0	0	0	3	0	0	0	0	0	1	0	3	1	2	0	0	1	0	1	1	1	1	0	1	0	1	0	1	1	0
4	1	0	0	0	1	0	1	1	0	1	0	1	0	0	0	0	0	0	0	0	0	0	0	1	0	0	0	0	2	0	1	0	2	0	0	0	0	0	1	0	0	0	0	0	0	0	0	0	0
0	0	0	0	0	0	0	0	0	0	0	0	0	0	0	0	0	0	0	0	0	0	0	0	0	0	0	0	0	0	0	0	0	0	0	0	0	0	0	0	0	0	0	0	0	0	0	0	0	0
16	8	12	1	19	4	0	1	0	6	17	3	2	2	0	2	0	2	3	4	1	1	0	0	1	0	6	3	0	6	0	1	2	0	2	1	4	0	5	7	0	4	0	2	4	11	1	1	2	0
0	0	0	0	0	0	0	0	0	0	0	0	0	0	0	0	0	0	0	0	0	0	0	0	0	0	0	0	0	0	0	0	0	0	0	0	0	0	0	0	0	0	0	0	0	0	0	0	0	0
0	0	0	0	0	0	0	0	0	0	0	0	0	0	0	0	0	0	0	0	0	0	0	0	0	0	0	0	0	0	0	0	0	0	0	0	0	0	0	0	0	0	0	0	0	0	0	0	0	0
0	1	0	0	0	4	0	0	0	3	7	0	1	0	4	5	3	6	0	4	1	0	1	0	1	10	6	3	0	6	0	13	0	0	0	0	0	0	0	3	0	13	0	2	0	6	0	1	0	0
2	2	1	0	7	1	3	4	0	0	2	1	0	0	2	3	0	4	0	7	1	0	0	0	1	8	1	4	0	1	0	2	1	0	0	0	2	0	0	1	0	0	1	1	3	7	0	0	1	0
0	0	0	0	0	0	0	0	0	0	0	0	0	0	0	0	0	0	0	0	0	0	0	0	0	0	0	0	0	0	0	0	0	0	0	0	0	0	0	0	0	0	0	0	0	0	0	0	0	0
0	0	0	0	0	0	0	0	0	0	0	0	0	0	0	0	0	2	0	0	0	0	0	0	0	0	0	0	0	0	0	0	0	0	0	0	0	0	0	0	0	0	0	0	0	0	0	0	0	0
0	0	8	1	0	0	0	0	0	0	0	0	0	0	0	0	0	0	0	0	0	0	0	0	0	0	1	0	0	0	0	0	0	0	0	0	0	0	2	0	0	0	0	0	0	0	0	0	0	0
0	0	0	0	0	0	0	0	0	0	0	0	0	0	0	0	0	0	0	0	0	0	0	0	0	0	0	0	0	0	0	0	0	0	0	0	0	0	0	0	0	0	0	0	0	0	0	0	0	0
0	0	0	0	0	0	0	0	0	0	0	0	0	0	0	0	0	0	0	0	0	0	0	0	0	0	0	0	0	0	0	0	0	0	0	0	0	0	0	0	0	0	0	0	0	0	0	0	0	0
0	0	0	0	0	0	0	0	0	0	0	0	0	0	0	0	0	0	0	0	0	0	0	0	0	0	0	0	0	0	0	0	0	0	0	0	0	0	0	0	0	0	0	0	0	0	0	0	0	0
0	3	0	0	0	0	0	0	0	7	2	2	0	8	0	0	0	1	3	0	0	4	0	0	5	2	0	3	2	5	0	0	1	0	2	5	2	2	4	12	0	0	4	6	1	4	2	2	5	0
0	0	0	0	0	0	0	0	0	4	0	0	0	0	0	0	0	0	0	0	0	1	0	0	2	0	0	1	0	0	0	0	0	0	0	0	0	0	0	0	0	0	0	0	0	0	0	0	1	0
0	0	0	0	9	0	0	0	0	0	0	0	0	0	0	0	2	0	0	0	0	0	0	0	0	0	0	0	0	0	0	0	0	0	0	0	0	0	0	0	0	0	0	0	0	0	4	0	0	0
0	0	0	0	29	0	0	0	0	0	0	0	0	0	0	0	0	0	0	0	0	0	0	0	0	0	0	0	0	0	0	0	0	0	0	0	0	0	0	0	0	0	0	0	0	0	0	0	0	0
0	0	0	1	14	0	0	1	1	6	10	0	0	1	1	0	1	0	0	2	1	0	0	0	2	0	0	0	0	1	0	0	1	0	0	0	0	0	1	0	0	0	0	2	0	0	17	2	0	0
0	0	0	0	0	0	0	0	0	0	0	0	2	0	0	0	0	0	0	0	0	0	0	0	0	0	0	0	0	0	0	0	0	0	0	0	0	0	0	0	0	0	0	0	0	0	0	0	0	0
0	0	0	0	0	0	0	0	0	0	0	0	0	0	0	0	0	0	0	0	0	0	0	0	0	0	0	0	0	0	0	0	0	0	0	0	0	0	0	0	0	0	0	0	0	0	0	0	0	0
0	0	0	0	0	0	0	0	0	0	0	0	0	0	0	0	0	0	0	0	0	0	0	0	0	0	0	0	0	0	0	0	0	0	0	0	0	0	0	0	0	0	0	0	0	0	0	0	0	0
0	2	0	0	0	0	0	0	0	0	0	0	0	0	0	0	0	0	0	0	0	0	0	0	0	0	0	0	0	0	0	0	0	0	0	0	0	0	0	0	0	0	0	0	0	0	0	0	0	0
0	0	0	0	0	0	0	0	0	0	0	0	0	0	0	0	0	0	0	0	0	0	0	0	0	0	0	0	0	0	0	0	0	0	0	0	0	0	0	0	0	0	0	0	0	0	0	0	0	0
0	0	0	0	0	0	0	0	0	0	0	0	0	0	0	0	0	0	0	0	0	0	0	0	0	0	0	0	0	0	0	0	0	0	0	0	0	0	0	0	0	0	0	0	1	0	0	0	0	0
0	0	0	0	0	0	1	0	0	0	0	0	0	0	0	0	0	0	0	0	0	0	0	0	0	0	0	0	0	0	0	0	0	0	0	0	0	0	0	0	0	0	0	0	0	0	0	0	0	0
0	2	0	1	0	1	0	0	0	0	0	0	0	0	0	0	0	0	0	0	1	0	0	2	0	0	0	0	0	0	0	0	0	0	0	0	0	1	0	0	0	0	0	0	0	0	0	0	0	0
1	9	0	0	0	2	1	2	0	0	0	1	6	2	5	2	0	0	0	4	0	0	1	13	0	2	0	1	1	0	0	0	0	0	1	0	0	1	1	1	6	0	3	0	0	0	0	1	0	0
30	60	11	8	41	26	38	25	6	12	31	2	9	8	4	8	5	7	10	6	4	4	9	3	14	19	12	17	17	8	4	0	7	0	0	3	19	13	16	15	4	10	10	9	6	43	7	3	7	34
0	0	0	0	0	0	0	0	0	0	0	0	0	0	0	0	0	0	0	0	0	0	0	1	0	0	1	0	0	0	1	0	0	0	0	0	0	0	1	0	0	0	0	0	0	0	0	0	0	0
0	4	0	0	0	0	0	0	0	0	0	0	0	0	0	1	0	0	0	0	0	0	1	0	0	0	0	0	0	0	0	0	0	0	0	0	0	0	2	0	0	0	0	1	0	0	0	0	0	0
0	1	0	0	0	1	0	4	1	1	2	1	2	0	0	5	0	0	4	1	2	0	1	5	0	0	1	2	0	0	5	1	0	0	0	1	2	1	3	0	0	6	3	2	1	2	1	0	1	0
4	15	0	0	40	3	2	3	1	5	4	1	0	5	0	6	1	3	0	7	2	0	0	0	0	1	4	5	0	1	0	1	2	0	2	1	5	0	0	1	0	4	5	3	1	8	0	2	0	0
0	0	0	0	0	0	0	0	0	0	0	0	0	0	0	0	0	0	0	0	0	0	0	0	0	0	0	0	0	0	0	0	0	0	0	0	0	0	0	0	0	0	0	0	0	0	0	0	0	0
0	0	0	0	0	1	13	0	0	0	2	1	0	0	0	0	0	1	0	0	1	0	1	0	5	0	0	0	0	0	0	2	0	0	0	0	0	0	3	0	0	0	0	1	0	0	0	1	2	0
0	0	0	0	0	0	0	0	0	0	0	0	0	0	0	0	0	0	0	0	0	0	0	0	0	0	0	0	0	0	0	0	0	0	0	0	0	0	0	0	0	0	0	0	0	0	0	0	0	0
0	1	0	0	18	0	0	0	0	0	0	1	0	0	1	3	0	1	1	0	1	0	0	0	0	1	1	2	0	0	3	0	0	0	0	0	2	0	0	7	0	0	0	0	0	0	0	0	0	0
0	0	0	0	0	0	0	1	0	1	1	0	4	0	2	0	0	0	0	0	0	1	0	0	0	3	0	0	0	0	0	7	0	0	0	0	3	0	0	0	0	0	0	0	2	0	0	0	0	0
0	0	0	0	0	0	0	0	0	0	0	0	0	0	0	0	0	1	0	4	0	0	0	0	0	0	0	0	0	0	0	0	0	0	0	0	0	0	3	0	0	0	3	0	3	2	0	0	0	0
0	4	0	0	8	1	5	0	0	1	0	0	0	0	0	4	0	1	0	2	0	0	1	0	2	0	0	0	0	0	4	0	3	0	0	0	2	1	1	0	0	1	3	0	1	0	0	1	0	0
1	0	0	1	3	0	0	1	0	0	1	0	0	1	0	0	0	0	0	0	0	0	1	0	0	0	0	0	0	0	0	0	0	0	0	0	0	0	0	0	0	0	0	0	0	0	0	0	0	1
0	0	0	0	0	0	0	0	0	0	2	0	0	0	0	0	0	0	0	0	0	0	0	0	0	0	0	0	0	0	0	0	0	0	0	0	0	0	0	0	0	0	0	0	0	0	0	0	0	0
0	0	0	0	0	2	0	0	0	0	0	0	0	0	0	0	0	0	0	0	0	0	0	0	0	0	0	0	0	0	0	0	0	0	0	0	0	1	1	0	0	2	1	0	0	0	0	0	0	0
0	0	0	0	0	0	0	0	0	0	0	0	0	0	0	0	0	0	0	0	0	0	0	0	0	0	0	0	0	0	0	0	0	0	0	0	0	0	0	0	0	0	0	0	0	0	0	0	0	0
0	0	0	0	0	0	0	0	0	0	0	0	0	0	0	0	0	0	0	0	0	0	0	0	0	1	0	0	0	0	0	0	0	0	0	0	0	0	0	0	0	0	0	0	0	0	0	0	0	0
0	0	0	0	0	0	0	0	0	0	0	0	0	0	0	0	0	0	0	0	0	0	0	0	0	0	0	0	0	0	0	0	0	0	0	0	0	0	0	0	0	0	0	0	0	0	0	0	0	0
0	0	0	0	0	0	0	0	0	0	0	0	0	0	0	0	0	0	0	0	0	0	0	0	0	0	0	0	0	0	0	0	0	0	0	0	0	0	0	0	0	0	0	0	0	0	0	0	0	0
0	0	0	0	0	0	0	0	0	0	0	0	0	0	0	0	0	0	0	0	0	0	0	0	0	0	0	0	0	0	0	0	0	0	0	0	0	0	0	0	0	0	0	0	0	0	0	0	0	0
0	0	0	0	0	0	0	0	0	0	0	0	0	0	0	0	0	0	0	0	0	0	0	0	0	0	0	0	0	0	0	0	0	0	0	0	0	1	0	0	0	0	0	0	0	0	0	0	0	0
0	0	0	0	0	0	0	0	0	0	0	0	0	0	0	0	0	0	0	0	0	0	0	0	0	0	0	0	0	0	0	0	0	0	0	0	0	0	0	0	0	0	0	0	0	0	0	0	0	0
0	0	0	0	0	0	0	0	0	0	0	0	0	0	0	0	0	0	0	0	0	0	0	0	0	0	0	0	0	0	0	0	0	0	0	0	0	0	0	0	0	0	0	0	0	0	0	0	0	0
0	0	0	0	0	0	0	0	0	0	0	0	0	0	0	0	0	0	0	0	0	0	0	0	0	0	0	0	0	0	0	0	0	0	0	0	0	0	0	0	0	0	0	0	0	0	0	0	0	0
0	0	0	0	0	0	0	0	0	0	0	0	0	0	0	0	0	0	0	0	0	0	0	0	0	0	0	0	0	0	0	0	0	0	0	0	0	0	0	0	0	0	0	0	0	0	0	0	0	0
0	0	0	0	0	0	0	0	0	0	0	0	0	0	0	0	0	0	0	0	0	0	0	0	0	0	0	0	0	0	0	0	0	0	0	0	0	0	0	0	0	0	0	0	0	0	0	0	0	0
0	0	0	0	0	0	0	0	0	0	0	0	0	0	0	0	0	0	0	0	0	0	0	0	0	0	0	0	0	0	0	0	0	0	0	0	0	0	0	0	0	0	0	0	0	0	0	0	0	0
0	0	0	0	0	0	0	0	0	0	0	0	0	0	0	0	0	0	0	0	0	0	0	0	0	0	0	0	0	0	0	0	0	0	0	0	0	0	0	0	0	0	0	0	0	0	0	0	0	0
7	6	0	1	26	3	0	0	1	1	6	2	4	2	0	4	0	5	2	0	0	2	3	0	3	5	6	5	2	0	0	3	1	0	0	1	4	1	3	3	0	5	4	0	5	18	3	0	3	0
0	0	0	0	0	0	0	0	0	0	0	0	0	0	0	0	0	0	0	0	0	0	0	0	0	0	0	0	0	0	0	0	0	0	0	0	0	0	0	0	0	0	0	0	0	0	0	0	0	0
0	0	0	0	0	0	0	0	0	0	0	0	0	0	0	0	0	0	0	0	0	0	0	0	0	0	0	0	0	0	0	0	0	0	0	0	0	0	0	0	0	0	0	0	0	0	0	0	0	0
0	0	0	0	0	0	0	0	0	0	0	0	0	0	0	0	0	0	0	0	0	0	0	0	0	0	0	0	0	0	0	0	0	0	0	0	0	0	0	0	0	0	0	0	0	0	0	0	0	0
0	0	0	0	0	0	0	0	0	0	0	0	0	0	0	0	0	0	0	0	0	0	0	0	0	0	0	0	0	0	0	0	0	0	0	0	0	0	0	0	0	0	0	0	0	0	0	0	0	0
0	0	0	3	12	0	0	0	3	1	8	0	0	3	0	2	0	3	0	0	3	4	2	11	4	0	2	2	0	0	0	5	1	0	0	3	4	0	0	2	0	2	26	3	11	0	7	7	5	3
118	123	34	40	9	19	34	40	61	46	32	34	35	42	78	22	19	37	52	12	36	42	28	60	37	6	4	17	47	143	0	30	29	42	6	134	23	47	36	38	57	48	31	1521	48	11	78	48	42	24
0	0	0	0	0	0	0	0	0	0	0	0	0	0	0	0	0	0	0	0	0	0	0	0	0	0	0	0	0	0	0	0	0	0	0	0	0	0	0	0	0	0	0	0	0	3	0	0	0	0
0	0	0	2	0	0	0	0	0	0	0	0	0	0	0	1	0	0	0	6	0	2	2	0	1	2	2	5	3	0	0	1	0	9	0	0	1	2	2	4	0	0	0	2	0	0	2	1	0	0
0	0	0	0	0	0	0	0	0	0	0	0	0	0	0	0	0	0	0	0	0	1	0	0	0	0	0	0	0	0	0	0	0	0	0	0	0	0	1	0	0	0	0	2	0	0	0	0	0	0
0	0	0	0	0	2	24	0	1	10	4	1	8	4	6	4	0	4	3	1	8	3	0	0	16	4	12	9	1	3	4	3	0	0	1	2	4	5	5	3	0	0	0	5	5	4	63	16	4	0
0	0	0	0	0	0	0	0	0	0	0	0	0	0	0	0	0	0	0	0	0	0	0	0	0	0	0	0	0	0	0	0	0	0	0	0	0	0	0	0	0	0	0	0	0	0	0	0	0	0
0	0	0	0	0	0	0	0	0	0	0	0	0	0	0	0	0	0	0	0	0	0	0	0	0	0	0	0	0	0	0	0	0	0	0	0	0	0	0	0	0	0	0	0	0	0	0	0	0	0
0	0	11	0	0	5	0	0	0	0	11	2	0	5	0	2	0	1	4	0	0	7	0	0	11	1	4	6	3	0	0	2	2	1	0	0	7	2	2	0	0	7	22	11	2	0	31	17	14	20
0	6	12	0	2	5	25	3	3	2	2	0	5	3	43	93	82	33	41	85	38	8	67	23	75	11	75	6	23	56	22	66	56	30	51	16	29	56	36	32	9	11	15	10	21	17	6	7	13	18
0	0	0	0	0	0	0	0	0	0	0	0	0	0	0	0	0	0	0	0	0	0	0	0	0	0	0	0	0	0	0	0	0	0	0	0	0	0	0	0	0	0	0	0	0	0	0	0	0	0
0	0	0	0	0	0	0	0	0	0	0	0	0	2	0	0	0	0	0	0	0	0	0	0	0	0	0	0	0	0	0	0	0	0	0	0	0	0	0	0	0	0	0	0	0	0	0	0	0	0
0	0	0	0	0	0	0	0	0	0	0	1	0	0	0	0	0	4	1	0	0	17	1	1	2	1	0	3	4	0	0	1	1	0	1	2	1	0	3	2	0	2	1	3	0	0	1	0	0	0
10	58	1203	183	107	151	100	84	431	93	99	12	20	46	23	45	27	109	41	12	23	3	19	43	37	7	14	3	24	1	2	14	11	23	31	6	14	8	39	11	20	15	6	8	22	51	7	7	11	11
2	1	0	5	0	1	0	0	1	0	20	4	1	3	1	2	0	14	2	0	4	65	4	2	11	2	6	9	4	1	0	5	4	15	4	4	5	7	8	20	0	4	12	12	7	1	7	8	1	12
0	0	0	6	0	0	0	1	3	0	31	3	0	1	4	2	0	4	2	1	2	259	2	15	33	1	34	15	12	1	2	55	7	56	13	13	28	17	30	53	0	15	37	17	11	1	8	10	9	9
0	0	0	0	0	1	0	0	0	0	0	0	0	1	0	0	0	0	0	0	0	0	0	0	0	0	1	0	0	0	0	0	0	0	0	0	0	0	0	0	0	1	0	0	0	0	0	0	0	0
0	0	0	0	0	0	0	0	0	0	0	0	0	0	0	0	0	2	0	0	0	0	0	0	0	0	0	1	0	0	0	0	0	0	0	0	1	0	0	0	0	0	0	1	0	0	0	0	0	0
0	0	0	1	0	0	0	0	0	0	0	0	0	0	0	1	0	1	0	0	0	0	0	0	3	0	0	2	0	0	0	0	0	0	0	0	0	0	0	0	0	0	0	1	3	0	0	0	0	0
21	8	10	6	0	41	0	3	5	13	12	6	5	10	4	0	4	18	14	2	65	9	9	7	8	1	22	57	2	1	3	38	14	0	8	3	21	20	16	17	6	10	7	494	16	11	30	9	7	2
0	0	0	0	0	0	0	0	0	0	0	0	0	0	0	0	0	0	0	0	0	0	0	0	0	0	0	0	0	0	0	0	0	0	0	0	0	0	0	0	0	0	0	0	0	0	0	0	0	0
0	0	13	1	0	0	0	0	0	0	0	0	0	1	0	0	0	0	0	0	0	1	0	4	2	0	0	0	0	0	0	0	0	0	0	0	0	0	0	4	0	0	0	0	0	0	0	0	1	0
1	0	0	2	0	0	0	0	0	0	0	0	0	0	0	0	0	0	0	1	0	0	0	0	0	0	0	0	0	0	0	0	0	0	0	0	0	0	0	2	0	0	0	0	0	0	0	0	0	0
0	2	0	2	0	0	0	0	0	0	0	0	0	0	0	1	0	1	0	0	0	3	1	0	0	0	0	3	0	0	0	5	0	0	0	0	0	0	0	3	0	1	5	1	0	7	0	1	0	0
0	0	0	0	0	0	0	0	0	0	0	0	0	0	0	0	0	0	0	0	0	0	0	0	0	0	0	0	0	0	0	0	0	0	0	0	0	0	0	0	0	0	0	0	0	0	0	0	0	0
2	5	1	0	18	2	0	0	1	1	0	0	2	3	0	1	1	1	0	1	2	0	2	0	1	0	0	0	0	0	0	2	3	0	4	0	2	2	0	2	1	2	0	2	1	1	0	0	2	0
0	0	0	0	0	0	0	0	0	0	0	0	0	0	0	0	0	0	0	0	0	1	0	0	0	0	0	0	0	0	0	0	0	1	0	0	0	0	0	0	0	0	1	0	0	0	0	0	0	0
0	0	0	0	0	0	0	0	0	0	0	0	0	0	0	0	0	0	0	0	0	0	0	0	0	0	0	0	0	0	0	0	0	0	0	0	0	0	0	0	0	1	0	0	0	0	0	0	0	0
4	8	18	0	0	6	3	0	1	17	9	8	7	6	3	6	15	10	4	6	10	4	7	2	21	0	6	4	4	3	6	8	6	51	10	3	3	2	4	11	0	6	5	0	5	10	2	1	5	0
0	0	0	0	0	0	0	0	0	0	0	0	0	0	0	0	0	0	0	0	0	0	0	0	0	0	0	0	0	0	0	0	0	0	0	0	0	0	0	0	0	0	0	0	0	0	0	0	0	0
0	0	0	0	0	0	0	0	0	0	0	0	0	0	0	0	0	0	0	0	0	0	0	0	0	0	0	0	0	0	0	0	0	0	0	0	0	0	0	0	0	0	0	0	0	0	0	0	0	0
0	0	0	0	0	0	0	0	0	0	0	0	0	0	0	0	0	0	0	0	0	0	0	0	0	0	0	0	0	0	0	0	0	0	0	0	0	0	0	0	0	0	0	0	0	0	0	0	0	0
0	0	0	0	0	0	0	0	0	0	0	0	0	0	0	0	0	0	0	0	0	0	0	0	0	0	0	0	0	0	0	0	0	1	0	0	0	0	0	0	0	0	0	0	0	0	0	0	0	0
0	0	0	4	0	0	0	0	0	4	0	0	3	0	1	0	0	1	0	0	0	1	0	0	0	1	0	0	0	0	0	1	0	0	0	0	1	0	0	0	0	1	0	2	0	0	0	1	0	0
0	0	0	0	0	0	0	0	0	0	0	0	0	0	0	0	0	0	0	0	0	0	0	0	0	0	0	0	0	0	0	0	0	0	0	0	0	0	0	0	1	0	0	0	0	0	0	0	0	0
0	0	0	0	0	0	0	0	0	0	0	0	0	0	0	0	0	0	0	0	0	0	0	0	0	0	0	0	0	0	0	0	0	0	0	0	0	0	0	0	0	0	0	0	0	0	0	0	0	0
0	0	0	0	0	0	0	0	0	0	0	0	0	0	0	0	0	0	0	0	0	0	0	0	0	0	0	0	0	0	0	0	0	0	0	0	0	0	0	0	0	0	0	0	0	0	0	0	0	0
0	0	0	0	0	0	0	0	0	0	0	0	0	0	0	0	0	0	0	0	0	0	0	0	0	0	0	0	0	0	0	0	0	0	0	0	0	0	0	0	0	0	0	0	0	0	0	0	0	0
0	0	0	0	0	0	0	0	0	0	0	1	0	0	0	0	0	0	0	0	0	0	0	0	0	0	0	0	0	0	0	0	0	0	0	0	0	0	0	0	0	0	0	0	0	0	0	0	0	0
0	0	0	8	0	0	10	2	0	0	4	6	1	0	4	3	1	15	2	1	17	173	14	26	75	6	71	29	10	1	0	163	45	116	36	38	42	35	59	114	26	26	53	41	27	17	11	20	10	11
0	0	0	0	0	0	0	0	0	0	0	0	0	0	0	0	0	0	0	0	0	0	0	0	0	0	0	0	0	0	0	0	0	0	0	0	0	0	0	0	0	0	0	0	0	0	0	0	0	0
8	11	53	10	21	5	21	6	112	6	11	2	6	15	4	5	1	16	0	3	8	15	1	9	9	1	7	1	1	3	2	5	3	40	9	4	5	3	20	13	0	13	1	1	4	2	1	0	2	0
4	8	1	2	12	4	2	0	1	2	11	4	5	1	11	0	0	14	3	5	4	6	35	5	18	4	3	22	2	70	6	7	0	7	3	10	11	15	3	17	45	47	18	6	16	16	11	111	27	23
0	0	0	0	0	0	0	0	0	0	0	0	0	0	0	0	0	1	0	0	0	0	0	0	0	0	0	0	0	0	0	0	0	0	0	0	0	0	0	0	0	0	0	0	0	0	0	0	0	0
0	7	7	1	1	2	0	3	3	3	2	1	3	4	1	2	4	0	3	5	1	0	1	0	1	2	2	3	1	0	2	2	1	6	2	0	0	2	0	7	0	0	1	5	3	1	0	5	0	4
0	0	0	0	0	0	0	0	0	0	0	0	0	0	0	0	0	0	0	1	0	0	0	0	0	0	0	0	0	0	0	0	0	0	0	0	0	0	0	0	0	0	0	0	0	0	0	0	0	0
0	0	0	0	0	0	0	0	0	0	0	0	0	0	0	0	0	0	0	0	0	0	0	0	0	0	0	0	0	0	0	0	0	0	0	0	0	0	0	0	0	0	0	0	0	0	0	0	0	0
0	0	0	0	0	0	0	0	0	0	0	0	0	0	0	0	0	0	0	0	0	0	0	0	0	0	0	0	0	0	0	0	0	0	0	0	0	0	0	0	0	0	0	0	0	0	0	0	0	0
0	0	0	0	0	0	0	0	0	0	0	0	0	0	0	0	0	0	0	0	0	0	0	0	0	0	0	0	0	0	0	0	0	0	0	0	0	0	0	0	0	0	0	0	0	0	0	0	0	0
0	0	0	0	0	0	0	0	0	0	0	0	0	0	0	0	0	0	0	0	0	0	0	0	0	0	0	0	0	0	0	0	0	0	0	0	0	0	0	0	0	0	0	0	0	0	0	0	0	0
0	0	0	0	0	0	0	0	0	0	0	0	0	0	0	0	0	0	0	0	0	0	0	0	0	0	0	0	0	0	0	0	0	0	0	0	0	0	0	0	0	0	0	0	0	0	0	0	0	0
0	0	0	0	0	0	0	0	0	0	0	0	0	0	0	0	0	0	0	0	0	0	0	0	0	0	0	0	0	0	0	0	0	0	0	0	0	0	0	0	0	0	0	0	0	0	0	0	0	0
0	0	0	0	0	0	0	0	0	0	0	0	0	0	0	0	0	0	0	0	0	0	0	0	0	0	0	1	0	0	0	0	0	0	0	1	0	0	0	0	0	0	0	0	0	0	0	0	0	0
0	0	0	0	0	0	0	0	0	0	0	0	0	0	0	0	0	0	0	0	0	0	0	0	0	0	0	0	0	0	0	0	0	0	0	0	0	0	0	0	0	0	0	0	0	0	0	0	0	0
33	22	0	0	44	36	24	11	6	21	47	6	12	5	9	14	4	17	7	16	10	2	5	18	14	16	9	15	9	9	10	22	6	40	10	4	29	21	11	13	7	25	31	13	3	80	1	5	6	35
7	1	5	2	33	9	15	1	3	4	6	3	8	3	2	5	3	7	8	5	1	1	3	0	3	9	1	10	0	0	9	1	4	0	2	0	6	1	6	3	0	4	11	8	2	12	1	0	3	0
24	83	117	76	51	43	48	71	61	46	55	10	67	84	33	15	7	74	26	28	12	3	14	33	35	158	60	16	10	20	21	68	20	58	7	12	48	14	55	268	8	49	27	18	28	53	10	22	61	28
0	2	0	0	2	8	0	1	2	2	0	0	14	3	20	0	0	11	24	16	10	0	3	18	13	5	14	3	18	0	0	4	3	1	0	1	1	0	9	4	10	4	12	0	8	3	1	5	2	16
0	2	0	2	4	0	60	8	3	1	10	3	5	13	9	8	1	17	11	1	1	2	2	0	9	16	11	8	3	0	5	12	1	3	0	0	12	17	16	13	0	9	5	5	2	0	1	1	7	1
0	0	0	0	0	0	0	0	0	0	0	0	0	0	0	0	0	0	0	0	0	0	0	0	0	0	0	0	0	0	0	0	0	0	0	0	0	0	0	0	0	0	0	0	0	0	0	0	0	0
0	0	0	0	0	0	0	0	0	0	0	0	0	0	0	0	0	0	0	0	0	0	0	0	0	0	1	0	0	0	0	0	0	0	0	0	0	0	0	0	0	0	0	0	0	0	0	0	0	0
0	0	0	0	0	0	0	0	0	0	0	0	0	0	0	0	0	0	0	0	0	0	0	0	0	0	0	0	0	0	0	0	0	0	0	0	0	0	0	0	0	0	0	0	0	0	0	0	0	0
0	3	0	0	0	0	0	0	1	2	0	0	3	4	1	0	0	0	0	0	0	0	1	0	0	0	0	0	0	0	0	0	0	0	0	0	2	0	1	4	1	0	0	0	0	3	0	0	0	0
0	0	0	0	0	0	0	0	0	0	0	0	0	0	0	0	0	0	0	0	0	0	0	0	0	0	0	0	0	0	0	0	0	0	0	0	0	0	0	0	0	0	0	0	0	0	1	0	0	0
0	0	0	0	0	0	0	0	0	0	0	0	0	0	0	0	0	0	0	0	0	0	0	0	0	0	0	0	0	0	0	0	0	0	0	0	1	0	0	0	0	0	0	0	0	0	0	0	0	0
0	0	0	0	0	0	0	1	0	1	0	0	0	1	0	0	0	0	0	0	0	0	0	0	0	1	1	0	0	0	0	0	0	0	0	0	0	0	0	1	0	0	0	0	0	0	0	0	0	0
5	7	13	5	0	4	6	6	8	4	2	1	8	15	1	4	0	5	3	1	0	1	1	2	1	25	0	2	1	0	6	6	5	2	2	3	4	0	2	37	4	0	2	0	2	4	1	3	3	6
41	67	57	350	87	46	127	25	7	13	26	7	20	10	21	21	0	10	6	2	9	3	1	7	2	1	1	4	2	1	7	8	0	3	0	5	68	4	7	5	6	1	4	2	1	8	7	6	5	1
7	11	1	0	23	19	0	18	11	39	3	0	24	25	1	3	6	7	0	0	0	0	4	2	1	6	3	1	0	8	12	8	1	0	0	1	17	0	5	18	81	5	17	9	0	1	3	1	6	21
2	4	7	1	0	1	1	11	5	2	1	1	6	7	0	2	0	0	0	0	0	0	0	0	2	7	1	0	0	0	3	0	1	0	1	0	3	0	3	13	1	0	1	0	1	1	0	0	1	3
0	0	0	0	0	0	0	0	0	0	0	0	0	0	0	0	0	0	0	0	0	0	0	0	0	0	0	0	0	0	0	0	0	0	0	0	0	0	0	0	0	0	0	0	0	0	0	0	0	0
185	75	74	16	1	34	54	39	17	25	60	17	90	65	23	16	6	54	24	74	18	12	18	17	28	57	28	23	11	25	16	67	52	342	12	41	72	26	45	127	99	19	26	22	21	62	10	10	22	27
0	0	0	0	0	0	0	0	0	0	0	0	0	0	0	0	0	0	0	0	0	0	0	0	0	0	0	0	0	0	0	0	0	0	0	0	0	0	0	0	0	0	0	0	0	0	0	0	0	0
0	2	1	1	1	1	1	0	0	1	1	1	1	0	0	0	0	0	1	0	0	0	0	0	0	0	2	0	1	0	0	1	0	0	0	0	2	0	0	3	0	1	0	0	0	0	1	2	0	0
0	11	6	44	28	13	0	2	2	0	0	2	4	2	1	0	1	3	3	0	35	1	0	0	3	0	0	0	3	0	0	11	3	0	0	0	2	0	3	3	0	0	2	322	2	1	0	1	0	0
0	3	1	0	0	0	0	2	7	1	2	2	0	0	0	1	0	0	0	0	0	1	1	0	2	4	3	0	0	0	1	3	1	0	0	2	1	2	1	3	0	0	0	0	1	0	0	1	0	0
0	0	0	0	0	0	0	0	0	0	0	0	0	0	0	0	0	0	0	0	0	0	0	0	0	0	0	0	0	0	0	0	0	0	0	0	0	0	0	0	0	0	0	0	0	0	0	0	0	0
4	5	6	0	0	1	7	6	0	2	3	2	7	5	4	2	1	5	0	3	1	0	0	0	0	9	2	1	5	0	0	8	6	9	0	0	4	1	5	6	0	2	2	4	0	13	3	2	3	0
0	12	3	1	7	3	0	2	1	3	6	1	2	3	2	5	0	9	3	2	1	0	1	2	1	28	6	3	0	1	4	3	0	8	0	1	5	1	0	8	0	3	1	1	1	5	0	3	9	0
1	1	2	7	2	1	1	0	0	0	0	1	0	0	0	0	0	0	0	1	1	0	0	1	0	0	1	0	0	0	0	1	0	0	0	0	0	0	0	0	0	0	0	0	0	0	0	0	0	0
0	0	0	0	0	0	0	0	0	0	0	0	1	0	0	0	0	0	0	0	0	0	0	0	0	0	0	0	0	0	0	1	0	0	0	0	0	0	0	3	0	0	0	0	0	0	0	0	0	0
6	10	2	0	2	2	0	2	3	5	0	0	5	8	0	1	1	5	1	0	0	0	0	2	1	0	0	2	0	0	1	2	1	1	3	0	4	0	1	13	3	0	0	0	4	1	0	1	0	5
5	9	14	6	0	10	3	16	15	10	4	2	23	25	2	1	0	4	4	3	2	2	3	7	3	19	0	0	1	1	11	4	7	0	4	1	4	2	6	31	3	0	3	0	4	0	1	0	15	9
0	0	0	0	0	0	0	0	0	0	0	0	0	0	0	0	0	0	0	0	0	0	0	0	0	0	0	0	0	0	0	0	0	0	0	0	0	0	0	0	0	0	0	0	0	0	0	0	0	0
0	0	0	0	0	0	0	0	0	0	0	0	0	0	0	0	0	0	0	0	0	0	0	0	0	0	0	0	0	0	0	0	0	0	0	0	0	0	0	0	0	0	0	0	0	0	0	0	0	0
0	0	0	0	0	0	0	0	0	0	0	0	0	0	0	0	0	0	0	0	0	0	0	0	0	0	0	0	0	0	0	0	0	0	3	0	0	0	0	2	0	0	0	0	0	0	0	0	0	0
0	4	0	1	0	0	0	0	0	0	0	0	0	0	0	0	0	1	0	0	0	0	0	0	0	0	0	0	0	0	0	0	0	0	0	0	0	0	0	0	0	1	0	0	0	0	0	2	0	0
0	1	0	0	0	0	0	0	0	0	0	0	0	0	0	0	0	1	0	0	0	0	0	0	0	0	0	0	0	0	0	0	0	0	0	0	0	0	0	0	0	0	0	0	0	0	0	0	0	0
0	0	0	0	0	0	0	0	0	5	1	0	0	4	0	0	2	2	1	0	2	0	0	2	0	9	11	0	0	0	0	0	0	0	0	0	2	0	0	2	0	0	0	0	0	0	0	1	0	0
6	5	8	1	0	3	0	2	2	0	1	0	5	1	6	3	4	1	3	3	1	2	7	0	3	6	7	2	0	2	0	2	6	0	1	1	8	1	2	3	0	3	1	0	0	9	2	0	2	5
0	0	0	0	0	0	0	0	0	0	1	0	0	0	0	0	0	0	0	0	1	0	0	0	0	0	0	0	2	0	0	0	0	0	0	0	0	0	0	0	0	0	0	0	0	0	0	0	0	0
1	0	1	0	0	0	0	0	0	1	0	0	0	0	0	0	0	0	0	0	0	1	0	0	0	0	0	0	0	0	0	0	0	0	0	0	0	0	1	0	1	0	0	0	0	0	0	1	0	0
0	0	0	0	0	0	0	0	0	0	0	0	0	0	6	0	0	0	0	0	0	0	0	0	0	0	0	0	0	0	0	0	0	0	0	0	0	0	0	0	0	0	0	0	0	0	0	0	0	0
0	0	0	0	0	0	0	0	0	0	0	1	0	0	0	0	0	0	0	0	0	1	0	0	0	0	0	0	0	0	0	0	0	0	0	0	1	0	0	1	0	0	0	0	0	0	0	0	0	0
0	0	0	0	0	0	0	0	1	0	0	0	0	0	1	0	0	0	0	2	0	0	0	0	0	0	0	0	1	1	0	0	0	0	0	0	0	0	0	0	0	0	0	0	0	0	0	0	1	0
0	0	0	0	0	0	0	0	0	0	0	0	0	0	0	0	0	0	0	0	0	0	0	0	0	0	0	0	0	0	0	0	0	0	0	0	0	0	0	0	0	0	0	0	0	0	0	0	0	0
0	0	0	0	0	0	0	0	0	0	0	0	0	0	0	0	0	0	0	0	0	0	0	0	0	0	0	0	0	0	0	0	0	0	0	0	0	0	0	0	0	0	0	0	0	0	0	0	2	0
0	0	0	0	0	0	0	0	0	0	0	0	0	0	0	0	0	0	0	0	0	0	0	0	0	0	0	0	0	0	0	0	0	0	0	0	1	1	0	0	0	0	0	0	0	0	0	0	0	0
0	1	0	0	0	0	0	0	0	0	0	0	0	0	0	0	0	0	1	0	0	0	0	0	0	0	0	0	0	0	0	0	0	0	0	0	0	0	0	1	0	0	0	0	0	0	0	0	0	0
0	0	0	0	0	0	0	0	0	0	0	0	0	0	0	0	0	0	0	0	0	0	0	0	0	0	0	0	0	0	0	0	0	0	0	0	0	0	0	0	0	0	0	0	0	0	0	0	0	0
6	3	0	0	22	4	14	4	1	7	7	1	1	2	2	2	0	5	1	4	4	2	2	1	3	1	0	1	9	0	1	0	1	0	5	1	4	1	3	8	0	4	1	4	4	6	13	3	0	1
1	1	0	0	0	0	0	0	0	0	0	0	2	0	0	0	0	2	0	1	0	0	0	0	0	0	0	0	0	0	0	0	0	0	1	0	0	0	1	1	0	0	0	0	0	0	0	1	0	0
0	0	0	0	0	0	0	0	0	0	0	0	0	0	0	0	0	0	0	0	0	0	0	0	0	0	0	0	0	0	0	1	0	0	0	0	0	0	0	0	0	0	0	0	0	0	0	0	0	0
1	0	0	0	0	0	0	1	0	0	0	0	0	1	0	1	0	0	0	0	0	0	0	0	0	0	0	0	0	0	0	0	0	0	0	0	0	0	1	0	0	0	0	0	0	0	0	0	0	0
0	0	0	0	0	0	0	0	0	0	0	0	1	0	0	0	0	0	0	0	0	0	0	0	0	0	0	0	0	0	0	0	0	1	0	0	0	0	0	0	0	0	0	0	0	0	0	0	0	0
1	0	0	0	0	0	0	0	0	0	0	0	0	0	0	0	0	0	0	0	0	0	0	0	1	0	0	0	0	0	0	0	0	0	0	0	0	0	0	0	0	0	0	0	0	1	0	0	0	0
0	3	0	0	0	0	0	0	0	0	0	0	0	0	0	0	0	0	0	2	0	0	0	0	1	0	0	0	0	0	0	0	0	0	0	0	0	0	0	0	0	0	0	0	0	10	0	0	1	0
0	0	0	0	0	0	0	0	0	0	0	0	0	0	0	0	0	0	0	0	0	0	0	0	0	0	0	0	0	0	0	0	0	0	0	0	0	0	0	0	0	0	0	0	0	0	0	0	0	0
0	0	0	0	0	0	0	0	0	0	0	0	0	0	0	0	0	0	0	0	0	0	0	0	0	0	0	0	0	0	0	0	0	0	0	0	0	0	0	0	0	0	0	0	0	0	0	0	0	0
0	0	0	0	0	4	0	1	0	0	0	0	0	0	0	0	0	2	0	0	0	0	0	0	0	0	0	0	2	0	1	0	0	0	0	0	0	0	1	1	0	0	0	0	0	0	0	0	0	0
0	0	0	0	0	0	0	0	0	0	0	0	0	0	0	0	0	0	0	0	0	0	1	0	0	0	0	0	0	0	0	0	0	0	0	0	0	0	0	0	0	0	0	0	0	0	0	0	0	0
0	0	0	0	0	0	0	0	0	0	0	0	0	0	0	0	0	0	0	0	0	0	0	0	0	0	0	0	0	0	0	0	0	0	0	0	0	0	0	0	0	0	0	0	0	0	0	0	0	0
0	0	0	0	0	0	0	0	0	0	0	0	0	0	0	0	0	0	0	0	0	0	0	0	0	0	0	0	0	0	0	0	0	0	0	0	0	0	0	0	0	0	0	0	0	0	0	0	0	0
0	4	0	0	0	0	0	9	0	4	7	0	1	0	1	0	1	0	0	1	0	0	0	0	0	0	1	0	0	0	0	0	0	0	0	0	1	0	4	0	0	0	0	0	0	0	0	1	0	0
0	0	0	0	0	0	0	0	0	0	0	0	0	0	0	0	0	0	0	0	0	0	0	0	0	13	0	0	0	0	0	0	0	0	0	0	0	0	0	0	0	0	0	0	0	0	0	0	0	0
0	0	0	0	0	0	0	0	0	0	0	0	0	0	0	0	0	0	0	0	0	0	0	0	0	0	0	0	0	0	0	0	0	0	0	0	0	4	0	0	0	0	0	0	0	0	0	0	0	0
0	0	0	0	0	0	0	0	0	0	0	0	0	0	0	0	0	0	0	0	0	0	0	0	0	0	0	0	0	0	0	0	0	0	0	0	0	0	0	0	0	0	0	0	0	0	0	0	0	6
0	0	0	0	0	0	0	0	0	0	0	0	0	0	0	0	0	0	0	0	0	0	0	0	0	0	0	0	0	0	0	0	0	0	0	0	0	0	0	0	0	0	0	0	0	0	0	0	0	0
1	5	3	2	0	1	3	4	4	9	3	5	7	7	2	2	0	8	5	1	8	34	0	5	3	1	1	2	8	3	0	8	3	0	3	1	5	29	5	5	3	3	4	8	1	1	0	1	2	0
0	0	0	0	0	0	0	0	0	0	0	0	0	0	0	0	0	0	0	0	0	0	0	0	0	0	0	0	0	0	0	0	0	0	0	0	0	0	0	0	0	0	0	0	0	0	0	0	0	0
0	0	0	0	0	0	0	0	0	0	0	0	0	0	0	0	0	0	0	0	0	0	0	0	1	0	0	0	0	0	0	0	0	0	0	0	0	0	0	2	0	0	0	0	0	0	0	0	0	0
0	0	0	0	0	0	0	0	0	0	0	0	0	0	0	0	0	0	0	0	0	0	0	0	0	0	0	0	0	0	0	0	0	0	0	0	0	0	0	0	0	0	0	0	0	0	0	0	0	0
0	0	0	0	0	0	0	0	0	0	0	0	0	0	0	0	0	0	0	0	0	0	0	0	0	0	0	0	0	0	0	0	0	0	0	0	0	0	0	0	0	0	0	0	0	0	0	0	0	0
0	0	4	0	0	0	0	0	0	0	0	0	0	0	0	0	0	0	1	0	0	0	0	0	0	0	0	0	0	0	0	0	0	0	0	0	1	0	0	0	2	0	0	0	0	0	0	0	0	0
0	0	0	0	0	0	0	0	0	0	0	0	0	0	0	0	0	0	0	0	0	0	0	0	0	0	0	0	0	0	0	0	0	0	0	0	0	0	0	0	0	0	0	0	0	0	0	0	0	0
0	0	0	0	0	0	0	0	0	0	0	0	0	0	0	0	0	0	0	0	0	0	0	0	0	0	0	0	0	0	0	0	0	0	0	0	0	0	0	0	0	0	0	0	0	0	0	0	0	0
0	0	0	0	0	0	0	0	0	0	0	0	0	0	0	0	0	0	0	0	0	0	0	0	0	0	0	0	0	0	0	0	0	0	0	0	0	0	0	0	0	0	0	0	0	0	0	0	0	0
0	0	0	0	0	0	0	0	0	0	0	0	0	0	1	0	0	0	0	0	0	0	0	0	0	0	0	0	0	0	0	0	0	0	0	0	0	0	0	0	0	0	0	0	0	0	1	0	0	0
8	11	9	7	13	6	25	24	4	11	1	1	6	3	5	4	3	4	4	5	0	0	12	0	4	23	0	4	0	4	1	2	5	2	6	0	2	1	3	6	1	1	0	3	1	2	2	3	4	15
0	0	0	0	0	0	0	0	0	0	0	0	0	0	0	0	0	0	0	0	0	0	0	0	0	0	0	0	0	0	0	0	0	0	0	0	0	0	0	0	0	0	0	0	0	0	0	0	0	0
0	0	0	0	2	0	0	0	0	0	1	0	0	1	0	2	2	0	0	2	1	0	1	1	1	0	2	0	0	1	1	1	0	0	2	0	1	1	0	1	0	0	0	2	0	1	0	0	0	0
3	2	8	2	0	15	68	3	2	5	1	2	26	2	0	0	0	8	0	10	2	0	1	7	0	6	7	4	13	2	0	2	3	0	0	0	3	10	2	4	7	3	0	2	2	1	0	1	1	0
1115	1586	3077	633	4121	585	2315	1614	649	858	944	193	1242	1063	669	1340	962	1738	622	1422	489	302	911	748	1198	1270	1778	259	341	611	819	1121	1081	991	841	221	972	565	490	2145	1065	421	541	463	595	762	219	1336	489	1742
701	1088	363	544	658	495	324	211	229	1040	1087	753	276	717	284	240	119	891	725	302	575	1499	451	259	1769	90	292	1083	484	371	183	2031	318	495	620	477	1637	731	1272	1418	451	4628	1273	1267	1262	373	4110	2354	1964	778
15	2	1	1	1	7	0	1	9	9	10	1	7	12	2	2	0	12	8	1	2	4	4	5	12	0	0	4	1	1	0	1	2	0	3	4	4	3	4	5	3	6	1	3	3	2	4	5	11	3
2	19	4	27	0	4	13	58	54	24	20	44	23	93	33	14	6	8	11	18	26	4	13	34	4	4	1	9	10	138	14	4	5	0	33	12	10	5	6	12	17	13	11	4	10	1	1	13	10	0
0	0	0	0	0	0	0	0	0	0	0	0	0	0	0	0	0	0	0	0	0	0	0	0	0	0	0	0	0	0	0	0	0	0	0	1	0	0	0	0	0	0	0	0	1	0	0	0	1	0
0	0	0	0	0	0	1	0	0	0	0	1	0	0	0	0	0	0	0	0	0	0	0	0	0	0	0	0	0	0	0	0	0	0	0	0	0	0	0	0	0	0	0	0	0	0	3	0	1	0
0	1	0	1	0	0	0	0	0	1	1	0	0	2	0	1	0	2	1	0	1	1	0	0	1	0	3	2	2	0	0	6	1	0	0	3	1	0	1	0	0	1	0	0	0	0	11	0	1	0
0	0	0	0	0	0	0	0	0	0	0	0	0	0	0	0	0	0	0	0	0	0	0	0	0	0	0	0	0	0	0	0	0	0	0	0	0	0	0	0	0	0	0	0	0	0	0	0	0	0
1	0	0	0	0	0	0	0	0	1	0	0	0	1	1	0	0	0	0	0	0	1	0	0	0	0	0	0	0	0	0	0	0	0	1	0	0	0	1	1	1	1	1	0	0	0	0	0	2	0
608	532	154	387	76	103	172	1087	236	186	226	406	161	532	447	72	72	114	120	92	79	169	134	256	82	44	48	48	51	308	74	67	135	318	1221	640	333	274	153	355	537	143	136	97	160	66	67	141	131	115
0	0	0	0	0	0	0	0	0	0	0	0	0	0	0	0	0	0	0	0	0	0	0	0	0	0	0	0	0	0	0	0	0	0	0	0	0	0	1	0	0	0	0	1	0	0	0	0	0	0
0	0	0	0	0	0	0	0	0	0	0	0	0	0	0	0	0	0	0	0	0	2	1	0	0	0	0	0	0	0	0	1	1	0	1	0	0	0	0	0	0	2	1	0	0	0	1	0	1	0
0	0	0	0	0	0	0	0	0	0	0	0	0	0	0	0	0	0	0	0	0	0	0	0	0	0	0	0	0	0	0	0	0	0	0	0	0	0	0	0	0	0	0	0	0	0	0	0	0	0
13	41	58	20	70	17	6	2	7	33	69	34	10	15	16	31	9	64	29	8	20	83	15	7	68	1	18	55	39	18	13	55	22	38	4	21	29	34	60	57	2	28	173	120	82	13	378	114	122	57
0	0	0	0	0	0	0	0	1	1	0	0	0	0	0	0	0	0	0	0	0	0	0	0	0	0	0	0	0	0	0	0	0	0	0	0	0	1	0	0	0	0	0	0	1	0	0	0	0	0
0	0	0	1	0	0	0	0	0	3	0	3	1	5	3	0	0	0	1	0	0	1	1	0	4	0	4	1	0	0	0	15	0	1	5	2	7	3	1	4	3	0	1	0	5	2	0	1	2	0
8	1	0	0	3	21	3	0	2	0	2	1	0	0	2	12	4	5	3	4	8	0	11	2	18	4	17	1	4	9	1	9	14	12	4	0	6	5	3	4	1	3	2	0	2	1	3	3	2	0
510	929	1734	183	1048	541	874	1129	3455	921	691	141	1012	5483	4310	10545	7875	2612	3070	10594	3357	643	7127	2905	8817	932	10282	422	1873	4776	3336	6217	8569	6166	6409	933	2779	3847	2743	2836	2132	1121	1774	933	1854	3306	402	317	1684	3185
33	80	3	45	34	32	5	11	12	18	70	9	36	16	3	16	3	39	10	281	12	8	35	11	28	6	20	20	4	8	0	20	13	26	7	6	23	11	10	48	7	2	9	6	5	23	10	7	6	5
26	84	42	51	88	25	39	74	14	20	38	4	56	139	370	885	676	199	203	976	335	45	650	1085	875	104	971	82	187	480	255	514	825	612	593	83	281	340	178	254	172	200	152	88	131	291	67	35	229	294
641	377	107	227	198	224	154	69	91	658	610	232	284	206	86	213	55	405	354	81	139	526	124	140	452	25	163	426	185	114	92	585	108	204	99	150	592	262	400	575	34	962	1846	1357	707	91	1230	868	923	328
152	234	106	158	173	97	62	79	239	85	194	74	84	144	108	86	36	305	118	38	102	1229	70	123	294	70	312	157	76	51	51	671	130	277	149	111	233	215	321	650	47	98	276	216	144	89	96	66	168	46
0	0	0	0	0	0	0	0	0	0	0	0	0	0	0	0	0	0	0	0	0	0	0	0	0	0	0	0	0	0	0	0	0	0	0	0	0	0	0	0	0	0	0	0	0	0	0	0	0	0
0	0	0	0	0	0	0	0	0	0	0	0	0	0	0	0	0	1	0	1	0	0	0	0	1	0	1	0	0	0	0	0	0	0	0	0	0	0	1	0	0	0	0	0	1	0	0	0	0	0
0	0	0	0	0	0	0	0	0	0	0	0	0	0	0	0	0	0	0	0	0	0	0	0	0	0	0	0	0	0	0	0	0	0	0	0	0	0	0	0	0	0	0	0	0	0	0	0	0	0
0	0	0	0	0	0	0	0	0	0	0	0	0	0	0	0	0	0	0	0	0	0	0	0	0	0	0	0	0	0	0	0	0	0	0	0	0	0	0	0	0	0	0	0	0	0	0	0	0	0
0	0	0	0	0	0	0	0	1	0	0	0	0	0	0	0	0	0	0	0	0	1	0	0	0	0	0	0	0	0	0	0	0	0	0	0	2	0	0	0	0	0	0	0	0	0	0	0	0	0
0	0	0	0	0	0	0	0	0	0	0	0	0	0	0	0	0	0	0	0	0	0	0	0	0	0	0	0	0	0	0	0	0	0	0	0	0	0	0	0	0	0	0	0	0	0	0	0	0	0
0	0	0	1	0	0	0	0	0	0	0	0	0	0	0	0	1	0	0	0	0	0	0	0	0	0	0	0	0	0	0	0	1	0	0	0	0	0	0	0	0	0	0	0	0	1	0	0	0	0
0	0	0	0	0	0	0	0	0	1	0	0	0	0	0	0	0	0	0	1	0	1	0	0	0	0	1	0	0	0	0	0	0	0	0	0	0	0	0	0	0	0	0	0	0	0	0	0	0	0
0	0	0	0	0	0	0	0	0	0	0	0	0	0	0	0	0	0	0	0	0	0	0	1	0	0	0	0	0	0	0	0	0	0	0	0	0	0	0	0	0	0	0	0	0	0	0	0	0	0
0	0	0	0	0	0	0	0	0	0	0	0	0	0	0	0	0	0	0	0	0	0	0	0	0	0	0	0	0	0	0	0	0	0	0	0	0	0	0	0	0	0	0	0	0	0	0	0	0	0
0	0	0	0	0	0	0	0	0	0	0	0	0	0	0	0	0	0	0	0	0	0	0	0	0	0	0	0	0	0	0	0	0	0	0	0	0	0	0	0	0	0	1	0	0	0	0	0	0	0
0	2	0	19	0	5	13	16	0	2	0	0	1	4	0	2	2	1	0	0	0	0	0	0	0	0	0	0	0	1	0	0	0	0	0	0	0	0	3	1	0	2	0	41	15	0	3	11	3	17
0	0	0	0	0	0	0	0	0	0	0	0	0	0	0	0	0	0	0	0	0	1	0	0	0	0	0	0	0	0	0	0	0	0	0	0	0	0	0	0	0	0	0	0	0	0	0	0	0	0
0	0	0	0	0	0	0	0	3	0	0	0	0	0	0	0	0	1	0	0	0	0	0	0	0	0	1	0	2	0	0	2	0	0	3	0	0	0	2	0	2	0	0	0	0	9	0	0	0	0
0	0	0	0	0	0	0	1	1	0	0	0	1	0	0	1	0	1	0	4	0	0	0	0	0	0	1	0	0	0	0	1	1	0	2	0	0	0	0	0	0	0	0	0	0	1	0	0	0	0
0	0	0	1	0	0	0	0	0	0	0	0	0	0	0	0	0	0	0	0	0	0	0	0	1	0	0	0	0	0	0	0	0	0	0	0	0	0	0	0	0	0	0	0	0	0	0	0	0	0
0	0	0	0	0	0	0	0	0	0	0	0	0	0	0	1	0	1	0	0	0	0	0	0	0	2	0	0	0	0	0	0	3	0	0	0	1	0	0	0	0	0	0	0	0	0	0	0	0	0
0	0	0	0	0	0	0	0	1	0	0	0	0	0	0	0	0	0	0	2	0	0	0	0	0	0	0	0	0	0	0	0	0	0	0	0	0	0	0	2	0	0	0	0	0	0	0	0	0	0
0	0	0	1	0	0	0	0	0	0	0	0	0	0	0	0	0	0	0	0	0	0	0	0	0	0	0	1	0	0	0	1	0	0	0	0	0	0	0	0	0	0	0	0	0	0	0	0	0	0
28	60	43	56	120	80	89	28	24	48	73	26	43	38	22	36	34	84	25	45	20	41	36	159	93	73	73	67	27	44	28	115	63	92	41	19	53	49	55	102	13	130	57	47	46	58	72	43	88	101
0	0	0	0	0	0	0	0	0	0	0	0	0	0	0	0	0	0	0	0	0	0	0	0	0	0	0	0	0	0	0	0	0	0	0	0	0	0	0	0	0	0	0	0	0	0	0	0	0	0
0	0	0	0	0	0	0	0	0	0	0	0	0	0	0	0	0	0	0	0	0	0	0	0	0	0	0	0	0	0	0	0	0	0	0	0	0	0	0	0	0	0	0	0	0	0	0	0	0	0
0	10	0	0	0	0	7	0	1	0	1	2	0	5	0	0	2	5	0	0	0	0	1	0	2	6	5	1	0	0	0	0	0	0	0	1	1	0	2	0	5	0	1	2	0	0	0	0	0	9
0	0	0	0	0	0	0	0	0	0	0	0	0	0	0	0	0	0	0	0	0	0	0	0	0	0	0	0	0	0	0	0	0	0	0	0	0	0	0	0	0	0	0	0	0	0	0	0	0	0
0	0	0	0	0	0	0	0	0	0	0	0	0	0	0	0	0	0	0	0	0	0	0	0	0	0	0	0	0	0	0	0	0	0	0	0	4	0	0	0	0	0	0	0	0	0	0	0	0	0
0	7	14	1	6	10	0	4	24	7	5	1	1	0	1	0	3	4	2	2	6	1	10	9	9	2	1	1	5	0	4	5	1	0	4	1	5	0	26	2	2	0	2	4	1	111	0	0	0	11
0	0	0	0	0	2	3	4	1	0	9	0	2	0	0	27	0	0	0	0	0	0	1	2	0	1	0	1	0	0	0	1	0	0	0	0	0	0	0	2	0	0	2	1	0	0	0	1	0	4
8	3	0	0	2	1	1	3	0	4	1	1	4	0	0	3	1	6	0	2	0	0	0	0	0	1	0	0	1	0	0	5	2	0	0	0	0	1	1	1	0	0	2	0	1	0	3	0	2	0
4	10	10	7	74	8	61	6	1	33	13	8	6	8	10	2	5	24	10	20	20	13	10	17	9	9	23	14	7	11	0	15	12	0	0	3	7	13	5	17	3	7	8	12	3	31	1	6	9	6
7	2	5	1	1	2	3	2	0	4	0	1	8	7	4	7	6	6	3	10	5	5	4	1	6	19	6	8	2	1	4	6	6	1	16	3	6	3	0	1	9	0	1	4	1	4	3	0	4	4
0	0	0	0	0	3	0	2	0	1	3	0	0	0	0	1	0	0	0	0	0	0	0	0	0	1	0	0	0	0	0	0	0	0	0	0	5	0	0	0	0	0	0	0	0	3	0	0	1	0
76	75	362	5	114	11	16	111	9	54	24	19	99	218	37	38	31	26	16	17	15	2	31	31	30	15	28	10	20	31	31	43	46	9	33	6	23	11	9	10	90	6	11	14	13	42	5	2	14	26
6	4	3	2	18	3	9	1	6	9	10	2	4	7	4	5	2	10	4	4	3	1	3	9	2	6	6	6	3	3	0	3	7	0	3	6	12	10	4	6	0	16	6	4	5	13	1	1	1	5
18	17	75	5	83	14	119	18	9	42	3	1	14	23	11	20	22	6	11	18	10	0	19	2	17	25	11	3	15	12	4	16	29	7	11	1	16	13	7	14	1	12	2	3	5	15	5	4	5	4
0	0	0	0	0	0	0	0	0	0	1	0	0	0	0	0	0	0	0	0	0	0	0	0	0	0	0	0	0	0	0	0	0	0	0	0	0	0	0	0	0	0	0	0	0	0	0	0	0	0
6	21	10	2	0	11	20	8	4	11	6	1	5	3	0	3	0	4	3	8	1	1	8	2	2	11	10	1	3	3	2	2	0	0	0	0	7	3	1	4	0	1	2	1	2	5	1	2	0	1
1	3	0	0	0	0	0	0	0	4	0	0	0	1	0	0	0	0	1	0	0	0	0	4	0	0	0	0	0	0	0	2	0	0	3	0	0	1	1	0	0	3	2	3	1	2	0	0	0	0
3	17	0	1	0	4	2	0	3	8	13	3	0	4	0	1	1	1	1	0	2	3	0	1	10	1	6	1	0	10	1	5	5	0	3	5	1	0	7	1	0	3	14	6	7	1	13	6	14	5
0	0	0	0	0	0	0	0	0	0	0	0	0	0	0	0	0	0	0	0	0	0	0	0	0	0	0	0	0	0	0	0	0	0	0	0	0	0	0	0	0	0	0	0	0	0	0	0	0	0
0	0	0	0	0	0	0	0	0	0	0	0	0	0	0	0	0	0	0	0	0	0	0	0	0	0	0	0	0	0	0	0	0	0	0	0	0	0	0	0	0	0	0	0	0	0	0	0	0	0
0	0	0	0	0	0	0	0	0	0	0	0	0	0	0	0	0	0	0	0	0	0	0	0	0	0	0	0	0	0	0	0	0	0	0	0	0	0	0	0	0	0	0	0	0	0	0	0	0	0
0	0	0	0	0	0	0	0	0	0	0	0	0	0	0	0	0	0	0	0	0	0	0	0	0	0	0	0	0	0	0	0	0	0	0	0	0	0	0	0	0	0	0	0	0	0	0	0	0	0
0	0	0	0	0	0	0	0	0	0	0	0	0	0	0	0	0	0	0	0	0	0	0	0	0	0	0	0	0	0	0	0	0	0	0	0	0	0	0	0	0	0	0	0	0	0	0	0	0	0
0	5	0	0	0	0	0	0	0	0	0	0	0	0	0	0	0	0	0	0	0	0	0	0	0	0	0	0	0	0	0	0	0	0	0	0	0	0	0	0	0	0	0	0	0	0	0	0	0	0
0	0	0	0	0	0	0	0	0	0	0	0	0	0	0	0	0	0	0	0	0	0	0	0	0	0	0	0	0	0	0	0	0	0	0	0	0	0	0	0	0	0	0	0	1	0	0	0	0	0
0	0	0	0	0	0	0	0	0	0	0	0	0	0	0	0	0	0	0	0	0	0	0	0	0	0	0	0	0	0	0	0	0	0	0	0	0	0	0	0	0	0	0	0	0	0	0	0	0	0
43	37	7	13	0	15	2	14	14	35	170	21	17	20	22	14	4	38	20	3	17	38	11	6	80	6	17	24	26	18	17	50	30	29	9	17	14	7	19	70	4	2	30	52	31	6	31	42	59	51
0	0	0	0	0	0	0	0	0	0	1	0	1	0	0	0	0	0	0	0	0	0	1	0	0	0	0	1	9	0	0	0	1	0	0	0	0	0	0	0	1	0	0	1	0	0	0	1	0	0
0	0	0	0	0	0	0	0	0	0	0	0	0	0	0	2	0	0	0	0	0	0	0	0	0	0	0	0	0	0	0	0	0	0	0	0	0	0	0	0	0	0	0	0	0	0	0	0	0	0
7	2	0	1	0	1	0	3	4	24	4	1	0	2	1	1	1	4	1	0	1	3	3	6	2	0	0	2	9	4	17	0	2	0	0	4	2	4	7	4	0	0	8	2	9	0	0	2	2	7
0	0	0	0	0	0	0	0	0	0	0	0	0	0	0	0	0	0	0	0	0	0	0	0	0	0	0	0	0	0	0	0	0	0	0	0	0	0	0	0	0	0	0	0	0	0	0	0	0	0
0	0	0	0	0	0	0	0	0	0	0	0	0	0	0	0	0	0	0	0	0	0	0	0	0	0	0	0	0	0	0	0	0	0	0	0	0	0	0	0	0	0	0	0	0	0	0	0	0	0
0	0	0	0	0	0	0	0	0	0	0	0	0	0	0	0	0	0	0	0	0	0	0	0	0	0	0	0	0	0	0	0	0	0	0	0	0	0	0	0	0	0	0	0	0	0	0	0	0	0
0	0	0	0	0	0	0	0	0	0	0	0	0	2	0	0	0	0	0	0	0	0	0	0	0	0	0	0	0	0	0	0	1	0	0	0	0	0	0	0	0	0	0	0	0	0	0	0	0	0
0	0	0	0	0	0	0	0	0	0	0	0	0	0	0	0	0	0	0	0	0	0	0	0	0	0	0	0	0	0	0	0	0	0	0	0	0	0	0	0	0	0	0	0	0	0	0	0	0	0
0	0	0	0	0	0	0	0	0	0	0	0	0	0	0	0	0	0	0	0	0	0	0	0	0	0	0	0	0	0	0	0	0	0	0	0	0	0	0	0	0	0	0	0	0	0	0	0	0	0
0	0	0	0	0	0	0	0	0	0	0	0	0	0	0	0	0	0	0	0	0	0	0	0	0	0	0	0	0	0	0	0	0	0	0	1	0	0	0	0	0	0	1	0	0	0	0	0	0	0
0	3	0	1	0	0	0	0	1	4	2	0	0	6	1	0	0	0	0	0	0	0	0	0	0	0	3	1	0	1	0	0	0	0	0	0	2	0	3	0	0	0	3	0	1	0	2	3	1	2
0	0	0	0	0	0	0	0	0	0	0	0	0	0	0	0	0	0	0	0	0	0	0	0	0	0	0	0	0	0	0	0	0	0	0	0	0	0	0	0	0	0	0	0	0	0	0	0	0	0
0	0	0	0	0	0	0	0	0	0	0	0	0	0	0	0	0	0	0	0	0	0	0	0	0	0	0	0	0	0	0	0	0	0	0	0	0	0	0	0	0	0	0	0	0	0	0	0	0	0
0	0	0	0	0	0	0	0	0	0	0	0	0	0	0	0	0	0	0	0	0	0	0	0	0	0	0	0	0	0	0	0	0	0	0	0	0	0	0	0	0	0	0	0	0	0	0	0	0	0
67	57	23	21	12	12	3	19	2	9	20	6	22	7	3	5	1	40	9	3	61	60	7	17	23	10	23	82	11	5	11	18	12	3	11	6	25	7	25	76	6	6	25	92	29	32	85	50	100	7
9	14	1	4	0	1	0	1	0	4	8	2	0	2	1	0	0	9	1	0	19	26	5	2	12	5	11	12	0	2	7	4	6	14	1	1	14	0	3	11	0	1	3	16	5	13	21	13	7	18
30	39	0	4	0	1	23	9	3	10	5	5	18	23	17	4	2	4	4	0	1	1	5	15	3	3	0	1	2	21	1	19	3	10	4	3	3	6	8	2	14	0	5	1	5	8	38	56	18	26
68	76	35	57	36	14	10	7	5	18	21	8	23	13	4	2	4	115	23	1	19	145	8	25	21	11	41	144	40	10	18	25	12	36	12	8	26	13	24	121	1	3	43	58	57	83	84	37	49	30
22	14	11	9	13	8	22	9	2	11	5	3	0	4	4	2	0	25	5	2	6	30	3	5	7	2	11	130	28	1	14	26	0	29	6	7	14	8	9	32	3	2	15	18	10	5	45	27	22	24
0	0	0	0	8	0	0	0	0	1	0	2	2	0	0	0	0	2	0	0	2	2	1	0	2	0	1	4	0	0	0	4	6	0	0	0	0	4	1	2	0	0	1	5	2	0	2	0	0	0
0	2	5	0	0	1	0	2	3	0	0	0	0	0	0	0	0	0	0	0	0	1	0	0	0	0	0	0	0	0	0	0	0	0	0	0	1	0	2	0	0	1	0	1	2	1	0	0	0	0
0	0	0	0	0	0	0	0	0	0	0	0	0	0	0	0	0	1	0	0	0	0	0	0	1	0	0	0	0	2	0	2	0	0	1	0	1	2	0	1	0	0	0	0	0	0	1	1	0	0
0	0	0	0	0	0	0	0	0	0	0	0	0	0	0	0	0	0	0	0	0	0	0	0	0	0	0	0	0	0	0	0	0	0	0	0	0	0	0	0	0	0	0	0	0	0	0	0	0	0
0	0	0	0	0	0	0	5	2	4	1	2	8	1	0	0	0	0	0	0	0	0	0	0	0	0	0	0	0	1	0	1	3	1	0	0	0	0	0	0	1	0	0	0	0	0	0	0	0	0
0	0	0	0	0	0	0	0	0	0	0	0	0	0	0	0	0	0	0	0	0	0	0	0	0	0	0	0	0	0	0	0	0	0	0	0	0	0	0	0	0	0	0	0	0	0	0	0	0	0
0	0	0	0	0	0	0	0	0	0	0	0	0	0	0	0	0	0	0	0	0	0	0	0	0	0	0	0	0	0	0	0	0	0	0	0	0	0	0	0	0	0	0	0	0	0	0	0	0	0
0	0	0	0	0	0	0	0	0	0	0	0	0	1	0	0	0	0	0	0	0	131	0	0	0	0	0	0	0	0	0	0	0	0	0	0	0	0	0	0	0	37	44	88	65	43	37	21	44	32
0	0	0	0	13	0	0	0	0	0	0	0	0	0	0	0	0	0	0	0	0	0	0	0	0	0	0	0	0	0	0	0	0	0	0	0	0	0	0	0	0	0	0	0	0	0	0	0	0	0
0	0	0	0	0	0	0	0	0	0	0	0	0	0	0	0	0	0	0	0	0	0	0	0	0	0	0	0	0	0	0	0	0	0	0	0	0	0	0	0	0	0	0	0	0	0	0	0	0	0
0	0	0	0	0	0	0	0	0	0	0	0	0	0	0	0	0	0	0	0	0	0	0	0	0	0	0	0	0	0	0	0	0	0	0	0	0	0	0	0	0	0	0	0	0	0	0	0	0	0
0	0	0	0	0	0	0	0	0	0	0	0	0	0	0	0	0	0	0	0	0	0	0	0	0	0	0	0	0	0	0	0	0	0	0	0	0	0	0	0	0	0	0	0	0	0	0	0	0	0
0	0	0	0	0	0	1	0	0	0	0	0	0	0	0	0	0	0	0	0	0	0	0	0	0	0	0	0	0	0	0	0	0	0	0	0	0	0	0	0	0	0	0	0	0	0	0	0	0	0
0	1	0	0	0	0	0	29	0	0	0	0	0	0	0	0	0	1	0	0	0	0	0	0	0	0	2	0	0	0	0	0	0	0	0	0	0	0	0	0	0	0	0	0	1	0	0	0	0	0
75	107	19	20	52	46	76	61	25	90	193	191	50	67	206	156	29	169	149	85	52	137	54	65	130	11	48	148	72	26	48	108	96	34	15	113	584	662	1018	437	46	60	185	150	114	135	78	198	526	170
6	21	13	5	0	3	1	5	3	6	20	4	4	2	6	9	0	16	5	10	1	55	2	2	9	3	7	7	7	1	0	9	6	21	4	5	15	7	14	10	3	16	19	19	18	11	14	13	9	10
2	0	0	0	0	0	0	0	0	0	0	0	0	0	0	0	0	0	0	0	0	1	2	0	0	1	0	0	0	0	0	0	2	0	0	0	0	0	0	0	0	1	0	0	0	0	0	0	0	0
84	53	178	27	52	26	84	40	10	100	66	5	80	115	54	58	59	36	46	23	39	12	52	49	20	18	81	23	69	43	46	39	27	170	72	23	46	22	20	72	114	25	39	32	28	84	19	14	41	105
0	0	0	0	0	1	0	0	0	0	0	0	0	5	0	0	0	0	0	0	0	0	0	0	0	0	0	0	0	0	0	0	0	0	0	0	0	0	0	0	0	0	0	0	0	0	0	0	0	0
2	0	0	0	0	0	11	3	0	23	0	0	0	0	0	2	2	2	0	0	0	0	0	0	0	0	0	0	0	2	0	0	7	0	0	0	0	3	0	0	0	0	0	0	0	3	0	0	5	0
0	0	2	0	0	2	1	3	0	0	0	1	4	0	0	0	0	0	0	0	0	0	0	0	0	0	0	0	0	0	0	0	0	0	0	0	0	0	0	0	0	0	0	0	0	0	0	0	0	0
0	0	0	0	0	0	0	0	0	0	0	0	0	0	0	2	0	0	0	0	1	0	0	0	0	0	0	0	0	0	1	1	0	0	2	0	0	0	0	1	0	0	0	0	0	0	0	0	0	0
0	0	0	0	0	0	0	0	0	0	0	0	0	0	0	0	0	0	0	0	0	0	0	0	0	0	0	0	0	0	0	0	0	0	0	0	0	0	0	0	0	0	0	0	0	0	0	0	0	0
2	0	0	2	0	2	26	2	0	0	0	0	4	0	1	0	0	0	0	0	0	0	0	9	0	1	0	0	0	0	0	0	0	0	0	0	4	0	0	0	0	0	0	1	0	5	0	0	1	0
3	1	0	0	0	2	9	0	0	5	0	0	0	0	0	2	0	2	1	0	0	0	0	0	0	0	0	0	0	0	0	0	0	0	0	0	0	0	0	2	0	0	0	0	1	0	0	0	0	0
0	0	0	0	0	0	0	0	0	0	0	0	0	0	0	0	0	0	0	0	0	0	0	0	0	0	0	0	0	0	0	0	0	0	0	0	0	0	0	0	0	0	0	0	0	0	0	0	0	0
0	0	0	0	0	0	0	0	0	0	0	0	0	0	0	0	0	0	0	0	0	0	0	0	0	0	0	0	0	0	0	0	0	0	0	0	0	0	0	0	0	0	0	0	0	0	0	0	0	0
7	11	30	1	9	11	15	4	2	11	20	1	7	0	3	12	2	12	6	7	4	2	0	1	16	25	19	14	0	4	0	9	1	8	4	5	6	3	3	5	5	7	11	5	1	7	2	6	14	2
0	0	0	0	0	0	0	0	0	0	0	0	0	0	0	0	0	0	0	0	0	0	0	0	0	0	0	0	0	0	0	0	0	0	0	0	0	0	0	0	0	0	0	0	0	0	0	0	0	0
1	13	1	10	29	2	13	1	0	0	6	0	1	0	0	5	0	2	1	0	1	0	0	0	4	4	3	4	0	0	0	1	1	0	0	1	5	0	4	0	0	3	2	2	0	9	0	1	1	0
0	1	0	0	0	0	0	0	0	0	0	0	0	0	0	0	0	0	0	0	0	0	0	0	0	0	0	0	0	0	0	0	0	0	0	0	0	0	0	0	0	0	0	0	0	0	0	0	0	0
8	16	1	0	34	13	7	5	0	3	12	2	9	0	0	3	1	0	4	7	1	1	1	1	4	16	7	4	1	0	0	3	1	0	1	1	7	2	3	3	5	13	0	1	0	12	3	3	5	0
0	12	6	0	0	0	0	5	2	16	5	0	1	39	8	1	8	27	4	1	0	0	0	11	1	0	7	0	0	0	22	0	3	0	0	2	1	0	1	0	0	0	0	2	0	7	1	0	4	0
0	0	0	0	0	0	0	0	0	0	1	0	0	0	0	0	0	0	0	0	0	0	0	0	0	0	0	0	0	0	0	0	0	0	0	0	0	0	0	0	0	0	0	0	0	0	0	0	0	0
21	34	0	4	13	15	3	14	3	15	2	1	9	0	7	19	0	6	1	4	1	5	1	3	1	24	9	13	13	2	0	16	7	0	2	3	4	3	11	12	3	6	8	2	2	0	1	1	1	0
0	0	0	0	0	5	0	5	0	1	0	0	0	3	1	3	0	2	0	0	0	0	0	0	0	6	3	0	0	0	0	0	0	0	0	0	0	0	0	0	0	0	0	0	1	0	0	1	0	0
0	0	0	0	0	0	0	0	0	0	0	0	0	0	0	0	0	0	0	0	0	0	0	0	0	0	0	0	0	0	0	0	0	0	0	0	0	0	0	0	0	0	0	0	0	0	0	0	0	0
0	0	0	0	0	1	0	0	0	0	0	0	0	0	0	0	0	2	0	0	1	2	0	0	0	1	0	0	0	0	0	0	0	0	0	0	0	0	1	0	0	0	0	1	0	0	0	0	0	0
0	0	0	0	0	0	0	0	0	0	1	0	0	0	1	0	0	1	0	0	0	0	0	0	5	1	0	0	1	2	0	0	0	0	3	0	0	0	1	1	0	0	1	0	0	0	0	0	0	0
0	0	0	0	0	0	0	0	0	0	0	0	0	0	0	0	0	0	0	0	0	0	1	0	0	0	2	0	0	0	0	0	0	0	0	0	0	0	1	0	0	0	0	0	0	0	0	0	0	0
0	0	0	0	0	0	0	0	0	0	0	0	0	0	0	0	0	0	0	0	0	0	0	0	0	0	0	0	0	0	0	0	0	0	0	0	0	0	0	0	0	0	0	0	0	0	0	0	0	0
0	0	0	0	0	0	0	0	0	0	0	0	1	0	0	0	0	0	0	0	0	0	0	0	0	0	0	0	0	0	11	0	0	0	0	0	0	0	0	0	0	0	0	0	0	0	0	0	0	0
0	0	0	0	0	0	0	0	0	0	0	0	1	0	0	0	0	0	0	0	0	0	0	0	0	0	0	0	0	0	0	0	0	0	0	0	0	0	0	0	0	0	0	0	0	0	0	0	0	0
[truncated: 83 more columns]
