# Supplementary material for: Novel Covariance-Based Neutrality Test of Time-Series Data Reveals Asymmetries in Ecological and Economic Systems
Source: PLoS Comput Biol. 2016 Sep 30;12(9):e1005124. doi: 10.1371/journal.pcbi.1005124 (PMC5045173; doi:10.1371/journal.pcbi.1005124)
Supplement: S1 Data — (ZIP) [file pcbi.1005124.s002.zip › Abs palm]

0	0	0	0	0	0	0	0	0	0	0	0	0	0	0	0	0	0	0	0	0	0	0	0	0	0	0	0	0	0	0	0	0	0	0	0	0	0	0	0	0	0	0	0	0	0	0	0	0	0
0	0	0	0	0	0	0	0	0	0	0	0	0	0	0	0	0	0	0	0	0	0	0	0	0	0	0	0	0	0	0	0	0	0	0	0	0	0	0	0	0	0	0	0	0	0	0	0	0	0
0	0	0	0	0	0	0	0	0	0	0	0	0	0	0	0	0	0	0	0	0	0	0	0	0	0	0	0	0	0	0	0	0	0	0	0	0	0	0	0	0	0	0	0	0	0	0	0	0	0
0	1	0	2	2	0	0	0	0	0	0	0	8	1	0	2	1	3	2	1	9	9	0	0	0	1	4	7	2	3	2	1	1	5	1	0	3	1	2	1	0	0	0	7	1	4	0	0	0	0
0	0	0	0	0	0	0	0	0	0	0	0	0	0	0	0	0	0	0	0	0	0	0	0	0	0	0	0	0	0	0	0	0	0	0	0	0	0	0	0	0	0	0	0	0	0	0	0	0	0
0	0	0	0	0	0	0	0	0	0	0	0	0	0	0	0	0	0	0	0	0	0	0	0	0	0	0	0	0	0	0	0	0	0	0	0	0	0	0	0	0	0	0	0	0	0	0	0	0	0
0	0	0	0	0	0	0	0	0	0	0	0	0	0	0	0	0	0	0	0	0	0	0	0	0	0	0	0	0	0	0	0	0	0	0	0	0	0	0	0	0	0	0	0	0	0	0	0	0	0
0	0	0	0	0	0	0	0	0	0	0	0	0	0	0	0	0	0	0	0	0	0	0	0	0	0	0	0	0	0	0	0	0	0	0	0	0	0	0	0	0	0	0	0	0	0	0	0	0	0
0	0	0	0	0	0	0	0	0	0	0	0	0	0	0	0	0	0	0	0	0	0	0	0	0	0	0	0	0	0	0	0	0	0	0	0	0	0	0	0	0	0	0	0	0	0	0	0	0	0
0	0	0	0	0	0	0	0	0	0	0	0	0	0	0	0	0	0	0	0	0	0	0	0	0	0	0	0	0	0	0	0	0	0	0	0	0	0	0	0	0	0	0	0	0	0	0	0	0	0
0	0	0	0	0	0	0	0	0	0	0	0	0	0	0	0	0	0	0	0	0	0	0	0	0	0	0	0	0	0	0	0	0	0	0	0	0	0	0	0	0	0	0	0	0	0	0	0	0	0
0	0	0	0	0	0	0	0	0	0	0	0	0	0	0	0	0	0	0	0	0	0	0	0	0	0	0	0	0	0	0	0	0	0	0	0	0	0	0	0	0	0	0	0	0	0	0	0	0	0
0	0	0	0	0	0	0	0	0	0	0	0	0	0	0	0	0	0	0	0	0	0	0	0	0	0	0	0	0	0	0	0	0	0	0	0	0	0	0	0	0	0	0	0	0	0	0	0	0	0
0	0	0	0	0	0	0	0	0	0	0	0	0	0	0	0	0	0	0	0	0	0	0	0	0	0	0	0	0	0	0	0	0	0	0	0	0	0	0	0	0	0	0	0	0	0	0	0	0	0
0	0	0	0	0	0	0	0	0	0	0	0	0	0	0	0	0	0	0	0	0	0	0	0	0	0	0	0	0	0	0	0	0	0	0	0	0	0	0	0	0	0	0	0	0	0	0	0	0	0
0	0	0	0	1	0	0	0	0	0	0	0	0	0	0	1	0	0	0	0	0	0	0	0	0	0	0	0	0	0	0	0	0	0	0	0	0	0	0	0	0	0	0	0	0	0	0	0	0	0
0	0	0	0	0	0	0	0	0	0	0	0	0	0	0	0	0	0	0	0	0	0	0	0	0	0	0	0	0	0	0	0	0	0	0	0	0	0	1	0	0	0	0	0	0	0	0	0	0	0
0	0	0	0	0	0	0	0	0	0	0	0	0	0	0	0	0	0	0	0	0	0	0	0	0	0	0	0	0	0	0	0	0	0	0	0	0	0	0	0	0	0	0	0	0	0	0	0	0	0
0	0	0	0	0	0	0	0	0	0	0	0	0	0	0	0	0	0	0	0	0	0	0	0	0	0	0	0	0	0	0	0	0	0	0	0	0	0	0	0	0	0	0	0	0	0	0	0	0	0
0	0	0	0	0	0	0	0	0	0	0	0	0	0	0	0	0	0	0	0	0	0	0	0	0	0	0	0	0	0	0	0	0	0	0	0	0	0	0	0	0	0	0	0	0	0	0	0	0	0
0	0	0	0	0	0	0	0	0	0	0	0	0	0	0	0	0	0	0	0	0	0	0	0	0	0	0	0	0	0	0	0	0	0	0	0	0	0	0	0	0	0	0	0	0	0	0	0	0	0
0	0	0	0	0	0	0	0	0	0	0	0	0	0	0	0	0	0	0	0	0	0	0	0	0	0	0	0	0	0	0	0	0	0	0	0	0	0	0	0	0	0	0	0	0	0	0	0	0	0
0	0	0	0	0	0	0	0	0	0	0	0	0	0	0	0	0	0	0	0	0	0	0	0	0	0	0	0	0	0	0	0	0	0	0	0	0	0	0	0	0	0	0	0	0	0	0	0	0	0
0	0	0	0	0	0	0	0	0	0	0	0	0	0	0	0	0	0	0	0	0	0	0	0	0	0	0	0	0	0	0	0	0	0	0	0	0	0	0	0	0	0	0	0	0	0	0	0	0	0
0	0	0	0	0	0	0	0	0	0	0	0	0	0	0	0	0	0	0	0	0	0	0	0	0	0	0	0	0	0	0	0	0	0	0	0	0	0	0	0	0	0	0	0	0	0	0	0	0	0
0	0	0	0	0	0	0	0	0	0	0	0	0	0	0	0	0	0	0	0	0	0	0	0	0	0	0	0	0	0	0	0	0	0	0	0	0	0	0	0	0	0	0	0	0	0	0	0	0	0
0	0	0	0	0	0	0	0	0	0	0	0	0	0	0	0	0	0	0	0	0	0	0	0	0	0	0	0	0	0	0	0	0	0	0	0	0	0	0	0	0	0	0	0	0	0	0	0	0	0
0	0	0	0	0	0	0	0	0	0	0	0	0	0	0	0	0	0	0	0	0	0	0	0	0	0	0	0	0	0	0	0	0	0	0	0	0	0	0	0	0	0	0	0	0	0	0	0	0	0
0	0	0	0	0	0	0	0	0	0	0	0	0	0	0	0	0	0	0	0	0	0	0	0	0	0	0	0	0	0	0	0	0	0	0	0	0	0	0	0	0	0	0	0	0	0	0	0	0	0
0	0	0	0	0	0	0	0	1	0	0	0	0	0	0	0	0	0	0	0	1	0	0	0	0	0	0	0	5	0	0	0	0	0	0	0	0	0	0	0	0	0	0	1	0	0	0	0	0	0
0	0	0	0	0	0	0	0	0	0	0	0	0	0	0	0	0	0	0	0	0	0	0	0	0	0	0	0	0	0	0	0	0	0	0	0	0	0	0	0	0	0	0	0	0	0	0	0	0	0
0	0	0	0	0	1	0	0	0	0	0	0	0	0	0	0	0	0	0	0	0	0	0	0	0	0	0	0	0	0	0	0	0	0	0	0	0	0	0	0	0	0	0	0	1	0	0	0	0	0
3	5	3	17	1	0	1	0	2	4	1	4	29	3	0	19	6	15	6	9	34	16	10	4	1	0	21	19	27	10	18	17	10	6	3	20	3	9	24	21	44	0	2	46	14	6	6	0	6	11
0	0	0	0	1	0	0	2	0	0	0	0	0	0	0	0	0	0	0	1	0	0	0	0	0	0	0	0	0	0	2	0	0	0	0	0	0	0	0	0	4	0	0	0	0	2	0	0	0	0
0	0	0	0	0	0	0	0	0	0	0	0	0	0	0	0	0	0	0	0	0	0	0	0	0	0	0	0	0	0	0	0	0	0	0	0	0	0	0	0	0	0	0	0	0	0	0	0	0	0
0	0	0	0	0	0	0	0	0	0	0	0	0	0	0	0	0	0	0	0	0	0	0	0	0	0	2	0	0	0	0	0	0	0	0	0	0	0	0	0	0	0	0	3	0	0	0	0	0	0
0	0	0	0	0	0	0	0	0	0	0	0	2	0	0	0	0	0	0	1	0	0	0	0	0	1	1	0	0	0	0	1	0	1	0	1	0	0	0	0	0	0	0	0	0	0	0	0	0	0
0	2	5	3	2	0	0	1	1	4	0	2	2	3	0	4	0	7	2	2	25	6	12	1	0	5	2	9	11	1	4	3	4	4	0	4	1	1	15	5	0	1	0	17	5	6	4	2	0	3
0	0	0	0	0	0	0	0	0	0	0	0	0	0	0	0	0	0	0	0	0	0	1	0	0	0	0	0	0	0	0	0	0	0	0	0	0	0	0	0	0	0	0	0	0	0	0	0	0	0
0	0	0	0	0	0	0	0	0	0	0	0	0	0	0	0	0	0	0	0	0	0	0	0	0	0	0	0	0	0	0	0	0	0	0	0	0	0	0	0	0	0	0	0	0	0	0	0	0	0
0	0	0	0	0	0	0	0	0	0	0	0	0	0	0	0	0	0	0	0	0	0	0	0	0	0	0	0	0	0	0	0	0	0	0	0	0	0	0	0	0	0	0	0	0	0	0	0	0	0
0	0	0	0	0	0	0	0	0	0	0	0	1	0	0	0	0	0	0	0	1	0	0	0	0	0	0	0	0	0	0	0	0	0	0	0	0	0	0	0	0	0	0	0	0	0	0	0	0	0
0	0	0	0	0	0	0	0	0	0	0	0	0	0	0	0	0	0	0	0	0	0	0	0	0	0	0	0	0	0	0	0	0	0	0	0	0	0	0	0	0	0	0	0	0	0	0	0	0	0
2	1	2	2	2	0	0	1	0	3	0	1	0	1	1	0	0	1	1	2	14	5	2	1	0	3	2	8	10	3	0	2	0	1	1	2	2	6	4	0	4	0	0	7	1	1	0	7	0	5
0	2	0	0	0	0	0	0	0	0	0	1	2	0	0	1	0	0	0	0	0	0	0	0	0	0	0	0	3	2	1	0	0	0	1	1	0	0	0	0	2	0	0	0	0	1	0	0	0	0
0	0	0	0	0	0	0	0	0	0	0	0	1	0	0	1	0	0	0	1	0	1	0	0	0	2	1	3	0	1	1	1	0	1	0	0	0	0	3	0	0	0	0	0	0	0	0	0	0	0
0	8	0	6	0	0	0	0	0	0	2	2	22	0	0	1	0	3	8	3	6	3	3	0	0	0	2	2	0	3	0	1	0	2	0	0	2	0	3	0	2	0	0	4	0	0	0	1	1	1
1	0	0	1	0	0	0	0	0	0	0	0	5	1	0	0	1	1	0	3	6	3	0	0	0	0	3	0	0	1	0	3	0	0	0	0	0	0	2	1	0	0	0	3	2	1	0	16	0	0
0	0	0	0	0	0	0	0	0	0	0	0	2	0	0	3	0	0	0	0	5	0	4	0	0	0	0	0	0	0	0	0	0	1	0	0	0	0	0	1	0	0	0	1	1	3	0	0	0	6
0	1	2	0	1	0	0	0	0	0	0	1	5	0	0	2	1	2	2	3	3	7	0	0	2	0	2	1	2	2	1	0	0	3	0	3	0	2	1	0	5	0	0	1	6	1	0	0	0	0
0	0	3	0	2	0	0	0	0	0	0	0	2	0	0	0	0	4	0	1	7	5	3	0	0	0	0	4	0	1	0	2	0	0	0	1	1	14	3	1	1	0	0	5	1	0	0	2	0	4
0	0	0	0	0	0	0	0	0	0	0	0	0	0	0	1	0	0	0	0	0	0	0	0	0	0	0	0	0	0	0	0	0	0	0	0	0	0	0	0	0	0	0	0	0	0	0	0	0	0
1	3	1	0	0	0	0	0	0	0	0	0	5	0	0	1	0	3	0	2	3	3	3	0	0	0	4	4	0	3	1	1	2	6	0	3	1	0	5	2	1	0	1	3	1	3	0	0	1	3
1	3	2	0	1	0	0	0	0	0	0	0	0	0	0	2	0	0	0	0	1	2	2	0	0	0	0	0	3	0	1	0	0	0	0	0	0	0	1	0	1	0	1	1	0	0	0	0	0	0
0	1	1	0	2	0	0	0	0	0	0	0	1	0	0	0	0	0	0	0	2	3	5	0	0	0	7	2	1	2	7	0	2	2	0	3	1	1	3	1	0	1	0	0	6	1	0	0	0	4
0	1	0	0	0	0	0	0	0	0	0	0	4	0	0	2	0	0	0	1	3	1	0	0	0	1	4	3	1	1	0	0	3	11	0	2	0	0	5	5	2	0	0	6	3	0	0	0	0	0
0	0	0	0	0	0	0	0	0	0	0	0	0	0	0	0	0	0	0	0	0	0	0	0	0	0	0	0	0	0	0	0	0	0	0	0	0	0	0	0	0	0	0	0	0	0	0	0	0	0
0	0	0	0	0	0	0	0	0	0	0	0	0	0	0	0	0	0	0	0	1	0	0	0	0	0	0	0	0	0	0	0	0	0	0	0	0	0	0	0	0	0	0	0	0	0	0	0	0	0
0	0	0	0	0	0	0	0	0	0	0	0	0	0	0	0	0	0	0	0	0	0	0	0	0	0	0	0	0	0	0	0	0	0	0	0	0	0	0	0	0	0	0	0	0	0	0	0	0	0
0	0	0	0	0	0	0	0	0	0	0	0	0	0	0	0	0	0	0	0	0	0	0	0	0	0	0	0	0	0	0	0	0	0	0	0	0	0	0	0	0	0	0	0	0	0	0	0	0	0
0	0	0	0	0	0	0	0	0	0	0	0	0	0	0	0	0	0	0	0	0	0	0	0	0	0	0	0	0	0	0	0	0	0	0	0	0	0	0	0	0	0	0	0	0	0	0	0	0	0
0	0	0	0	0	0	0	0	0	0	0	0	0	0	0	0	0	0	0	0	0	0	0	0	0	0	0	0	0	0	0	0	0	0	0	0	0	0	0	0	0	0	0	0	0	0	0	0	0	0
0	0	0	0	0	0	0	0	0	0	0	0	0	0	0	0	0	0	0	0	0	0	0	0	0	0	0	0	0	0	0	0	0	0	0	0	0	0	0	0	0	0	0	0	0	0	0	0	0	0
0	0	0	0	0	0	0	0	0	0	0	0	0	0	0	0	0	0	0	0	0	0	0	0	0	0	0	0	0	0	0	0	0	0	0	0	0	0	0	0	0	0	0	0	0	0	0	0	0	0
0	0	0	0	0	0	0	0	0	0	0	0	0	0	0	0	0	0	0	0	0	0	0	0	0	0	0	0	0	0	0	0	0	0	0	0	0	0	0	0	0	0	0	0	0	0	0	0	0	0
5	18	10	40	10	1	2	3	0	6	6	6	17	2	2	18	7	33	13	19	78	40	34	2	2	12	24	24	44	23	18	24	11	31	6	28	3	24	56	17	35	4	4	31	36	14	13	0	8	40
2	1	0	5	2	0	0	0	0	0	0	0	2	0	0	3	0	4	1	1	7	3	2	0	0	2	4	6	2	2	1	4	0	2	0	3	1	2	2	1	3	1	0	2	2	1	1	0	1	2
0	0	0	0	0	0	0	0	0	0	0	0	0	0	0	0	0	0	0	0	0	0	0	0	1	0	0	0	0	0	0	0	0	0	0	0	0	0	0	0	0	0	0	0	0	0	0	0	0	0
11	7	8	4	2	2	1	0	1	0	0	5	9	5	2	0	3	14	9	0	16	46	1	0	0	0	8	22	12	14	14	0	15	45	2	11	0	1	7	4	90	2	7	24	60	11	9	7	3	8
0	0	0	0	0	0	0	71	34	15	15	3	9	1	40	15	14	4	7	37	19	17	23	93	129	54	8	12	11	38	44	7	2	8	11	10	21	1	1	3	1	0	0	11	7	38	15	0	13	10
5455	2801	3539	437	40	3354	654	306	502	924	119	180	260	3822	2401	644	614	48	2025	473	303	328	163	566	455	253	104	261	273	224	716	633	6105	426	1919	1757	190	913	375	742	447	2109	3039	1235	495	308	302	823	2306	154
1	0	0	2	0	0	0	0	2	0	0	3	4	0	0	2	11	16	2	13	11	7	14	90	111	42	8	11	6	6	11	5	8	10	8	7	9	2	3	1	9	0	2	22	0	21	6	1	7	10
0	3	2	2	0	0	0	74	66	0	5	8	8	1	0	1	62	0	0	2	5	4	0	5	2	14	2	2	1	6	28	0	25	19	54	2	93	4	0	3	11	1	1	5	14	128	17	0	10	0
6	8	11	8	0	1	0	1	4	2	2	3	21	3	18	16	111	7	7	51	24	52	83	701	938	349	65	42	96	320	450	40	166	251	232	136	506	41	7	37	32	17	15	172	186	569	166	30	104	53
0	0	0	0	0	0	0	0	0	0	0	0	0	0	0	0	0	0	0	0	0	0	0	0	0	0	0	0	0	0	0	0	0	0	0	0	0	0	0	0	0	0	0	0	0	0	0	0	0	0
0	0	0	0	0	0	0	0	0	0	0	0	0	0	0	0	0	0	0	0	0	0	0	0	0	0	0	0	0	0	0	0	0	1	0	0	0	0	0	0	0	0	0	0	0	0	0	0	0	0
0	1	0	2	0	0	0	0	0	0	0	0	0	0	1	0	0	0	0	4	3	1	0	0	0	0	5	2	0	0	1	1	2	2	0	1	0	0	1	0	0	0	0	0	0	0	0	0	0	1
0	0	0	0	0	0	0	0	0	0	0	0	0	0	0	0	0	0	0	0	0	0	0	0	0	0	0	0	0	0	0	0	0	0	0	0	0	0	0	0	0	0	0	0	0	0	0	0	0	0
0	0	0	0	0	0	0	0	0	0	0	0	0	0	0	0	0	0	0	0	0	0	0	0	0	0	0	0	0	0	0	0	0	0	0	0	0	0	0	0	0	0	0	0	0	0	0	0	0	0
0	0	0	0	0	0	0	0	0	0	0	0	0	0	0	0	0	0	0	0	0	0	0	0	0	0	0	0	0	0	0	0	0	0	0	0	0	0	0	0	0	0	0	0	0	0	0	0	0	0
0	0	0	0	0	0	0	0	0	0	0	0	1	0	0	0	0	0	0	3	7	1	0	0	0	0	1	0	2	1	1	0	0	0	0	0	1	0	0	0	0	0	0	2	0	0	0	0	0	0
1	1	2	0	0	0	0	0	0	1	2	1	2	1	0	3	0	6	2	11	9	4	1	0	1	0	11	2	9	1	2	4	6	4	3	0	2	1	0	3	1	0	0	0	2	0	5	9	1	2
0	0	0	0	0	0	0	0	0	0	0	1	0	0	0	0	0	0	0	0	0	2	0	0	0	0	0	0	0	1	0	0	2	0	0	1	0	0	1	0	0	0	0	0	0	0	0	0	0	0
0	1	1	0	1	0	0	0	0	1	0	0	3	1	0	0	2	7	2	2	14	7	8	0	1	0	0	8	4	5	1	1	3	7	0	0	2	5	0	1	1	0	0	5	4	2	0	0	4	3
8	13	10	35	7	2	8	27	9	16	11	28	51	4	56	34	59	6	12	25	46	31	42	173	12	87	9	28	36	41	1197	28	100	22	127	37	224	24	6	6	12	6	6	22	42	352	751	28	55	94
0	0	0	0	0	0	0	0	0	0	0	0	0	0	0	0	0	0	0	0	0	0	0	0	0	0	0	0	0	0	0	0	0	0	0	0	0	0	0	0	0	0	0	0	0	0	0	0	0	0
0	0	0	0	0	0	0	0	0	0	0	0	0	0	0	0	0	0	1	0	1	0	0	0	0	0	0	0	1	0	0	0	0	0	0	0	0	0	0	0	0	0	0	0	1	0	0	0	0	0
0	1	0	0	0	0	0	0	0	0	0	0	1	0	0	0	0	1	0	0	2	5	0	0	0	0	0	1	1	0	1	0	0	4	1	0	1	0	1	0	1	0	1	0	1	2	1	0	0	0
1	2	8	5	6	0	0	3	1	7	0	2	6	7	0	1	3	16	5	8	37	8	15	0	3	3	14	14	17	8	5	5	4	8	1	9	1	16	9	6	13	0	0	12	9	4	4	0	7	7
0	0	0	6	0	0	0	0	0	0	0	2	5	1	0	3	0	3	2	4	1	1	3	2	0	0	0	0	1	0	0	0	2	3	0	1	0	5	2	1	0	0	1	2	2	1	0	0	3	7
0	5	5	4	8	0	0	0	0	0	0	1	7	2	0	2	3	3	0	8	9	11	1	2	0	0	2	1	7	4	1	3	1	0	0	2	0	3	3	3	6	0	0	1	5	0	5	0	1	9
27	48	62	129	4	28	9	108	75	56	89	23	223	43	56	524	60	40	138	125	170	253	653	290	69	105	209	286	445	379	211	66	69	425	74	143	69	62	96	54	129	19	29	69	356	120	86	38	139	110
1598	1534	5362	6962	154	1877	1000	11067	8212	2781	4094	1684	3579	3064	6617	3092	6490	1089	1811	2916	2454	3984	2264	6038	13109	7524	1754	1959	5212	6926	15993	1964	4990	1902	4927	3076	6455	1559	579	869	1162	2313	1936	3152	2926	6963	8180	1827	3346	2068
0	0	0	0	0	0	0	0	0	0	0	0	0	0	0	0	0	0	0	0	0	0	0	0	0	0	0	0	0	0	0	0	0	0	0	0	0	0	0	0	0	0	0	0	0	0	0	0	0	0
0	0	0	0	0	0	0	0	0	0	0	0	0	0	0	0	0	0	0	0	0	0	0	0	0	0	0	0	0	0	0	0	0	0	0	0	0	1	0	0	0	0	0	0	0	0	0	0	0	0
0	0	0	0	0	1	4	14	5	1	0	2	2	0	15	3	2	1	2	4	1	4	0	2	2	1	2	0	3	0	2	3	0	0	0	0	0	0	0	0	0	0	0	0	0	0	12	7	2	0
6	17	4	11	20	9	1	27	4	14	2	6	18	0	18	23	10	9	6	13	55	49	12	19	3	11	8	18	7	9	19	27	17	37	3	20	8	9	12	6	11	0	3	15	23	9	11	25	4	14
0	1	11	1	1	9	22	132	53	26	11	7	19	31	323	13	51	18	37	36	24	47	14	19	82	48	19	15	50	62	55	12	12	13	6	8	17	0	5	13	9	10	1	54	13	38	11	0	23	16
0	3	0	7	10	0	0	0	0	1	0	3	4	0	1	4	3	1	1	1	0	1	2	1	0	0	1	0	0	3	0	2	1	1	0	2	1	0	1	0	8	0	1	0	0	0	0	1	0	0
0	0	0	6	1	0	1	19	1	0	0	1	1	1	0	6	1	0	1	0	1	1	0	0	0	2	1	0	0	4	0	4	0	1	0	1	0	1	0	0	2	0	0	0	0	0	1	0	1	3
0	0	0	1	0	0	0	0	0	1	0	0	0	0	0	4	0	1	0	0	5	3	0	0	0	0	3	0	2	0	0	0	4	0	2	2	0	2	1	1	1	0	0	0	0	0	0	0	0	0
0	0	1	0	1	1	0	10	1	0	0	0	0	1	0	1	0	3	0	0	5	6	0	0	0	0	0	0	0	1	0	1	0	1	1	1	0	0	1	1	7	0	0	3	1	0	0	0	1	2
0	0	0	3	1	0	0	1	0	2	0	0	0	0	1	3	0	0	1	1	3	2	0	3	0	0	1	0	1	2	1	0	3	0	0	3	1	0	1	0	0	0	0	3	2	2	0	2	0	0
0	0	2	2	3	3	0	12	1	10	0	3	6	1	4	11	3	6	3	5	23	50	23	1	1	2	4	6	1	5	6	0	5	11	1	10	0	1	1	1	6	0	0	11	12	1	1	11	0	1
1	0	0	0	1	0	0	0	0	1	0	0	0	0	0	1	0	0	2	2	1	0	0	0	0	0	0	0	1	1	0	1	1	0	0	0	0	0	5	1	0	0	0	1	4	0	0	0	0	3
0	0	0	0	0	0	0	0	0	0	0	0	0	0	0	0	0	0	0	0	0	0	1	0	0	0	1	0	0	0	0	0	0	0	0	0	0	0	0	0	0	0	0	0	0	0	0	0	0	0
1	3	2	5	1	0	0	0	0	9	1	1	8	0	0	7	2	5	1	6	10	1	19	3	0	1	6	10	7	5	3	3	3	1	1	6	0	10	9	5	1	0	0	7	3	0	0	0	1	18
2	7	4	2	2	0	0	1	0	4	0	3	8	2	0	1	3	7	2	14	17	13	12	3	0	3	3	13	17	11	5	5	8	13	3	7	1	2	10	4	7	0	0	12	15	2	3	12	5	11
0	1	4	0	0	0	0	1	0	4	1	1	5	1	0	1	1	0	0	6	18	11	16	1	1	1	9	6	7	0	0	0	1	12	1	4	0	4	5	1	13	0	0	6	0	0	1	0	0	9
0	1	2	9	2	0	0	0	0	2	1	0	3	3	0	5	1	2	2	7	8	0	2	0	1	1	2	6	4	3	3	1	1	3	1	0	0	0	5	8	8	0	0	7	8	0	0	0	2	12
0	0	0	0	0	0	0	0	0	0	0	0	0	0	0	0	0	0	0	0	0	0	0	0	0	0	0	0	0	0	0	0	0	0	0	0	0	0	0	0	0	0	0	0	0	0	0	0	0	0
0	1	2	0	1	0	0	0	0	0	0	0	1	0	0	0	0	0	0	0	4	1	0	0	0	0	0	0	1	1	0	1	0	1	1	0	2	0	0	0	0	0	0	0	3	0	2	0	0	0
0	1	2	0	2	1	0	2	0	2	0	0	1	0	0	6	1	0	2	1	0	2	3	2	2	2	0	1	0	1	2	0	1	0	0	2	1	1	0	0	6	3	0	0	1	0	2	0	0	6
3	47	9	25	35	3	1	2	4	3	6	4	33	5	4	30	9	80	28	15	74	41	29	11	0	3	25	29	42	24	27	52	25	34	12	35	17	27	29	11	20	5	5	54	22	9	15	1	7	52
0	0	0	0	3	0	0	0	0	2	0	1	0	0	0	5	1	0	0	2	3	3	0	0	0	0	0	0	2	0	0	2	0	2	0	0	0	0	4	0	0	0	0	2	0	0	0	0	0	0
0	0	0	0	0	0	0	0	0	0	0	0	0	0	0	0	0	0	0	0	1	0	0	0	0	0	0	0	0	0	0	1	0	0	0	0	0	0	0	0	0	0	0	0	0	0	0	3	0	0
2	9	2	8	10	1	0	3	2	2	0	2	8	0	0	2	2	13	2	3	16	5	1	0	0	4	12	8	4	4	3	11	5	12	4	8	1	5	9	5	12	0	0	17	2	5	2	7	0	0
0	0	0	0	0	0	0	0	0	1	0	0	3	0	0	0	0	3	0	1	7	7	0	0	1	0	0	0	1	2	0	0	3	3	1	2	0	3	2	0	2	0	0	1	0	0	0	0	0	0
0	22	0	0	14	0	0	0	0	0	0	0	1	0	0	0	0	2	4	1	4	2	3	0	0	0	1	0	3	3	0	8	0	4	1	0	4	0	2	0	2	0	0	2	1	1	1	0	0	1
0	1	1	0	0	1	0	2	0	0	0	2	4	0	0	2	0	1	0	2	1	1	1	0	0	5	1	0	1	1	28	1	1	1	4	0	13	6	0	6	0	0	0	3	1	5	11	1	4	0
0	5	0	0	4	0	0	0	0	1	0	0	0	0	0	0	0	0	1	1	0	2	0	0	0	0	0	1	0	0	2	0	0	0	1	1	0	1	0	0	0	0	0	0	0	0	1	0	0	0
0	0	0	0	0	0	0	1	0	0	0	0	0	0	0	1	0	0	0	2	0	0	0	0	0	0	0	0	0	0	0	0	0	0	0	0	0	0	1	0	1	0	0	0	0	0	3	0	0	0
0	0	0	0	0	0	0	0	0	0	0	0	0	0	0	0	0	0	1	0	2	0	0	0	0	0	0	0	0	0	0	0	0	0	0	0	0	0	0	0	0	0	0	0	0	0	0	0	3	0
0	0	3	0	0	0	2	1	0	2	0	0	5	0	1	4	1	1	1	5	11	7	0	1	1	1	8	3	6	6	0	2	1	12	0	2	0	0	2	0	1	0	1	3	6	2	1	0	0	7
1	3	1	0	1	0	1	0	0	5	0	2	5	2	0	1	3	11	2	36	35	12	1	0	2	0	9	9	17	10	1	1	7	23	2	6	1	2	12	1	7	0	0	14	1	1	0	1	0	0
0	0	2	0	0	0	0	0	0	0	0	0	4	0	0	0	0	1	1	2	0	0	5	0	0	0	0	0	0	0	0	0	0	0	0	0	0	0	0	0	0	0	0	2	0	0	0	0	0	0
11	29	15	26	8	0	2	7	4	4	2	15	42	16	0	11	17	40	15	98	109	76	25	1	2	12	128	86	107	34	25	36	32	90	17	40	10	19	81	20	44	1	1	59	36	12	16	1	18	61
0	0	0	0	0	0	0	0	0	0	0	1	1	0	0	0	0	1	0	0	0	1	0	0	0	0	2	0	1	0	0	1	1	2	0	0	0	0	0	0	0	0	0	1	0	0	0	0	0	0
1	10	4	9	5	0	0	0	2	0	0	2	9	0	1	1	2	2	5	4	4	6	1	1	1	1	4	2	3	8	0	4	6	5	0	7	0	6	6	2	2	1	1	4	15	3	3	0	2	2
0	0	0	0	0	0	0	0	0	0	0	0	0	0	0	0	0	0	0	0	0	0	1	0	0	0	0	0	0	0	0	0	0	0	0	0	0	0	0	0	0	0	0	1	0	0	0	0	0	0
0	0	0	0	0	0	0	0	0	0	0	0	0	0	0	0	0	0	0	0	0	0	0	0	0	0	0	0	0	0	0	0	0	0	0	0	0	0	0	0	0	0	0	0	0	0	0	0	0	0
1	0	1	0	0	0	0	0	0	0	0	0	3	0	0	1	0	0	0	2	3	0	2	0	0	0	1	1	1	0	0	2	0	1	0	0	0	1	2	0	0	0	0	1	2	0	0	0	0	0
0	0	0	0	0	0	0	0	0	0	0	0	0	0	0	0	0	0	0	1	0	1	0	0	0	0	0	1	0	0	0	0	0	0	0	0	0	0	0	0	0	0	0	0	1	0	0	0	0	0
0	0	0	0	0	0	0	0	0	0	0	0	0	0	0	1	0	0	0	0	0	3	0	0	0	0	0	2	1	0	1	1	0	0	1	1	0	0	1	0	0	0	0	1	0	0	0	0	0	0
0	11	3	3	5	0	1	0	0	6	3	3	15	0	0	6	3	11	7	18	31	29	19	0	2	2	13	8	12	4	4	4	7	22	2	12	2	1	26	6	6	0	1	8	19	4	2	12	2	4
0	0	0	0	0	0	0	0	0	0	0	0	0	0	0	0	0	0	0	0	0	0	0	0	0	0	0	0	0	0	0	0	0	0	0	0	0	0	0	0	0	0	0	0	0	0	0	0	0	0
2	7	1	12	7	0	0	2	2	1	0	6	17	0	0	3	3	12	4	2	41	101	2	3	0	1	4	20	10	5	15	6	16	101	8	28	4	3	8	5	15	0	2	23	51	3	4	1	1	6
0	3	1	1	6	0	0	0	0	1	1	1	1	0	1	0	0	0	3	12	8	8	0	0	0	1	10	2	4	3	7	0	6	9	1	6	1	0	8	5	3	0	0	4	1	6	6	0	2	2
0	0	0	0	0	0	0	0	1	0	0	2	0	0	0	0	0	0	0	0	0	1	0	0	0	0	0	1	0	0	0	0	0	0	0	1	1	0	0	1	0	0	0	0	0	0	0	0	0	0
0	0	0	0	0	0	0	0	0	0	0	0	0	0	0	0	0	0	1	0	0	0	0	1	0	0	0	0	0	0	0	0	0	0	0	0	0	0	0	0	0	0	0	0	1	0	0	0	0	0
0	0	0	1	0	0	0	0	0	0	0	0	0	0	0	0	0	0	0	0	0	0	0	0	0	0	0	0	0	0	1	0	0	0	0	0	0	0	0	0	0	0	0	0	0	0	0	0	0	0
0	0	0	0	0	0	0	0	0	0	0	0	0	0	0	0	0	0	0	0	0	0	0	0	0	0	0	0	0	0	0	0	0	0	0	0	0	0	0	0	0	0	0	0	0	0	0	0	0	0
4	10	5	12	12	0	2	0	1	2	0	8	24	1	3	1	7	7	3	27	44	27	8	10	0	2	27	18	28	21	39	14	21	41	3	14	10	15	41	4	10	3	3	17	29	86	122	3	11	32
0	0	0	0	1	0	0	0	0	0	0	0	0	0	0	0	0	0	0	0	0	0	0	0	0	0	0	0	0	0	0	0	0	0	0	0	0	0	0	0	0	0	0	0	0	0	0	0	0	0
0	0	0	0	0	0	0	0	1	0	0	0	0	0	0	0	0	1	0	2	3	4	0	0	0	0	4	1	0	0	0	1	0	3	1	0	0	0	2	0	2	0	0	3	0	0	1	0	0	1
0	0	0	0	0	0	0	0	0	0	0	0	1	0	0	0	0	0	1	0	0	0	0	0	0	0	0	0	0	0	0	0	0	0	0	0	0	0	0	0	0	0	0	0	0	0	0	0	0	0
9	11	4	45	16	4	8	16	4	26	48	7	24	2	6	67	8	11	15	18	31	27	71	40	3	2	10	4	15	12	14	17	11	35	9	31	8	22	16	6	65	2	5	19	39	16	6	5	5	18
12	491	20	59	415	10	8	21	4	24	10	47	179	29	15	63	72	123	189	574	235	305	40	7	3	65	105	115	77	70	367	216	116	259	100	142	272	75	126	58	87	9	12	141	179	162	310	108	32	165
0	0	0	0	0	0	0	0	0	0	0	0	0	0	0	0	0	1	0	1	0	2	0	0	0	0	1	0	1	1	0	0	1	0	0	1	1	0	1	0	0	1	0	0	0	0	0	0	0	1
8	13	9	45	28	10	13	27	11	55	17	42	55	11	11	163	59	29	17	91	68	61	60	71	4	80	24	54	54	33	681	21	49	21	184	32	413	42	17	10	49	7	11	36	53	249	335	31	29	52
2	3	2	15	10	1	1	3	4	3	14	4	10	0	2	27	0	1	9	12	14	8	30	14	1	4	7	5	6	7	7	0	4	11	4	11	6	5	15	2	18	0	3	9	11	5	2	4	1	7
0	1	1	3	1	13	21	193	12	36	4	3	4	4	16	326	14	0	3	13	6	3	18	6	2	1	1	14	16	7	18	7	1	2	10	2	12	1	0	1	43	0	14	1	1	7	4	0	4	1
0	6	1	6	3	0	0	3	2	0	1	0	8	0	0	2	1	7	1	12	3	10	0	8	0	0	7	4	2	3	8	0	3	2	4	4	2	0	4	4	1	1	0	2	1	1	6	9	1	4
475	158	366	113	82	380	189	132	585	608	66	686	697	185	601	658	320	36	168	403	291	284	450	122	93	131	63	150	358	135	42	367	386	238	194	311	70	216	316	364	479	589	657	283	293	93	107	346	547	279
1	0	0	0	0	0	1	1	0	1	0	1	2	0	0	0	0	0	0	0	0	1	0	0	0	2	0	0	2	0	0	2	0	1	6	2	0	0	2	2	0	0	1	0	1	1	1	0	0	0
0	3	0	13	2	1	0	0	0	6	1	2	4	0	3	18	1	8	4	11	20	12	9	0	0	4	6	16	4	5	1	4	0	9	2	6	0	1	6	2	8	0	2	5	6	4	1	0	0	13
1	3	1	3	0	0	0	0	0	0	0	1	1	0	0	2	2	2	2	3	12	8	0	0	0	1	5	9	6	1	0	1	3	0	2	6	1	0	10	3	6	0	0	3	2	1	3	0	4	3
0	0	0	0	0	0	0	0	0	0	0	0	0	0	0	0	0	0	0	0	0	0	0	0	0	0	0	0	0	0	0	0	0	0	0	0	0	0	0	0	0	0	0	0	0	0	0	0	0	0
0	0	0	0	0	0	0	0	0	0	0	0	0	0	0	0	0	1	0	3	7	3	1	0	0	0	1	2	8	1	0	2	0	0	0	0	0	0	1	0	3	0	0	1	0	0	0	0	1	1
0	0	0	0	0	0	0	0	0	0	0	0	0	0	0	2	0	0	0	0	0	0	0	0	0	0	0	0	0	0	0	0	0	0	0	1	0	0	0	0	0	0	0	0	0	0	0	0	0	0
0	0	0	0	0	0	0	0	0	0	0	0	0	0	0	0	0	0	0	0	0	0	0	0	0	0	0	0	0	0	0	0	0	0	0	0	0	0	0	1	0	0	0	0	0	0	0	0	0	0
0	0	0	0	0	0	0	0	0	0	0	0	1	0	0	0	0	0	0	0	0	0	0	0	0	0	1	0	0	0	0	1	0	0	0	0	0	0	0	0	0	0	0	0	0	0	0	0	0	0
1	0	1	6	0	0	0	0	0	1	0	2	2	1	0	5	0	1	1	5	4	8	0	0	0	0	5	8	1	0	0	1	2	2	1	4	0	0	2	2	0	0	0	2	0	0	0	0	0	0
0	0	0	0	0	0	0	0	0	0	0	0	0	0	0	0	0	0	0	0	0	0	0	0	0	0	0	0	0	0	0	0	0	0	0	0	0	0	0	0	0	0	0	0	0	0	0	0	0	1
0	0	0	0	0	0	0	0	0	0	0	0	0	0	0	0	0	0	0	0	0	0	0	0	0	0	0	0	0	0	0	0	0	0	0	0	0	0	0	0	0	0	0	0	0	0	0	0	0	0
0	0	0	0	0	0	0	0	0	0	0	0	0	0	0	0	0	0	0	1	0	0	0	0	0	0	0	0	0	0	0	0	0	0	0	0	0	0	0	0	0	0	0	0	0	0	0	0	0	0
0	0	0	0	0	0	0	0	0	0	0	0	0	0	0	0	0	0	0	1	0	0	0	0	0	0	0	0	0	0	0	0	0	0	0	0	0	0	0	0	0	0	0	0	0	0	0	0	0	0
2	4	11	3	3	3	1	4	0	82	4	2	12	2	1	15	2	9	3	7	18	10	15	0	1	5	17	6	9	5	6	7	4	22	1	3	0	1	19	4	17	0	1	10	11	0	11	5	0	8
0	1	0	1	0	0	0	0	0	2	0	0	1	0	0	7	0	0	0	2	6	4	0	1	0	0	3	6	0	0	1	0	1	6	1	6	0	1	5	0	3	0	0	4	0	0	0	0	1	3
0	0	0	0	0	0	0	0	0	0	0	0	0	0	0	0	0	0	0	0	0	0	0	0	0	0	0	0	0	0	0	0	0	0	0	0	0	0	0	0	0	0	0	0	0	0	0	0	0	0
0	2	0	0	0	0	0	1	0	1	1	0	3	0	0	0	0	0	0	0	0	0	0	0	1	0	0	0	0	0	0	0	0	0	0	0	0	0	2	0	0	0	0	0	0	0	1	0	0	0
5	28	7	6	20	3	2	3	4	10	1	14	48	3	7	7	10	12	10	60	84	14	21	5	6	12	130	51	30	25	12	16	35	139	20	41	4	11	101	24	37	3	4	61	36	5	24	8	11	20
0	0	0	0	0	0	0	0	0	0	0	0	0	0	0	0	0	0	0	0	0	0	0	0	0	0	0	0	0	0	0	0	0	0	0	0	0	0	0	0	0	0	0	0	0	0	0	0	0	0
3	24	10	16	14	0	2	3	1	7	3	10	38	7	1	16	3	34	17	32	50	56	18	3	0	6	35	36	37	22	12	30	6	41	9	21	4	20	32	17	38	2	4	24	29	13	12	0	14	16
0	0	0	0	0	0	0	0	0	0	0	0	0	0	0	0	0	0	0	0	0	0	0	0	0	0	0	0	1	0	0	0	0	0	0	0	0	0	0	0	0	0	0	0	0	0	0	0	0	0
3	60	3	7	26	1	1	0	0	3	1	1	17	3	0	4	4	8	12	17	19	22	2	0	0	3	36	15	16	5	1	19	6	20	2	10	5	0	22	5	4	0	2	12	10	1	6	12	4	8
0	0	0	0	0	0	0	0	0	0	0	0	0	0	0	0	0	0	0	0	1	0	0	0	0	0	0	1	0	0	0	0	0	0	0	0	0	0	2	0	0	0	0	0	0	0	0	0	0	0
0	4	0	0	0	2	0	0	0	0	1	1	2	1	0	0	0	2	0	0	1	0	0	0	0	0	0	0	1	3	0	2	1	0	0	0	0	0	1	0	2	0	0	0	0	0	0	0	1	0
0	3	2	2	0	0	0	1	0	0	0	1	5	0	0	0	1	4	2	4	6	3	4	0	0	0	1	2	1	2	0	3	1	0	1	3	1	1	3	1	1	0	0	5	6	0	0	0	0	2
4	24	7	8	13	1	0	2	1	1	2	4	24	1	0	16	6	21	8	23	45	29	13	1	1	8	40	28	31	21	8	14	10	26	8	14	3	9	26	10	13	1	1	23	13	10	6	3	2	17
0	6	1	1	4	0	0	0	0	0	0	0	3	1	0	0	1	2	3	0	4	1	0	0	0	0	3	0	0	5	0	1	1	2	1	2	1	0	1	3	0	0	0	2	0	1	1	0	0	0
0	0	0	0	0	0	0	0	0	0	0	0	0	0	0	0	0	0	0	0	0	0	0	0	0	0	0	0	0	0	0	0	0	0	0	0	0	0	0	0	1	0	0	0	1	0	0	0	0	0
0	0	0	2	0	0	0	0	0	0	0	0	3	0	1	1	6	0	1	0	2	1	0	0	0	1	0	4	0	0	12	0	2	0	4	0	10	0	0	0	0	0	0	0	1	5	6	0	0	1
1	0	0	5	0	0	0	0	1	1	0	2	9	0	0	2	0	1	0	5	11	5	3	0	0	0	0	1	5	2	3	2	2	8	3	2	1	1	5	2	12	1	0	5	3	0	0	0	0	13
0	0	0	0	0	0	0	0	0	0	0	0	0	0	0	0	0	0	0	0	0	0	0	0	0	0	0	0	0	0	0	0	0	0	0	0	0	0	0	0	0	0	0	0	0	0	0	0	0	0
0	0	0	0	0	0	0	0	0	0	0	0	1	0	0	0	0	0	0	0	0	0	1	0	1	0	0	0	0	0	0	0	0	1	0	0	0	0	0	0	0	0	0	0	0	0	0	0	0	1
2	20	0	0	8	1	0	0	0	0	0	0	6	2	0	0	1	0	4	0	1	2	0	0	1	0	0	3	0	2	0	11	0	0	0	1	3	0	1	0	0	0	0	0	0	0	18	0	0	0
0	3	0	0	2	0	0	0	0	0	0	0	0	0	0	0	0	1	0	0	1	0	0	1	0	0	0	0	0	0	1	0	2	0	0	0	0	0	1	0	0	0	0	0	0	0	1	0	0	0
0	0	0	2	0	0	0	0	0	2	0	0	1	0	0	0	0	0	0	0	0	0	3	0	0	0	0	0	0	0	0	1	1	0	0	0	0	0	0	0	0	0	0	0	4	0	0	0	0	3
0	0	0	0	0	0	0	0	0	0	0	0	0	0	0	0	0	1	0	0	0	0	0	0	0	0	0	0	0	0	0	0	0	0	0	0	0	0	0	0	0	0	0	0	2	0	0	0	0	0
0	1	0	0	1	0	0	0	0	0	0	0	0	0	0	0	0	0	0	0	0	0	0	0	0	0	0	0	0	0	0	0	0	0	0	0	1	0	0	0	0	0	0	0	0	0	1	0	0	0
0	0	0	0	0	0	0	0	0	0	0	0	0	0	0	0	0	0	0	0	0	0	0	0	0	0	0	0	0	0	0	0	0	0	0	0	0	0	0	0	0	0	0	0	0	0	0	0	0	0
0	0	0	0	0	0	0	0	0	0	0	0	0	0	0	0	0	0	0	0	0	0	0	0	0	0	0	0	0	0	0	0	0	0	0	0	0	0	0	0	0	0	0	0	0	0	0	0	0	0
0	0	0	0	0	0	0	0	0	0	0	0	0	0	0	0	0	0	0	0	0	0	0	0	0	0	0	0	0	0	0	0	0	0	0	0	0	0	1	0	0	0	0	0	0	0	0	0	0	0
0	0	0	0	0	0	0	0	0	0	0	0	0	0	0	0	0	0	0	0	0	0	0	0	0	0	0	0	0	0	0	0	0	0	0	0	0	0	0	0	0	0	0	0	0	0	0	0	0	0
0	0	0	0	0	0	0	0	0	0	0	0	0	0	0	0	0	0	0	0	0	0	0	0	0	0	0	0	0	0	0	0	0	0	0	0	0	0	0	0	0	0	0	0	0	0	0	0	0	0
32	103	109	47	8	27	19	253	155	116	150	31	305	2	48	254	53	33	141	85	108	354	735	407	88	69	142	435	605	715	124	107	70	328	61	119	53	149	71	49	120	18	56	30	383	73	36	93	253	123
0	0	0	0	0	0	0	0	0	0	0	0	0	0	0	0	0	0	0	0	0	0	0	0	0	0	0	0	0	0	0	0	2	0	0	0	0	0	0	0	0	0	0	0	0	0	0	0	0	0
1	1	1	2	0	0	0	0	0	1	0	0	4	0	1	0	0	1	0	1	1	1	1	0	0	0	1	0	0	1	0	1	0	1	0	1	1	1	1	0	0	0	0	0	0	0	0	0	0	8
0	0	0	0	0	0	0	0	0	0	0	0	0	0	0	0	0	0	0	0	0	0	0	0	0	0	0	0	0	0	0	0	1	0	0	0	0	0	0	0	0	0	0	0	0	0	0	0	0	0
2	7	5	2	2	0	0	0	2	0	0	0	5	3	0	10	2	2	1	6	16	10	0	0	1	0	11	13	5	2	2	2	4	4	1	12	0	4	4	0	16	0	0	7	2	2	3	0	3	0
0	0	0	0	0	0	0	0	0	0	0	1	1	0	0	0	0	1	1	0	0	12	0	0	0	0	1	0	0	0	0	2	1	1	0	0	0	0	0	0	0	2	0	3	1	0	0	0	0	0
0	0	0	0	0	0	0	0	0	0	0	0	0	0	0	0	0	0	0	0	0	0	0	0	0	0	0	0	0	0	0	0	0	0	0	0	0	0	0	0	0	0	0	0	0	0	1	0	0	0
0	0	0	0	0	0	0	0	0	0	0	0	0	0	0	0	0	0	0	0	0	0	0	0	0	0	0	0	0	0	0	0	0	0	0	0	0	0	0	0	0	0	0	0	0	0	0	0	0	0
0	0	0	0	0	0	0	10	0	1	0	0	0	0	2	5	0	0	0	0	0	0	0	1	1	0	0	0	0	1	1	0	0	0	0	0	0	0	0	0	0	0	0	0	0	0	0	0	0	0
1	0	0	0	0	0	0	0	0	0	0	0	0	0	0	0	0	0	0	0	0	0	0	0	0	0	0	0	0	0	0	0	0	0	0	1	0	1	0	0	0	0	0	0	0	0	0	0	0	0
2	5	0	0	1	0	0	1	0	53	1	2	9	1	1	3	0	8	3	6	9	10	7	0	0	0	5	2	9	4	0	3	2	8	3	4	1	5	10	0	3	0	0	3	5	2	1	21	1	2
0	0	0	0	0	0	0	0	0	0	0	0	0	0	0	0	0	0	0	0	0	0	0	0	0	0	0	0	0	0	0	0	0	1	0	0	0	1	0	0	0	0	0	0	0	0	0	0	0	0
0	0	1	5	0	0	0	0	0	0	0	1	3	0	0	0	0	0	0	2	2	0	0	0	1	0	0	0	0	0	0	1	4	0	1	1	0	0	0	1	3	0	0	0	2	0	0	0	0	5
0	0	0	0	0	0	0	0	0	0	0	0	0	0	0	0	0	0	0	0	0	0	0	0	0	0	0	0	0	0	0	0	0	0	0	0	4	0	1	0	1	0	1	0	0	0	0	0	0	0
0	0	0	0	0	0	0	0	0	0	0	0	0	0	0	0	0	0	0	0	0	0	0	0	0	0	0	0	0	0	0	0	0	0	0	0	0	0	0	0	0	0	0	0	0	0	0	0	0	0
0	1	0	0	1	0	0	0	0	0	0	0	0	0	0	0	0	0	0	0	0	0	0	0	0	0	0	0	0	0	0	1	1	0	0	0	0	0	1	0	0	0	0	0	0	0	0	0	0	0
0	0	0	0	1	0	0	0	0	0	0	0	2	0	0	0	0	0	0	1	2	0	0	0	0	0	0	0	0	0	0	0	0	0	0	0	0	0	0	0	1	0	0	0	0	0	0	0	0	0
0	0	0	0	0	0	0	0	0	0	0	0	0	0	0	0	0	0	0	0	0	0	0	0	0	0	0	0	0	0	0	0	0	0	0	0	0	0	0	0	0	0	0	0	0	0	0	0	0	0
0	0	0	0	0	0	0	0	0	0	0	0	0	0	0	0	0	0	0	0	0	0	0	0	0	0	0	0	0	0	0	0	0	0	0	0	0	0	0	0	0	0	0	0	1	0	0	0	0	0
0	0	0	0	0	0	0	0	0	0	0	0	0	0	0	0	0	0	0	0	0	2	0	0	0	0	0	0	0	0	0	0	0	0	0	0	0	0	0	0	0	0	0	0	0	0	1	0	0	0
0	0	0	0	0	0	0	0	0	0	0	0	0	0	0	0	0	0	0	0	0	0	0	0	0	0	0	0	0	0	0	0	0	0	0	0	0	0	0	0	0	0	0	1	0	0	0	0	0	0
0	0	0	0	0	0	0	0	0	0	0	0	0	0	0	0	0	0	0	0	0	0	0	0	0	0	0	0	0	0	0	0	0	0	0	0	0	0	0	0	0	0	0	0	0	0	0	0	0	0
0	1	0	2	1	0	0	0	0	0	0	0	0	0	0	0	1	1	1	2	1	0	0	0	0	0	3	0	0	0	0	0	0	0	0	2	0	0	2	0	0	0	0	0	0	0	0	0	0	0
2	11	7	3	9	0	1	0	1	3	0	2	20	1	2	3	2	20	2	4	31	16	1	0	0	1	10	11	10	12	8	6	7	4	2	7	2	11	13	3	12	0	1	11	1	1	5	0	6	16
0	0	0	0	0	0	0	0	0	0	0	0	0	0	0	0	0	0	0	0	1	0	0	0	0	0	1	0	0	0	0	0	1	0	0	0	0	0	2	0	0	0	0	0	1	0	0	0	0	0
0	0	0	0	0	0	0	0	0	0	0	0	0	0	0	0	0	0	0	0	0	0	0	2	0	0	0	0	0	0	0	0	0	0	0	0	0	0	0	0	0	0	0	0	0	0	0	0	0	0
0	0	0	0	0	0	0	0	0	0	0	0	0	0	0	0	0	0	0	0	0	0	0	0	0	0	0	0	0	0	0	0	0	0	0	0	0	0	0	0	2	0	0	0	0	0	0	0	0	0
0	0	0	0	0	0	0	0	0	0	0	0	0	0	0	0	0	0	0	0	0	0	0	0	0	0	0	0	0	0	0	0	0	0	0	0	0	0	0	0	0	0	0	0	0	0	0	0	0	0
0	0	0	0	0	0	0	0	0	0	0	0	0	0	0	0	0	0	0	0	0	0	0	0	0	0	0	0	0	0	0	0	0	3	0	1	0	0	0	0	3	0	0	0	0	0	0	0	0	0
0	0	0	0	0	0	0	0	0	0	0	0	0	0	0	0	0	0	0	0	0	0	0	0	0	0	0	0	0	0	0	0	0	0	0	0	0	0	0	0	0	0	0	0	0	0	0	0	0	0
0	0	0	0	0	0	0	0	0	0	0	0	0	0	0	1	1	0	0	0	0	0	0	0	0	0	0	0	0	0	0	0	0	0	0	0	0	0	0	0	0	0	0	0	0	0	0	0	0	0
0	0	0	3	0	0	0	0	0	0	0	0	1	0	0	0	0	0	0	4	0	0	0	0	0	0	2	0	0	1	0	0	0	1	0	0	0	0	1	2	4	0	0	2	7	1	0	0	1	0
0	0	0	0	0	0	0	0	0	0	0	0	0	0	0	0	0	0	0	0	0	0	0	0	0	0	0	0	0	1	0	0	0	0	0	0	0	0	0	0	0	0	0	0	0	0	0	0	0	0
0	0	0	0	0	0	0	0	0	0	0	0	0	0	0	0	0	0	0	0	0	0	0	0	0	0	0	0	0	0	0	0	0	0	0	0	0	0	0	0	0	0	0	0	0	0	0	0	0	0
0	0	0	1	0	2	0	0	0	0	0	1	2	1	0	0	0	1	0	0	0	1	1	0	0	0	0	0	3	0	0	0	0	1	0	1	1	0	0	0	0	0	0	0	4	0	0	0	2	0
0	0	1	0	0	0	0	0	0	0	0	0	0	0	0	0	0	0	0	0	0	0	0	0	0	0	0	0	0	0	0	0	0	0	0	0	0	0	0	0	0	0	2	0	0	0	0	1	0	0
0	0	0	0	0	0	0	0	0	0	0	0	0	0	0	7	0	0	1	0	0	0	0	0	0	0	0	0	0	1	0	0	0	0	0	0	0	0	0	0	2	0	0	0	0	0	0	0	0	0
0	0	0	0	0	0	0	0	0	0	0	0	0	0	0	0	0	0	0	0	0	0	0	0	0	0	0	0	0	0	0	0	0	0	0	0	0	0	0	0	0	0	0	0	0	0	0	0	0	0
0	5	3	8	0	0	0	0	0	0	1	2	9	0	0	5	3	2	2	3	9	9	1	4	0	2	18	3	13	11	7	3	3	6	2	4	1	0	9	0	0	0	0	5	2	2	1	0	0	0
1	0	0	4	0	0	0	4	0	3	0	1	1	2	0	9	1	1	0	1	5	3	3	0	0	1	1	3	0	4	1	3	1	4	0	1	0	0	0	0	0	0	0	3	11	0	0	0	0	0
0	0	0	0	0	0	0	0	0	0	0	0	0	0	0	0	0	0	0	0	0	0	0	0	0	0	0	0	0	0	0	0	0	0	0	0	0	0	0	0	0	0	0	0	0	0	0	0	0	0
0	0	0	0	0	0	0	0	0	0	0	0	0	0	1	0	0	0	0	0	0	0	0	0	0	0	0	0	0	0	0	0	0	0	0	0	0	0	0	0	0	0	0	0	0	0	0	0	0	0
0	0	0	0	0	0	0	0	0	0	0	0	0	1	0	0	1	0	0	0	0	1	0	3	1	1	0	0	0	1	8	0	1	0	1	0	2	0	0	0	2	0	0	0	0	2	1	0	0	0
12	41	19	30	0	3	0	2	0	1	0	8	13	8	1	5	4	32	5	4	12	17	1	1	4	1	3	21	8	2	3	2	34	45	2	21	2	4	3	5	13	2	1	5	10	1	0	0	54	13
0	0	0	0	2	0	0	1	0	0	2	0	0	0	0	2	0	0	0	0	0	1	19	4	0	0	0	0	2	2	0	0	0	2	0	2	0	0	6	1	0	0	0	0	0	0	0	0	0	0
0	0	0	0	0	0	0	0	0	0	0	0	0	0	0	0	0	0	0	0	0	0	0	0	0	0	0	0	0	0	0	0	0	0	0	0	0	0	0	0	0	0	0	0	0	0	0	0	0	0
34	65	15	5	0	36	12	1	1	0	0	0	0	109	31	2	2	2	15	6	3	3	2	0	1	0	0	0	1	0	1	11	196	0	19	35	0	15	1	35	14	32	36	6	9	0	0	11	51	3
0	0	0	0	0	0	0	0	0	0	0	0	0	0	0	0	0	0	0	0	1	0	0	0	0	0	0	0	0	0	0	0	0	0	0	0	0	0	0	0	0	0	0	0	0	0	0	0	2	0
5	5	6	1	0	10	2	8	11	0	0	1	0	15	10	6	16	4	3	0	2	1	6	25	13	19	1	1	1	2	35	1	44	8	10	7	17	2	0	1	0	1	0	2	0	19	7	7	4	1
0	0	0	0	0	0	0	0	0	0	0	0	0	0	0	0	0	0	0	0	1	1	0	0	0	0	1	0	0	0	0	0	0	0	0	0	0	0	0	0	0	0	0	1	0	1	0	0	0	0
75	55	94	9	1	181	21	10	5	5	0	10	18	217	151	20	60	3	107	17	7	36	6	8	0	2	0	5	8	1	8	13	344	4	43	93	1	32	24	44	9	76	47	17	21	2	1	20	149	2
2	4	0	3	0	0	0	0	0	0	0	1	1	0	0	0	0	6	1	0	8	2	0	1	0	0	3	1	1	2	1	1	13	51	2	9	0	0	0	0	10	0	0	1	8	0	0	0	13	5
0	0	0	0	0	0	0	0	0	0	0	0	0	0	0	0	0	0	0	0	0	0	0	0	0	0	0	0	0	0	0	0	0	0	0	0	0	0	0	0	0	0	0	0	0	1	0	0	0	0
85	47	49	7	1	60	8	0	0	0	0	3	8	116	47	3	2	12	123	4	7	10	0	0	0	1	2	4	7	2	6	5	752	56	101	57	1	10	1	6	11	12	12	16	5	0	2	11	58	6
0	0	1	0	0	0	0	0	0	0	0	0	0	0	0	0	0	0	0	0	0	3	0	0	0	0	0	1	0	1	0	0	2	3	1	2	0	0	0	0	4	0	0	0	9	0	0	0	1	0
0	0	0	0	0	0	0	0	0	0	0	0	0	0	0	0	0	0	0	0	0	0	0	0	0	0	0	0	0	0	0	0	0	0	0	0	0	0	0	0	0	0	0	0	0	0	0	0	0	0
0	0	0	0	0	0	0	0	0	0	0	0	0	0	0	0	0	0	0	0	0	0	0	0	0	0	1	0	0	0	0	0	0	0	0	0	0	0	0	0	0	0	0	0	0	0	0	0	0	0
0	11	6	2	1	0	1	0	0	5	0	2	13	2	4	7	3	8	5	3	19	14	5	1	1	1	12	4	7	6	3	2	2	19	3	17	2	7	17	5	30	0	0	31	6	9	1	0	8	8
0	0	0	0	0	0	0	0	0	0	0	0	0	0	0	0	0	0	0	0	0	0	0	0	0	0	0	0	0	0	0	0	0	0	0	0	0	0	0	0	0	0	0	0	0	0	0	0	0	0
1	1	0	9	0	0	0	0	0	0	0	1	4	0	1	1	1	3	0	1	4	2	1	0	0	0	0	1	3	0	0	2	1	2	1	0	0	8	1	0	4	0	0	3	1	0	0	0	0	0
2	12	7	11	1	0	0	1	3	0	0	4	18	3	1	0	5	4	1	3	17	23	5	3	0	3	18	7	19	2	4	7	6	14	5	11	1	3	9	5	15	0	0	22	10	13	7	0	5	21
0	1	3	1	0	1	0	0	0	1	0	2	6	0	0	2	1	6	1	3	10	6	2	0	0	0	3	0	5	3	1	2	4	3	1	8	1	0	4	0	1	0	0	3	0	1	0	17	0	6
2	2	2	4	0	0	0	1	0	0	0	0	1	0	0	0	1	0	1	5	4	0	0	0	0	1	3	3	5	1	1	0	1	12	1	1	0	1	6	1	0	1	0	2	0	5	3	0	0	0
3	10	3	8	2	1	1	1	0	6	0	4	22	2	1	12	2	5	5	10	14	19	3	0	2	5	5	5	10	12	4	3	4	13	3	6	3	1	8	5	12	0	0	20	4	5	0	1	2	4
0	0	0	0	0	0	0	0	0	0	0	0	0	0	0	0	0	0	0	0	0	0	0	0	0	0	0	0	0	0	0	0	0	0	0	0	0	0	0	0	0	0	0	0	0	0	0	0	0	1
0	0	0	0	0	0	0	0	0	0	0	0	0	0	0	0	0	0	0	0	0	0	0	0	0	0	0	0	0	0	0	0	0	0	0	0	0	0	0	0	0	0	0	0	0	0	0	0	0	0
1	2	3	3	1	0	0	0	0	1	0	1	3	0	1	0	0	0	0	1	3	3	5	0	0	0	0	2	4	0	1	3	2	1	1	3	0	0	2	2	2	0	0	3	2	0	1	0	0	1
0	0	0	0	0	0	0	0	0	0	0	0	0	0	0	0	0	0	0	0	0	0	0	0	0	0	0	0	0	0	0	0	0	0	0	0	0	0	0	0	0	0	0	0	0	0	0	0	0	0
0	0	0	0	0	0	0	0	0	0	0	0	0	0	0	0	0	0	0	0	0	0	0	0	0	0	0	0	0	0	0	0	0	0	0	0	0	0	0	0	0	0	0	0	0	0	0	0	0	0
0	0	0	0	0	0	0	0	0	0	0	0	0	0	0	0	0	0	0	0	0	0	0	0	0	0	0	0	0	0	0	0	0	0	0	0	0	0	0	0	0	0	0	0	0	0	0	0	0	0
0	0	0	0	0	0	0	0	0	0	0	0	0	0	0	0	0	0	0	0	0	0	0	0	0	0	0	0	0	0	0	0	0	0	0	0	0	0	0	0	0	0	0	0	0	0	0	0	0	0
0	0	0	0	0	0	0	0	0	1	0	0	0	0	0	0	0	0	0	0	1	2	0	0	0	0	0	0	0	1	0	0	0	0	0	0	0	0	0	0	0	0	0	0	0	0	0	0	0	0
0	0	0	0	0	0	0	0	0	0	0	0	0	0	0	0	0	0	0	0	0	0	0	0	0	0	0	0	0	0	0	0	0	0	0	0	0	0	0	0	0	0	0	0	0	0	0	0	0	0
0	0	0	0	0	0	0	0	0	0	0	0	0	0	0	0	0	0	0	0	0	0	0	0	0	0	0	0	0	0	0	0	0	0	0	0	0	0	0	0	0	0	0	0	0	0	0	0	0	0
0	0	0	0	0	0	0	0	0	0	0	0	0	0	0	3	0	0	0	0	0	0	0	0	1	0	0	0	0	0	0	0	0	0	0	0	0	0	0	1	0	0	0	0	0	0	0	0	0	0
1	6	1	16	4	1	0	0	3	9	3	1	3	0	0	0	1	8	2	3	3	6	4	0	3	2	3	10	28	5	2	11	529	7	39	19	0	9	3	3	6	8	17	5	12	8	2	0	2	13
0	0	0	0	0	0	0	0	0	0	0	0	0	0	0	0	0	0	0	0	0	0	0	0	0	0	0	0	0	0	0	0	0	0	0	0	0	0	0	0	0	0	0	0	0	0	0	0	0	0
8	32	40	126	17	3	13	21	14	57	41	4	45	17	1	20	14	95	23	22	124	91	19	22	8	17	23	170	99	28	32	28	31	146	19	50	15	61	32	22	85	5	15	48	49	59	21	137	25	48
0	0	0	0	0	0	0	0	0	0	0	0	0	0	0	0	0	0	0	0	0	0	0	0	0	0	0	0	0	0	0	0	0	0	0	0	0	0	0	0	0	0	0	0	0	0	0	0	0	0
88	38	32	12	0	293	11	2	1	7	0	3	4	298	95	5	8	0	156	14	5	13	2	0	0	2	2	4	6	10	1	24	2398	15	253	110	2	58	0	23	19	52	88	27	19	1	0	19	19	19
0	0	0	0	0	0	0	0	0	0	0	0	0	0	0	1	0	0	1	0	0	0	0	0	0	0	0	0	1	0	0	0	0	0	0	0	0	0	0	0	0	0	0	0	0	0	0	0	0	0
0	0	0	0	0	0	0	0	1	0	0	0	0	0	0	0	0	0	0	0	0	0	0	0	0	0	0	0	0	0	0	0	0	0	0	0	0	0	5	0	0	0	0	0	0	0	0	0	0	0
0	0	0	0	0	0	0	0	0	0	0	0	0	0	0	0	0	0	0	0	0	0	0	0	0	0	0	0	0	0	0	0	0	0	0	0	0	0	0	0	0	0	0	0	0	0	0	0	0	0
0	0	2	3	0	0	0	1	1	1	0	0	0	2	0	0	0	0	0	1	5	4	0	1	0	1	3	0	0	3	0	0	2	1	0	0	0	0	1	2	2	1	1	1	0	0	0	0	0	0
91	58	129	59	15	109	32	147	547	508	24	78	241	343	275	274	281	101	153	77	336	947	113	449	367	173	79	277	269	162	378	225	867	782	227	324	131	100	409	112	1061	321	341	281	559	206	167	290	367	82
68	14	6	3	0	45	2	5	3	7	3	1	4	81	36	11	13	4	42	2	7	10	0	0	0	1	0	7	5	3	2	24	541	17	48	24	0	4	4	11	7	17	43	8	5	0	1	34	15	0
0	0	0	1	0	0	0	0	0	1	0	0	0	0	0	0	0	1	0	0	3	2	0	0	0	0	0	0	1	0	0	0	2	4	0	0	0	1	0	0	0	0	0	0	0	0	0	0	0	0
2049	1333	1161	382	43	1634	105	295	1213	466	75	100	216	4352	2851	772	1299	132	1192	329	438	388	223	2652	2430	997	126	540	490	411	1678	746	7434	671	1451	870	861	321	1868	199	334	559	457	391	415	1194	391	265	880	106
0	0	0	0	0	0	0	0	0	0	0	0	0	0	0	0	0	0	0	0	0	0	0	0	0	0	0	0	0	0	0	0	0	0	0	0	0	0	0	0	0	0	0	0	0	0	0	0	0	0
1	0	0	0	0	0	0	0	0	0	2	0	0	0	0	0	1	4	1	0	8	0	0	0	0	2	0	1	7	1	1	2	1	1	0	1	0	0	0	0	1	1	0	0	0	0	0	0	0	4
0	0	0	0	0	0	0	0	0	0	0	0	0	0	0	0	0	0	0	0	0	0	1	0	0	0	0	0	0	0	0	0	0	1	0	0	0	0	0	0	0	0	0	1	0	0	0	0	0	0
0	0	0	0	0	0	0	0	0	0	0	0	0	0	0	0	0	0	0	0	0	0	0	0	0	0	0	0	0	0	0	0	0	0	0	0	0	0	0	0	0	0	0	0	0	0	0	0	0	0
0	0	0	1	0	0	0	0	0	0	0	0	0	0	0	0	0	0	0	1	0	0	0	0	0	0	0	0	0	0	0	0	0	0	0	0	0	0	0	0	0	0	0	0	0	0	0	0	3	0
0	0	0	0	0	0	0	0	0	0	0	0	0	0	0	1	0	0	0	0	0	0	0	0	0	0	0	0	0	0	0	0	0	0	0	0	0	0	0	0	0	0	0	0	0	0	0	0	0	0
0	0	0	0	0	0	0	0	0	0	0	0	0	0	0	0	0	2	0	0	2	7	0	0	0	0	0	0	0	0	0	0	4	1	2	0	0	0	0	0	0	0	0	1	1	1	0	0	0	0
0	0	0	0	1	0	0	0	0	0	0	0	0	0	0	0	0	0	0	0	0	0	0	0	0	0	0	0	0	0	0	0	1	0	0	0	0	0	0	0	0	0	0	0	0	0	0	0	0	0
70	108	122	42	27	165	56	25	28	81	30	6	30	79	111	92	52	149	72	24	128	212	118	18	5	13	21	48	54	28	21	60	182	80	282	310	21	44	36	54	148	455	377	387	117	22	21	219	197	1084
0	0	0	3	0	0	0	0	0	0	0	0	0	0	0	0	0	2	2	0	1	56	0	0	0	0	0	3	1	4	5	1	2	24	1	7	1	0	1	1	11	0	1	6	41	3	0	0	0	1
0	0	0	0	0	0	0	0	0	0	0	0	0	0	0	0	0	0	0	0	0	0	0	0	0	0	0	0	0	0	0	0	0	0	0	0	0	0	0	0	0	0	0	0	0	0	0	0	0	0
0	0	0	0	0	0	0	0	0	0	0	0	0	0	0	0	0	0	0	0	0	0	0	0	0	0	0	0	0	0	0	0	0	0	0	0	0	0	0	0	0	0	0	0	0	0	0	0	0	0
0	0	0	0	0	0	0	0	0	0	0	0	0	0	0	0	0	0	0	0	4	2	0	0	0	1	0	0	0	0	0	0	0	0	0	0	0	0	0	0	0	0	0	0	1	0	0	0	0	0
1	2	4	8	0	0	0	0	0	0	0	5	7	1	0	3	2	28	7	3	87	209	0	0	0	5	5	23	22	4	7	3	11	57	3	8	2	2	8	3	184	3	3	31	41	17	2	0	15	16
0	0	0	0	0	0	0	0	0	0	0	0	0	0	0	0	0	0	0	0	1	3	0	0	0	0	0	0	0	0	0	0	0	0	0	0	0	0	0	1	0	0	0	0	0	0	0	0	0	0
664	412	450	93	10	1396	63	32	50	179	4	8	24	473	434	140	202	21	206	32	88	114	56	22	6	15	12	29	70	17	8	132	1270	71	765	574	15	260	32	171	159	1576	1647	756	152	46	16	539	788	80
0	0	0	0	0	0	0	0	0	0	0	0	0	0	0	0	0	0	0	0	0	0	0	0	0	0	0	0	0	0	0	0	0	0	0	0	0	0	0	0	0	0	0	0	0	0	0	0	0	0
1	12	6	11	7	3	0	4	2	10	1	11	21	15	99	9	9	4	6	10	11	10	42	1	3	1	20	6	9	8	0	17	3	5	1	3	9	2	6	4	8	0	14	2	3	2	30	69	1	7
0	0	0	0	0	0	0	0	0	0	0	0	0	0	0	0	0	0	0	0	1	0	60	0	0	0	0	0	0	0	0	0	0	0	0	0	0	0	0	0	0	0	0	0	0	0	0	0	0	0
4	93	13	18	439	0	2	7	7	6	0	5	176	49	3	17	4	68	14	158	35	72	21	10	0	4	82	36	11	88	13	27	120	171	13	31	139	51	125	28	24	2	5	16	31	7	546	169	8	372
0	0	0	0	0	0	0	0	0	0	0	0	1	0	0	0	0	3	0	3	8	27	0	0	0	0	0	4	0	3	5	1	5	28	2	14	3	0	0	1	10	0	0	6	9	3	0	0	0	0
0	0	0	1	0	0	0	0	0	0	0	0	2	0	0	1	0	0	0	0	1	2	5	0	0	0	0	0	2	0	0	3	0	1	0	2	0	0	0	0	2	0	0	0	0	0	0	2	0	0
0	0	0	0	0	0	0	0	0	0	0	0	0	0	0	0	0	0	0	0	0	0	0	0	0	0	0	0	0	0	0	0	0	0	0	0	0	0	0	0	0	0	0	0	0	0	0	0	0	0
0	3	1	1	2	0	0	1	0	0	0	0	0	1	0	1	0	0	0	0	1	1	5	0	0	0	0	0	2	0	0	0	0	0	0	0	0	0	0	1	0	0	0	0	0	0	0	0	0	0
0	2	0	0	2	0	0	1	0	0	0	0	0	0	0	0	0	0	2	0	0	0	5	0	0	0	0	0	0	0	0	3	0	0	0	0	0	0	0	0	2	0	0	0	1	2	0	0	0	0
0	0	0	0	0	0	0	0	0	0	0	0	0	0	0	0	0	0	0	0	0	0	0	0	0	0	0	0	0	0	0	0	0	0	0	0	0	0	0	0	0	0	0	0	0	0	0	0	0	0
0	0	0	0	0	0	0	0	0	0	0	0	0	0	0	0	0	0	0	0	0	0	0	0	0	0	0	0	0	0	0	0	0	0	0	0	0	0	0	0	0	0	0	0	0	0	0	0	0	0
0	0	0	0	0	0	0	0	0	0	0	0	0	0	0	0	0	0	0	0	0	0	0	0	0	0	0	0	0	0	0	0	0	0	0	0	0	0	0	0	0	0	0	0	0	0	0	0	0	0
0	0	0	0	0	0	0	0	0	0	0	0	0	0	0	0	0	0	0	0	0	0	0	0	0	0	0	0	0	0	0	0	0	0	0	0	0	0	0	0	0	0	0	0	0	0	0	0	0	0
0	0	0	0	0	0	0	0	0	0	0	0	0	0	0	0	0	0	0	0	0	0	0	0	0	0	0	0	0	0	0	0	0	0	0	0	0	0	0	0	0	0	0	0	0	0	0	0	0	0
0	0	1	1	0	0	0	0	0	0	0	0	10	1	1	4	2	0	0	4	6	4	1	0	0	2	2	4	2	0	2	1	1	1	0	7	0	0	3	0	0	0	0	0	4	0	0	0	1	0
0	0	0	0	0	0	0	0	0	0	0	0	0	0	0	0	0	0	0	0	0	0	0	0	0	0	0	0	0	0	0	0	0	0	0	0	0	0	0	0	0	0	0	0	0	0	0	0	0	0
0	0	0	0	0	0	0	0	0	0	0	0	0	0	0	0	0	0	0	0	0	0	0	0	0	0	0	0	0	0	0	0	0	0	0	0	0	0	0	0	0	0	0	0	0	0	0	0	0	0
0	0	0	0	0	0	0	0	0	0	0	0	0	0	0	0	0	0	0	0	0	0	0	0	0	0	0	0	0	0	0	0	0	0	0	0	0	0	0	0	0	0	0	0	0	0	0	0	0	0
0	0	0	0	0	0	0	0	0	0	0	0	0	0	0	0	0	0	0	0	0	0	0	0	0	0	1	0	0	0	0	0	0	0	0	0	0	0	0	0	0	0	0	0	0	0	0	0	0	0
0	0	0	0	0	0	0	0	0	0	0	0	0	0	0	0	0	0	0	0	0	0	0	0	0	0	0	0	0	0	0	0	0	0	0	0	0	0	0	0	0	0	0	0	0	0	0	0	0	0
0	0	0	1	0	0	0	0	0	0	0	0	0	0	0	2	0	0	0	0	0	0	0	0	0	0	0	0	0	0	0	0	0	0	0	0	0	0	0	0	0	0	0	0	0	0	0	0	0	0
0	0	0	0	0	0	0	0	0	0	0	0	0	0	0	0	0	0	0	0	0	0	0	0	0	0	0	0	0	0	0	0	0	0	0	0	0	0	0	0	0	0	0	0	0	0	0	0	0	0
1	6	0	4	2	0	0	0	0	0	0	0	3	1	0	0	2	10	2	22	7	63	0	0	0	0	2	25	3	7	8	2	16	60	7	20	1	0	1	2	8	0	0	7	20	2	5	0	0	3
0	0	0	0	0	0	0	0	0	0	0	0	0	0	0	0	0	0	0	0	0	0	0	0	0	0	0	0	0	0	0	0	0	0	0	0	0	0	0	0	0	0	0	0	0	0	0	0	0	0
0	0	0	0	0	0	0	0	0	0	0	0	0	0	0	0	0	0	0	0	0	0	0	0	0	0	0	0	0	0	0	0	0	0	0	0	0	0	0	0	0	0	0	0	0	0	0	0	0	0
0	0	0	0	0	0	0	0	0	0	0	0	0	0	0	0	0	0	0	0	1	1	0	0	0	0	0	1	0	0	0	0	2	1	0	0	0	0	0	0	2	0	0	2	2	0	0	0	0	0
1	1	0	0	0	0	0	2	0	0	1	0	1	2	1	7	0	0	0	0	0	0	17	2	0	0	0	0	0	0	0	0	1	0	0	0	0	3	1	0	6	0	0	0	1	0	0	0	0	1
0	0	0	0	0	0	0	0	0	0	0	0	0	0	0	0	0	0	0	0	0	0	0	0	0	0	0	0	0	0	0	0	0	0	0	0	0	0	0	0	0	0	0	0	0	0	0	0	0	0
0	0	0	0	0	0	0	0	0	0	0	0	0	0	0	0	0	0	0	0	0	0	0	0	0	0	0	0	0	0	0	0	0	0	0	0	0	0	0	0	0	0	0	0	0	0	0	0	0	0
0	0	0	0	0	0	0	0	0	0	0	0	0	0	0	0	0	0	0	0	0	0	0	0	0	0	0	0	0	0	0	0	0	0	0	0	0	0	0	0	0	0	0	0	0	0	0	0	0	0
3	11	12	9	5	1	0	1	3	33	0	2	19	3	2	10	5	23	2	24	70	40	9	3	0	5	20	30	31	17	9	11	10	44	6	16	2	11	35	14	36	0	1	38	16	6	4	0	5	56
0	1	0	1	1	0	0	0	0	0	0	0	0	1	1	0	0	0	1	0	0	0	0	0	0	0	0	0	0	1	0	0	0	0	0	1	0	0	0	0	0	0	0	0	1	0	0	0	0	3
0	5	1	8	1	0	0	0	0	3	0	2	5	2	0	9	0	14	3	6	35	12	5	0	0	2	7	10	13	3	7	6	1	22	0	11	0	1	21	3	10	0	0	7	3	3	4	5	2	5
0	0	0	0	0	0	0	0	0	0	0	0	0	0	0	0	0	0	0	0	0	0	0	0	0	0	1	0	0	0	0	0	0	0	0	0	0	0	0	0	0	0	0	0	0	0	0	0	0	0
0	0	0	0	0	0	0	0	0	0	0	0	0	0	0	0	0	0	0	0	0	0	0	0	0	0	0	0	1	0	0	1	0	0	0	0	0	0	0	0	0	0	0	0	0	0	0	0	0	0
0	0	0	0	0	0	0	0	0	0	0	0	0	0	0	0	0	0	0	0	0	1	0	0	0	0	0	0	1	1	0	0	0	0	0	0	0	0	0	0	0	0	0	0	0	0	0	0	0	0
1	1	3	0	0	0	0	0	0	2	0	0	2	1	0	0	0	1	2	3	1	3	0	0	0	0	2	6	5	2	2	0	2	10	2	0	0	0	6	2	2	0	0	3	0	1	0	0	1	6
0	1	0	0	0	0	0	0	0	0	0	0	4	1	0	0	1	1	0	0	4	1	0	0	0	0	0	0	4	0	2	0	0	0	0	1	0	0	0	1	0	0	0	1	0	0	0	0	0	0
0	0	0	0	10	0	0	0	0	0	0	0	0	0	0	0	0	1	0	1	1	1	4	0	0	0	0	0	2	0	0	0	1	0	0	1	1	0	0	0	6	0	0	0	0	0	0	0	0	0
0	0	0	0	0	0	0	0	0	0	0	0	0	0	0	0	0	0	0	0	0	0	0	0	0	0	0	0	0	0	0	0	0	0	0	0	0	0	0	0	0	0	0	0	0	0	0	0	0	0
0	0	0	0	0	0	0	0	0	0	0	0	0	0	0	0	0	0	0	0	0	0	0	0	0	0	0	0	0	0	0	0	0	0	0	0	0	0	0	0	0	0	0	0	0	0	0	0	0	0
0	0	0	0	0	0	0	0	0	0	0	0	0	0	0	0	0	0	0	0	0	0	0	0	0	0	0	0	0	0	0	0	0	0	0	0	0	0	0	0	0	0	0	0	0	0	0	0	0	0
0	0	0	0	0	0	0	0	0	0	0	0	0	0	0	0	0	0	0	0	0	0	0	0	0	0	0	0	0	0	0	0	0	1	0	0	0	0	0	0	0	0	0	0	0	0	0	0	0	0
0	0	0	0	0	0	0	0	0	0	0	0	0	1	0	0	0	0	0	1	0	0	0	0	0	0	0	1	0	0	0	0	0	0	0	0	0	0	0	0	0	0	0	1	0	0	0	0	0	0
0	0	0	0	0	0	0	0	0	0	0	0	0	0	0	0	0	0	0	0	0	0	0	0	0	0	0	0	0	0	0	0	0	0	0	0	0	0	0	0	0	0	0	0	0	0	0	0	0	0
0	0	0	0	0	0	0	0	0	0	0	0	0	0	0	0	0	0	0	0	0	0	0	0	0	0	0	0	0	0	0	0	0	0	0	0	0	0	0	0	0	0	0	0	0	0	0	0	0	0
0	0	0	0	0	0	0	0	0	0	0	0	0	0	0	0	0	0	0	0	0	0	0	0	0	0	0	0	0	0	0	0	0	0	0	0	0	0	0	0	0	0	0	0	0	0	0	0	0	0
0	0	0	0	0	0	0	0	0	0	0	0	0	0	0	0	0	0	0	0	0	0	0	0	0	0	0	0	0	0	0	0	0	0	0	0	0	0	0	0	0	0	0	0	0	0	0	0	0	0
0	0	0	0	0	0	0	0	0	0	0	0	0	0	0	0	0	0	0	0	0	0	0	0	0	0	0	0	0	0	0	0	0	0	0	0	0	0	0	0	0	0	0	0	0	0	0	0	0	0
3	14	9	11	3	0	1	1	1	4	2	3	34	5	0	17	5	27	8	17	77	53	9	2	2	2	23	44	66	19	13	18	5	27	4	15	2	7	20	9	22	0	0	18	17	1	1	9	4	41
0	0	0	0	0	0	0	0	0	0	0	0	0	0	0	0	0	0	0	0	1	0	1	0	0	0	0	0	0	0	0	0	0	1	0	0	0	0	3	0	0	0	0	0	0	0	0	0	0	4
0	4	0	0	0	0	1	0	0	0	0	0	5	0	1	1	0	6	1	1	8	0	0	1	0	0	1	6	7	0	0	0	3	1	0	1	1	1	4	3	24	0	0	0	2	3	1	7	6	5
4	8	8	0	12	0	0	0	0	1	0	4	8	2	0	0	4	7	5	21	25	49	5	0	3	3	33	20	22	17	7	6	10	12	1	13	1	10	4	10	7	0	1	8	2	4	3	0	1	21
0	0	0	0	0	0	0	0	0	0	0	0	0	0	0	0	0	0	0	0	0	0	0	0	0	0	0	0	0	0	0	0	0	1	0	0	0	0	0	0	0	0	0	0	0	0	0	0	0	0
0	1	0	0	0	0	0	0	0	0	0	0	0	0	0	0	0	0	0	0	0	0	0	0	0	0	0	0	0	0	0	0	0	0	0	0	0	0	0	0	0	0	0	0	0	0	0	0	0	0
3	8	13	39	4	2	1	7	1	7	9	5	40	7	2	39	10	26	6	47	122	139	6	1	3	10	39	14	51	20	20	20	15	20	9	31	0	23	32	12	41	0	2	30	41	15	6	8	10	34
1	3	1	5	4	0	0	0	0	0	3	2	7	2	0	1	0	9	0	2	6	2	6	0	2	0	4	7	3	4	3	2	0	4	2	5	1	0	2	0	0	1	0	0	0	0	0	0	0	0
0	0	0	0	0	0	0	0	0	0	0	0	0	0	0	0	0	0	0	0	0	0	0	0	0	0	0	0	0	0	0	0	0	0	0	0	0	0	0	0	0	0	0	0	0	0	0	0	0	0
0	1	0	0	0	0	0	0	0	0	0	0	0	0	1	1	0	2	0	0	9	0	0	2	0	0	0	0	0	3	0	1	0	0	0	1	0	1	6	1	3	0	0	0	0	0	0	0	0	0
0	0	0	0	0	0	0	0	0	0	0	0	0	0	0	0	0	0	0	2	1	2	0	0	0	0	4	0	1	0	0	0	0	1	0	0	0	0	0	0	0	0	0	0	0	0	0	0	0	0
0	0	0	0	0	0	0	0	0	0	0	0	0	0	0	0	0	0	0	0	0	0	0	0	0	0	0	0	0	0	0	0	0	0	0	0	0	0	0	0	0	0	0	0	0	0	0	0	0	0
0	0	0	0	0	0	0	0	0	0	0	1	1	1	0	0	0	2	0	1	1	1	0	0	0	0	2	2	2	0	0	0	0	1	0	0	0	0	0	1	1	0	0	0	0	0	0	0	0	0
0	0	0	0	0	0	0	0	0	0	0	0	0	0	0	0	0	0	0	0	0	0	0	0	0	0	0	0	0	0	0	0	0	0	0	0	0	0	0	0	0	0	0	0	0	0	0	0	0	0
0	0	0	0	0	0	0	0	0	0	0	0	0	0	0	0	0	0	0	0	0	0	0	0	0	0	0	0	0	0	0	0	0	0	0	0	0	0	0	0	0	0	0	0	0	0	0	0	0	0
0	0	0	0	0	0	0	0	0	0	0	0	0	0	0	0	0	0	0	0	0	0	0	0	0	0	0	0	0	0	0	0	0	0	0	0	0	0	0	0	0	0	0	0	0	0	0	0	0	0
4	10	5	13	50	0	0	3	0	1	2	3	28	3	2	1	5	24	12	45	49	42	9	0	0	3	22	35	13	19	3	18	13	43	3	15	9	26	42	12	19	1	0	20	15	6	38	60	0	28
0	1	0	0	0	0	0	0	0	0	0	1	0	0	0	0	0	0	0	0	0	0	0	0	0	0	0	0	0	0	0	0	1	0	0	0	0	0	0	0	0	0	0	0	0	0	0	0	0	2
0	0	0	0	0	0	0	0	0	0	0	0	0	0	0	0	0	0	0	0	0	0	0	0	0	0	0	0	0	0	0	0	0	0	0	0	0	0	0	0	0	0	0	0	0	0	0	0	0	0
4	20	9	10	191	1	3	3	1	3	3	7	61	4	1	1	9	49	20	32	65	45	17	2	4	8	43	22	24	10	5	26	36	37	2	22	42	17	122	46	8	0	1	25	9	2	69	53	7	29
0	4	3	4	17	0	0	0	0	0	1	4	47	14	4	2	1	28	7	26	19	8	17	0	0	0	8	1	2	3	5	5	32	11	1	5	129	11	13	7	0	0	2	2	0	0	27	11	0	8
0	0	0	0	0	0	0	0	0	0	0	0	0	0	0	0	0	0	0	0	0	0	0	0	0	0	0	0	0	0	0	0	0	0	0	0	0	0	0	0	0	0	0	0	0	0	0	0	0	0
0	0	0	0	0	0	0	0	0	0	0	0	0	0	0	0	0	0	0	0	0	0	0	0	0	0	0	0	0	0	0	0	0	0	0	0	0	0	0	0	0	0	0	0	0	0	0	0	0	0
0	0	0	0	0	0	0	0	0	0	0	0	0	0	0	0	0	0	0	0	0	0	0	0	0	0	0	0	0	0	0	0	0	0	0	0	0	0	0	0	0	0	0	0	0	0	0	0	0	0
0	0	0	0	0	0	0	0	0	0	0	0	0	0	0	0	0	0	0	0	0	0	0	0	0	0	0	0	0	0	0	0	0	0	0	0	0	0	0	0	0	0	0	0	0	0	0	0	0	0
0	0	0	0	0	0	0	0	0	0	0	0	0	0	0	0	0	0	0	0	0	0	0	0	0	0	0	0	0	0	0	0	0	0	0	0	0	0	0	0	0	0	0	0	0	0	0	0	0	0
0	0	0	0	0	0	0	0	0	0	0	0	0	0	0	0	0	0	0	0	0	0	0	0	0	0	0	0	0	0	0	0	0	0	0	0	0	0	0	0	0	0	0	0	0	0	0	0	0	0
0	0	0	0	0	0	0	0	0	0	0	0	0	0	0	0	0	0	0	0	0	0	0	0	0	0	0	0	0	0	0	0	0	0	0	0	0	0	0	0	0	0	0	0	0	0	0	0	0	0
0	0	0	0	0	0	0	0	0	0	0	0	0	0	0	0	0	0	0	0	0	0	0	0	0	0	0	0	0	0	0	0	0	0	0	0	0	0	0	0	0	0	0	0	0	0	0	0	0	0
0	0	0	0	0	0	0	0	0	0	0	0	0	0	0	0	0	0	0	0	0	0	0	0	0	0	0	0	0	0	0	0	0	0	0	0	0	0	0	0	0	0	0	0	0	0	0	0	0	0
0	0	0	0	0	0	0	0	0	0	0	0	0	0	0	0	0	0	0	0	0	0	0	0	0	0	0	0	0	0	0	0	0	0	0	0	0	0	0	0	0	0	0	0	0	0	0	0	0	0
0	0	0	0	0	0	0	0	0	0	0	0	0	0	0	0	0	0	0	0	0	0	0	0	0	0	0	0	0	0	0	0	0	0	0	0	0	0	0	0	0	0	0	0	0	0	0	0	0	0
0	0	0	0	0	0	0	0	0	0	0	0	0	0	0	0	0	0	0	0	0	0	0	0	0	0	0	0	0	0	0	0	0	0	0	0	0	0	0	0	0	0	0	0	0	0	0	0	0	0
0	0	0	0	0	0	0	0	0	0	0	0	0	0	0	0	0	0	0	0	0	0	0	0	0	0	0	0	0	0	0	0	0	0	0	0	0	0	0	0	0	0	0	0	0	0	0	0	0	0
0	0	0	0	0	0	0	0	0	0	0	0	0	0	0	0	0	0	0	0	0	0	0	0	0	0	0	0	0	0	0	0	0	0	0	0	0	0	0	0	0	0	0	0	0	0	0	0	0	0
0	0	0	0	0	0	0	0	0	0	0	0	0	0	0	0	0	0	0	0	0	0	0	0	0	0	0	0	0	0	0	0	0	0	0	0	0	0	0	0	0	0	0	0	0	0	0	0	0	0
0	0	0	0	0	0	0	0	0	0	0	0	0	0	0	0	0	0	0	0	0	0	0	0	0	0	0	0	0	0	0	0	0	0	0	0	0	0	0	0	0	0	0	0	0	0	0	0	0	0
0	0	0	0	0	0	0	0	0	0	0	0	0	0	0	0	0	0	0	0	0	0	0	0	0	0	0	0	0	0	0	0	0	0	0	0	0	0	0	0	0	0	0	0	0	0	0	0	0	0
0	0	0	0	0	0	0	0	0	0	0	0	0	0	0	0	0	0	0	0	0	0	0	0	0	0	0	0	0	1	0	0	0	4	0	0	0	0	0	0	0	0	0	0	0	0	0	0	0	0
0	0	0	0	0	0	0	0	0	0	0	0	0	0	0	0	0	0	0	0	0	0	0	0	0	0	0	0	0	0	0	0	0	0	0	0	0	0	0	0	0	0	0	0	0	0	0	0	0	0
0	0	0	0	0	0	0	0	0	0	0	0	0	0	0	0	0	0	0	0	0	0	0	0	0	0	0	0	0	0	0	0	0	0	0	0	0	0	0	0	0	0	0	0	0	0	0	0	0	0
0	0	0	0	0	0	0	0	0	0	0	0	0	0	0	0	0	0	0	0	0	0	0	0	0	0	0	0	0	0	0	0	0	0	0	0	0	0	0	0	0	0	0	0	0	0	0	0	0	0
0	0	0	0	0	0	0	0	0	0	0	0	0	0	0	0	0	0	0	0	0	0	0	0	0	0	0	0	0	0	0	0	0	0	0	0	0	0	0	0	0	0	0	0	0	0	0	0	0	0
0	0	0	0	0	0	0	0	0	0	0	0	0	0	0	0	0	0	0	0	0	0	0	0	0	0	0	0	0	0	0	0	0	0	0	0	0	0	0	0	0	0	0	0	0	0	0	0	0	0
0	0	0	0	0	0	0	0	0	0	0	0	0	0	0	0	0	0	0	0	0	0	0	0	0	0	0	0	0	0	0	0	0	0	0	0	0	0	0	0	0	0	0	0	0	0	0	0	0	0
0	0	0	0	0	0	0	0	0	0	0	0	0	0	0	0	0	0	0	0	0	0	0	0	0	0	0	0	0	0	0	0	0	0	0	0	0	0	0	0	0	0	0	0	0	0	0	0	0	0
0	0	0	0	0	0	0	0	0	0	0	0	0	0	0	0	0	0	0	0	0	0	0	0	0	0	0	0	0	0	0	0	0	0	0	0	0	0	0	0	0	0	0	0	0	0	0	0	0	0
0	0	0	0	0	0	0	0	0	0	0	0	0	0	0	0	0	0	0	0	0	0	0	0	0	0	0	0	0	0	0	0	0	0	0	0	0	0	0	0	0	0	0	0	0	0	0	0	0	0
0	1	0	0	0	0	0	0	0	0	0	1	2	0	0	0	0	0	0	0	0	1	0	0	0	0	1	1	0	0	0	0	0	0	0	0	0	0	2	0	0	0	0	0	0	0	0	0	0	0
0	0	0	0	0	0	0	0	0	0	0	0	0	0	0	0	0	0	0	0	0	0	0	0	0	0	0	0	0	0	0	0	0	0	0	0	0	0	0	0	0	0	0	0	0	0	0	0	0	0
0	0	0	0	0	0	0	0	0	0	0	0	0	0	0	0	0	0	0	0	0	0	0	0	0	0	0	0	0	0	0	0	0	0	0	0	0	0	0	0	0	0	0	0	0	0	0	0	0	0
0	0	0	0	0	0	0	0	0	0	0	0	0	0	0	0	0	0	0	0	0	0	0	0	0	0	0	0	0	0	0	0	0	0	0	0	0	0	0	0	0	0	0	0	0	0	0	0	0	0
0	0	0	0	0	0	0	0	0	0	0	0	0	0	0	0	0	0	0	0	0	0	0	0	0	0	0	0	0	0	0	0	0	0	0	0	0	0	0	0	0	0	0	0	0	0	0	0	0	0
0	0	0	0	0	0	0	0	0	0	0	0	0	0	0	0	0	0	0	0	0	0	0	0	0	0	0	0	0	0	0	0	0	0	0	0	0	0	0	0	0	0	0	0	0	0	0	0	0	0
0	0	0	0	0	0	0	0	0	0	0	0	0	0	0	0	0	0	0	0	0	0	0	0	0	0	0	0	0	0	0	0	0	0	0	0	0	0	0	0	0	0	0	0	0	0	0	0	0	0
0	0	0	0	0	0	0	0	0	0	0	0	0	0	0	0	0	0	0	0	0	0	0	0	0	0	0	0	0	0	0	0	0	0	0	0	0	0	0	0	0	0	0	0	0	0	0	0	0	0
0	0	0	0	0	0	0	0	0	0	0	0	0	0	0	0	0	0	0	0	0	0	0	0	0	0	0	0	0	0	0	0	0	0	0	0	0	0	0	0	0	0	0	0	0	0	0	0	0	0
0	0	0	0	0	0	0	0	0	0	0	0	0	0	0	0	0	0	0	0	0	0	0	0	0	0	0	0	0	0	0	0	0	0	0	0	0	0	0	0	0	0	0	0	0	0	0	0	0	0
0	2	1	0	0	0	0	0	0	0	0	0	1	0	0	0	0	0	0	0	0	1	0	0	0	0	0	0	0	0	0	0	0	3	0	0	0	0	0	0	0	0	0	3	0	0	0	0	0	0
0	0	0	0	0	0	0	0	0	0	0	0	0	0	0	0	0	0	0	0	0	0	0	0	0	0	0	0	0	1	0	0	0	0	1	0	0	0	0	0	0	0	0	0	0	0	0	0	0	0
0	0	0	0	0	0	0	0	0	0	0	0	0	0	0	0	0	0	0	0	0	0	0	0	0	0	0	0	0	0	0	0	0	0	0	0	0	0	0	0	0	0	0	0	0	0	0	0	0	0
0	0	0	0	0	0	0	0	0	0	0	0	0	0	0	0	0	0	0	0	0	0	0	0	0	0	0	0	0	0	0	0	0	0	0	0	0	0	0	0	0	0	0	0	0	0	0	0	0	0
0	0	0	0	0	0	0	0	0	0	0	0	0	0	0	0	0	0	0	0	0	0	0	0	0	0	0	0	0	0	0	0	0	0	0	0	0	0	0	0	0	0	0	0	0	0	0	0	0	0
0	0	0	0	0	0	0	0	0	0	0	0	0	0	0	0	0	0	0	0	0	0	0	0	0	0	0	0	0	0	0	0	0	0	0	0	0	0	0	0	0	0	0	0	0	0	0	0	0	0
0	0	0	0	0	0	0	0	0	0	0	0	0	0	0	0	0	0	0	0	0	0	0	0	0	0	0	0	0	0	0	0	0	0	0	0	0	0	0	0	0	0	0	0	0	0	0	0	0	0
0	7	6	10	0	0	0	0	2	2	0	2	17	1	1	6	2	8	2	5	21	11	0	0	1	4	13	13	9	7	2	11	3	12	4	5	0	3	5	9	13	0	1	17	1	9	3	0	0	6
0	0	0	0	0	0	0	0	0	0	0	0	1	0	0	0	0	1	0	2	1	1	0	0	0	0	1	0	1	0	0	1	0	0	0	0	0	1	0	0	0	0	0	0	0	0	0	0	1	0
0	0	0	0	0	0	0	0	0	0	0	0	0	0	0	0	0	0	0	0	0	0	0	0	0	0	0	0	0	0	0	0	0	0	0	0	0	0	0	0	0	0	0	0	0	0	0	0	0	0
0	0	0	0	0	0	0	0	0	0	0	0	0	0	0	0	0	0	0	0	0	0	0	0	0	0	0	0	0	0	0	0	0	0	0	0	0	0	0	0	0	0	0	0	0	0	0	0	0	0
3	6	2	10	1	0	0	0	0	0	1	0	10	1	0	7	4	24	6	6	23	11	1	1	0	4	12	18	16	14	8	18	4	12	4	11	0	11	10	10	9	0	2	10	7	2	1	0	3	2
0	0	0	0	0	0	0	0	0	0	0	0	0	0	0	0	0	0	0	0	0	0	0	0	0	0	0	0	0	0	0	0	0	0	0	0	0	0	0	0	0	0	0	0	0	0	0	0	0	0
284	10894	217	135	17596	80	2	84	27	41	21	101	4713	294	46	564	52	4756	8348	5124	4845	551	643	222	25	86	11150	622	661	603	226	7559	11142	1728	214	293	4673	9501	8143	11012	1572	59	36	158	358	203	5118	1966	584	2824
0	0	0	0	0	0	0	0	0	0	0	0	0	0	0	0	0	0	0	0	0	0	0	0	0	0	0	0	0	0	0	0	0	0	0	0	0	0	0	0	0	0	0	0	0	0	0	0	0	0
0	0	0	0	0	0	0	0	0	0	0	0	0	0	0	0	0	0	0	0	0	0	0	0	0	0	0	0	0	0	0	0	0	0	0	0	0	0	0	0	0	0	0	0	0	0	0	0	0	0
0	0	0	0	0	0	0	0	0	0	0	0	0	0	0	0	0	0	0	0	0	0	0	0	0	0	0	0	0	0	0	0	0	0	0	0	0	0	0	0	0	0	0	0	0	0	0	0	0	0
0	0	0	0	0	0	0	0	0	0	0	0	0	0	0	0	0	0	0	0	0	0	0	0	0	0	0	0	0	0	0	0	0	0	0	0	0	0	0	0	0	0	0	0	0	0	0	0	0	0
0	0	0	0	0	0	0	0	0	0	0	0	0	0	0	0	0	0	0	0	0	0	0	0	0	0	0	0	0	0	0	0	0	0	0	0	0	0	0	0	0	0	0	0	0	0	0	0	0	0
0	0	0	0	0	0	0	0	0	0	0	0	0	0	0	0	0	0	0	0	0	0	0	1	0	0	0	0	0	0	0	1	0	1	0	0	0	0	0	0	0	0	0	0	0	0	0	0	0	0
0	0	0	0	0	0	0	0	0	0	0	0	0	0	0	0	0	0	0	0	0	0	0	0	0	0	0	0	0	0	0	0	0	0	0	0	0	0	0	0	0	0	0	0	0	0	0	0	0	0
0	0	0	0	0	0	0	0	0	0	0	0	0	0	0	0	0	0	0	0	0	0	0	0	0	0	0	0	0	0	0	0	0	0	0	0	0	0	0	0	0	0	0	0	0	0	0	0	0	0
0	0	0	0	0	0	0	0	0	0	0	0	0	0	0	0	0	0	0	0	0	0	0	0	0	0	0	0	0	0	0	0	0	0	0	0	0	0	0	0	0	0	0	0	0	0	0	0	0	0
0	0	0	0	0	0	0	0	0	0	0	0	0	0	0	0	0	0	0	0	0	0	0	0	0	0	0	0	0	0	0	0	0	0	0	0	0	0	0	0	0	0	0	0	0	0	0	0	0	0
0	0	0	0	0	0	0	0	0	1	0	0	0	0	0	2	0	0	1	0	0	0	0	0	0	0	0	0	0	0	0	0	0	0	0	0	0	0	0	0	0	0	0	0	0	0	0	0	0	0
0	0	0	0	0	0	0	0	0	0	0	0	0	0	0	0	0	0	0	0	0	0	0	0	0	0	0	0	0	0	0	0	0	0	0	0	0	0	0	0	0	0	0	0	0	0	0	0	0	0
0	0	0	0	0	0	0	0	0	0	0	0	0	0	0	0	0	0	0	0	0	0	0	0	0	0	0	0	0	0	0	0	0	0	0	0	0	0	0	0	0	0	0	0	0	0	0	0	0	0
0	0	0	0	0	0	0	0	0	0	0	0	0	0	0	0	0	0	0	0	0	0	0	0	0	0	0	0	0	0	0	0	0	0	0	0	0	0	0	0	0	0	0	0	0	0	0	0	0	0
0	0	0	0	0	0	0	0	0	0	1	0	0	0	0	0	0	0	0	0	0	0	3	0	0	0	0	0	0	0	0	0	1	0	0	0	0	0	0	0	0	0	0	0	0	0	0	0	0	0
0	0	0	0	0	0	0	0	0	0	0	0	0	0	0	0	0	0	0	0	0	0	0	0	0	0	0	0	0	0	0	0	0	0	0	0	0	0	0	0	0	0	0	0	0	0	0	0	0	0
0	0	0	0	0	0	0	0	0	1	0	0	0	0	0	0	0	0	0	0	0	0	0	0	0	0	0	0	0	0	0	0	0	0	0	0	0	0	0	0	0	0	0	0	0	0	0	0	0	0
0	0	0	0	0	0	0	0	0	1	0	0	0	0	0	1	0	0	0	0	1	9	0	0	0	0	2	12	1	0	0	0	2	7	0	0	0	0	1	0	0	0	0	0	0	0	0	0	0	0
0	0	0	0	0	0	0	0	0	0	0	0	0	0	0	0	0	1	0	0	0	0	0	0	0	0	0	2	0	0	0	0	0	0	0	0	0	0	0	0	0	0	0	0	0	0	0	0	0	0
0	0	0	0	0	0	0	0	0	0	0	0	0	0	0	0	0	0	0	0	0	0	0	0	0	0	0	0	0	0	0	0	0	0	0	0	0	0	0	0	3	0	0	0	0	0	0	0	0	0
0	0	0	0	0	0	0	0	0	0	0	0	0	0	0	0	0	0	0	0	0	0	0	0	0	0	0	0	0	0	0	0	0	0	0	0	0	0	0	0	0	0	0	0	0	0	0	0	0	0
0	0	0	0	0	0	0	0	0	0	0	0	0	0	0	0	0	0	0	0	0	0	0	0	0	0	0	0	0	0	0	0	0	0	0	0	0	0	0	0	0	0	0	0	0	0	0	0	0	0
0	0	0	0	0	0	0	0	0	0	0	0	0	0	0	0	0	0	0	0	0	0	0	1	0	0	0	0	0	0	0	0	0	0	0	0	0	0	0	0	0	0	0	0	0	0	0	0	0	0
0	0	0	0	0	0	0	0	0	0	0	0	0	0	0	0	0	0	0	0	0	0	0	0	0	0	0	0	2	0	0	0	0	0	0	0	0	0	0	0	0	0	0	0	0	0	0	0	0	0
0	0	0	0	0	0	0	0	0	0	0	0	0	0	0	0	0	0	0	0	0	0	0	0	0	0	0	0	0	0	0	0	0	0	0	0	0	0	0	0	0	0	0	0	0	0	0	0	0	0
0	0	0	0	0	0	0	0	0	0	0	0	0	0	0	0	0	0	0	0	0	0	0	0	0	0	0	0	0	0	0	0	0	0	0	0	0	0	0	0	0	0	0	0	0	0	0	0	0	0
0	0	0	0	0	0	0	0	0	0	0	0	0	0	0	0	0	0	0	0	0	0	0	0	0	0	0	0	0	0	0	0	0	0	0	0	0	0	0	0	0	0	0	0	0	0	0	0	0	0
0	0	0	0	0	0	0	0	0	0	0	0	0	0	0	0	0	0	0	0	0	0	0	0	0	0	0	0	0	0	0	0	0	0	0	0	0	0	0	0	0	0	0	0	0	0	0	0	0	0
0	0	0	0	0	0	0	0	0	0	0	0	0	0	0	0	0	0	0	0	0	0	0	0	0	0	0	0	0	0	0	0	0	0	0	0	0	0	0	0	0	0	0	0	0	0	0	0	0	0
0	0	0	0	0	0	0	0	0	0	0	0	0	0	0	0	0	1	1	2	0	1	0	1	0	0	2	0	0	0	0	0	0	0	0	0	0	0	0	0	0	0	0	1	0	0	0	0	0	0
0	0	0	0	0	0	0	0	0	0	0	0	0	0	0	0	0	0	0	0	0	0	0	0	0	0	0	0	0	0	0	0	0	0	0	0	0	0	0	0	0	0	0	0	0	0	0	0	0	0
0	0	0	0	0	0	0	0	0	0	0	0	0	0	0	0	0	0	0	0	0	3	0	0	0	0	2	2	0	0	0	0	0	0	0	0	0	0	0	0	0	0	0	0	0	0	0	0	0	0
0	0	0	0	0	0	0	0	0	0	0	0	0	0	0	0	0	0	0	0	0	0	0	0	0	0	0	0	0	0	0	0	0	0	0	0	0	0	0	0	0	0	0	0	0	2	0	0	0	10
0	0	0	0	0	0	0	0	0	0	0	0	0	0	0	0	0	0	0	0	0	0	0	0	0	0	0	0	0	0	0	0	0	0	0	0	0	0	0	0	0	0	0	0	0	0	0	0	0	0
0	0	0	0	0	0	0	0	0	0	0	0	0	0	0	0	1	0	0	0	0	0	0	0	0	0	0	3	0	0	0	0	0	0	0	0	0	2	0	0	0	0	1	0	1	0	0	0	0	0
0	1	1	0	0	0	0	0	0	0	0	0	0	0	0	0	0	0	0	0	0	0	0	0	0	0	0	0	0	0	0	0	0	0	0	0	0	0	0	0	0	0	0	0	0	0	0	0	0	0
0	0	0	0	0	0	0	0	0	0	0	0	0	0	0	0	0	0	0	0	0	0	0	0	0	0	0	0	0	0	0	0	0	0	0	0	0	0	0	0	0	0	0	0	0	0	0	0	0	0
0	0	0	0	0	0	0	0	0	0	0	0	0	0	0	0	0	0	0	0	0	0	0	0	0	0	0	0	0	0	0	0	0	0	0	0	0	0	0	0	0	0	0	0	0	0	0	0	0	0
0	0	0	0	0	0	0	0	0	0	0	0	0	0	0	0	0	0	0	0	1	0	0	0	0	0	0	0	0	0	0	0	0	0	0	0	0	0	0	0	0	0	0	0	0	0	0	0	0	0
1	8	4	3	5	16	6	7	20	38	3	9	11	6	23	31	12	2	6	11	17	32	13	17	1	3	5	18	9	18	5	7	11	14	9	17	4	11	16	14	8	11	19	19	13	6	8	16	26	7
0	0	0	0	0	0	0	0	0	0	0	0	0	0	0	0	0	0	0	0	0	0	0	0	0	0	0	0	0	0	0	0	0	0	0	0	0	0	0	0	0	0	0	0	0	0	0	0	0	0
1	0	0	0	0	1	0	0	1	1	1	0	0	0	0	2	0	0	0	3	0	3	0	0	0	1	1	1	1	2	0	2	2	1	0	0	0	1	3	0	1	0	0	1	1	0	1	1	0	2
3	11	9	6	11	0	0	2	1	21	3	0	28	3	1	18	3	12	6	8	12	19	5	2	1	6	12	7	5	11	8	7	12	38	7	7	3	15	27	6	18	1	0	14	17	8	5	0	1	6
558	256	1051	124	56	158	149	133	663	698	32	181	284	167	521	396	381	189	93	140	381	230	215	145	57	131	46	187	235	126	53	273	261	166	128	304	195	158	228	128	334	319	282	161	367	123	130	339	496	110
0	0	0	0	0	0	0	0	0	0	0	0	0	0	0	0	0	0	0	0	0	0	0	0	0	0	0	0	0	0	0	0	0	0	0	0	0	0	0	0	0	0	0	0	0	0	0	0	0	0
0	0	1	2	3	0	7	10	11	10	5	1	11	0	0	25	3	6	3	11	23	42	0	34	0	12	11	80	61	0	0	0	0	2	0	0	0	3	0	1	0	0	2	4	18	3	0	20	8	52
0	1	0	3	2	4	1	2	1	4	2	5	7	2	1	13	1	5	2	5	18	30	7	1	1	2	1	5	8	6	3	3	7	16	3	11	4	3	9	1	1	2	1	10	25	5	1	0	2	6
0	0	0	0	0	0	0	0	0	0	0	0	0	0	0	0	0	0	0	0	0	0	0	0	0	0	0	0	0	0	1	0	0	0	0	0	0	0	0	0	0	0	0	0	0	0	0	0	0	0
1	1	2	1	1	0	0	0	0	2	0	0	0	0	0	1	0	3	1	0	2	5	0	0	0	0	0	0	1	1	1	1	1	0	0	1	3	1	1	0	0	1	0	0	5	0	0	0	0	0
0	0	0	1	0	0	0	0	0	0	0	1	0	0	0	0	0	0	0	0	1	3	3	0	0	0	1	1	1	0	0	0	0	0	0	0	0	2	1	0	0	0	0	0	0	0	0	0	0	7
17	39	41	51	22	15	16	37	37	72	22	48	97	29	37	120	51	51	41	70	128	191	124	68	44	35	89	136	108	116	97	54	39	105	38	87	38	61	93	40	492	37	32	64	80	77	46	64	85	118
1	1	5	4	0	2	0	3	4	3	0	0	2	2	3	14	1	1	2	0	2	3	6	4	2	2	0	1	1	1	2	2	0	12	3	4	5	1	1	1	8	0	1	0	3	3	0	13	1	2
0	0	0	0	0	0	0	0	0	0	0	0	0	0	0	0	0	0	0	0	0	0	0	0	0	0	0	0	0	0	0	0	0	0	0	0	0	0	0	1	0	0	0	0	0	0	0	0	0	0
0	0	0	0	0	0	0	0	0	0	0	0	0	0	0	0	0	0	0	0	0	0	0	0	0	0	0	0	0	0	0	0	0	0	0	0	0	0	0	0	0	0	0	0	0	0	0	0	0	0
0	0	0	0	0	0	0	0	0	0	0	0	0	0	0	0	0	0	0	0	0	0	0	0	0	0	0	0	0	0	0	0	0	0	0	0	0	0	0	0	0	0	0	0	0	0	0	0	0	0
0	1	0	0	0	0	0	0	0	0	0	0	0	0	0	0	0	0	0	0	0	0	0	0	0	0	0	0	0	0	1	0	0	0	0	0	0	0	0	0	0	0	0	0	0	0	0	0	1	0
0	0	0	6	0	0	0	0	0	1	0	0	0	0	0	2	1	1	1	1	1	4	0	0	1	1	0	0	0	4	0	1	1	4	0	1	0	1	0	0	5	0	1	3	1	0	0	1	0	0
0	0	0	0	0	0	0	0	0	0	0	0	0	0	0	0	0	0	0	0	0	0	0	0	0	0	0	0	0	0	0	0	0	0	0	0	0	0	0	0	0	0	0	0	0	0	0	0	0	0
1	0	1	0	0	0	2	2	0	1	0	0	1	0	0	2	0	0	0	0	0	0	0	0	0	0	0	0	0	0	0	0	0	0	0	1	1	0	1	0	0	0	0	0	1	0	0	0	3	0
0	0	0	0	0	0	0	0	0	0	0	0	0	0	0	0	0	0	0	0	0	0	0	0	0	0	0	0	0	0	0	0	0	0	0	0	0	0	0	0	0	0	0	0	0	0	0	0	0	0
0	0	1	0	0	0	0	2	0	0	0	0	0	0	0	0	1	0	1	0	0	0	0	0	0	0	0	0	0	0	0	0	0	0	1	0	0	0	0	0	0	0	0	0	0	0	0	0	1	0
0	0	0	0	0	0	0	0	0	0	0	0	0	0	0	0	0	0	0	0	0	0	0	0	0	0	0	0	0	0	1	0	0	0	0	0	0	0	0	0	0	0	0	0	0	0	0	0	0	0
0	0	0	0	0	0	0	0	0	0	0	0	1	0	0	0	0	0	0	0	0	0	1	0	0	0	0	0	0	0	0	0	0	0	0	0	0	0	0	0	0	0	0	0	0	0	0	0	0	0
0	0	0	0	0	0	0	0	0	0	0	0	0	0	0	0	0	0	0	0	0	0	0	0	0	0	0	0	0	0	0	0	0	0	0	0	0	0	0	0	0	0	0	0	0	0	0	0	0	0
0	0	0	0	0	0	0	0	0	0	0	0	1	1	0	0	0	0	0	1	2	1	0	3	0	0	1	0	0	1	0	0	2	0	0	2	0	2	0	0	0	0	0	1	5	3	1	0	1	0
0	0	0	0	0	0	0	0	0	0	0	3	0	0	0	0	0	0	0	0	0	0	0	0	0	0	0	0	0	0	0	0	0	0	0	0	0	0	0	0	0	0	0	0	0	0	0	0	0	0
0	0	0	0	0	0	0	0	0	0	0	0	0	0	0	0	0	0	0	0	1	0	1	0	0	0	5	4	0	2	0	0	0	1	0	0	0	0	1	0	82	2	2	0	2	1	0	0	0	2
0	0	0	0	0	0	0	0	0	0	0	0	0	0	0	0	0	0	0	0	0	0	0	0	0	0	0	0	0	0	0	0	0	0	0	0	0	0	0	0	0	0	0	0	0	0	0	0	0	0
0	0	0	1	0	0	0	0	0	0	0	0	0	0	0	0	0	0	0	0	1	4	0	0	0	0	0	0	0	0	0	0	0	0	0	0	0	0	0	0	0	0	0	0	0	0	0	0	0	0
0	0	0	0	0	0	0	0	0	0	0	0	0	0	0	0	0	0	0	0	0	0	0	0	0	0	0	0	0	0	0	0	0	0	0	0	0	0	1	0	0	0	0	0	0	0	0	0	0	0
0	0	0	0	0	0	0	0	0	0	0	0	0	0	0	0	0	0	0	0	0	0	0	0	0	0	0	0	0	0	0	0	0	0	0	0	0	0	0	0	0	0	0	0	0	0	0	0	0	0
0	0	0	1	0	0	0	0	0	0	0	0	1	0	0	0	0	0	0	0	3	1	0	0	0	0	0	3	0	3	0	0	0	0	0	3	0	0	3	0	0	0	0	1	0	0	0	0	0	3
0	0	0	0	0	0	0	0	0	0	0	0	0	0	0	0	0	0	0	1	0	0	0	0	0	0	0	0	2	0	0	0	0	0	0	0	0	0	0	1	0	0	0	0	0	1	2	0	0	0
2	10	4	5	4	0	0	1	0	1	0	1	9	2	1	4	1	15	3	85	19	5	2	0	2	5	4	0	4	2	1	0	5	7	0	2	2	2	21	12	7	0	0	0	2	0	8	0	2	3
0	0	2	0	0	0	0	0	0	0	0	0	0	0	0	0	0	0	0	0	0	0	0	0	0	0	0	0	1	0	0	0	0	0	0	0	0	0	0	0	0	0	0	0	0	0	0	0	0	0
0	0	0	0	0	0	0	0	0	0	0	0	0	0	0	0	0	0	0	0	0	0	0	0	0	0	0	0	0	0	0	0	0	0	0	0	0	0	0	0	0	0	0	0	0	0	0	0	0	0
0	0	0	0	0	0	0	0	0	0	0	0	0	0	0	0	0	0	0	0	1	0	0	0	0	0	0	0	0	0	0	0	0	0	0	0	0	0	0	0	0	0	0	0	0	0	0	0	0	0
5	15	16	11	0	0	0	2	5	3	2	4	20	2	3	15	6	9	4	12	16	28	2	6	1	3	10	4	4	9	7	9	8	19	3	17	5	5	14	4	8	2	2	10	6	6	2	3	2	12
0	0	0	0	0	0	0	0	0	0	0	0	0	0	0	0	0	0	0	0	0	0	0	0	0	0	0	0	0	0	0	0	0	0	0	0	0	0	0	0	0	0	0	0	0	0	0	0	0	0
0	3	0	0	0	0	0	0	0	0	0	0	1	0	0	0	3	1	0	0	0	0	0	0	0	0	1	1	1	1	0	1	0	0	0	0	0	0	0	0	0	0	1	0	0	0	0	0	1	0
0	0	0	0	0	0	0	0	0	0	0	0	0	0	0	0	0	0	0	0	0	0	0	0	0	0	0	0	1	0	0	0	0	0	0	0	0	0	0	0	0	0	0	0	0	0	0	0	0	0
1	0	0	0	0	0	0	0	0	0	0	0	0	0	0	0	0	0	0	0	0	0	0	0	0	0	0	0	0	0	0	0	0	0	0	0	0	0	0	0	0	0	0	0	0	0	0	0	0	0
1	0	0	0	0	0	0	0	0	0	0	0	0	0	0	0	0	0	0	0	0	0	0	0	0	0	0	0	0	0	0	0	0	0	0	0	0	0	0	0	0	0	0	0	0	0	0	0	0	0
0	1	0	4	0	0	0	0	0	0	1	1	6	0	0	1	0	8	0	2	6	5	6	0	0	0	1	6	5	2	3	2	1	5	0	1	2	6	4	0	2	0	0	3	3	0	0	4	5	4
1	6	3	8	4	0	0	1	0	1	4	3	8	1	1	9	5	18	1	12	26	41	2	1	1	2	10	3	23	3	6	4	7	21	25	10	3	4	14	3	9	0	1	17	9	2	1	5	1	13
0	0	1	0	0	0	0	0	0	0	0	2	0	0	0	0	0	0	0	0	0	0	0	0	0	0	0	0	0	0	0	0	0	0	0	0	0	0	0	0	0	0	0	0	0	0	0	0	0	0
1	1	2	0	2	0	0	1	2	1	1	1	4	0	2	4	1	0	1	0	3	0	0	0	0	1	1	0	0	1	0	0	2	0	0	1	0	1	0	2	0	0	0	2	1	0	0	6	1	0
0	2	0	1	0	1	0	0	0	0	1	3	3	0	0	3	3	3	2	1	2	18	0	0	0	0	4	0	5	4	6	1	3	14	4	8	0	2	1	2	1	0	0	7	6	13	0	0	2	2
1	0	0	0	0	0	0	0	0	0	0	0	0	0	0	0	0	0	0	0	1	0	0	0	0	0	0	1	0	0	0	0	0	0	1	1	0	6	28	4	5	0	2	3	2	1	0	0	1	2
0	0	0	1	0	0	0	0	0	0	0	0	0	0	0	0	0	0	0	0	0	0	0	0	0	0	0	0	0	0	0	0	0	0	0	0	0	0	0	0	0	0	0	0	0	0	0	0	0	0
0	0	0	0	0	0	0	0	0	0	0	0	0	0	0	0	0	0	0	0	0	0	2	0	0	0	0	0	1	0	0	0	0	0	0	0	0	0	0	0	0	0	0	0	0	0	0	0	0	0
0	0	0	0	1	0	0	1	0	1	0	0	0	0	0	2	0	0	0	1	1	0	0	0	5	0	0	4	1	0	0	1	0	0	0	1	0	0	0	0	0	0	0	0	0	0	0	0	0	3
3	33	2	26	2	0	0	47	0	2	1	15	28	8	0	9	7	71	14	7	134	295	18	2	1	7	9	60	34	14	48	13	68	119	25	107	22	27	9	7	45	3	9	39	92	27	7	0	5	16
0	0	1	1	0	1	1	2	1	3	2	2	20	1	0	3	6	16	4	3	9	13	0	7	0	1	10	2	7	3	2	3	7	4	8	18	3	0	3	1	12	2	0	3	5	0	1	0	1	2
17	45	91	97	15	32	36	174	128	149	128	37	201	33	85	388	98	29	62	127	178	310	336	328	164	131	124	522	348	414	315	107	70	137	58	147	124	79	88	51	121	24	47	100	279	213	175	132	219	122
491	978	2048	1966	359	778	546	3921	2127	2309	2231	679	3557	739	1171	10057	1459	659	1314	2014	2865	5538	5968	4770	3151	2500	2220	9396	6521	6906	4918	1690	913	2774	920	2245	2344	1843	1160	901	2041	371	589	1517	5142	4226	2815	2720	3555	3453
0	0	0	0	0	0	0	0	0	0	0	0	0	0	0	0	0	3	0	0	0	0	0	0	0	0	0	0	0	1	1	1	0	0	0	0	0	3	1	0	0	0	0	0	0	0	0	0	0	0
0	0	0	0	0	0	0	0	0	0	0	0	1	0	0	0	0	0	0	0	1	0	0	0	1	0	0	0	0	0	0	0	0	0	0	0	0	0	0	0	0	1	0	0	0	0	0	0	0	0
0	0	0	0	0	0	0	0	0	0	0	0	0	0	0	0	0	0	0	0	0	0	0	0	0	0	0	0	0	0	0	0	0	0	0	0	0	0	0	0	0	0	0	0	0	0	0	0	0	0
0	0	0	0	0	0	0	0	0	1	0	0	0	0	0	0	0	0	0	1	1	0	0	0	0	0	0	0	1	0	1	0	0	0	0	1	0	0	0	0	0	0	0	1	0	0	0	0	3	0
0	0	0	0	0	0	0	0	0	0	0	0	0	0	0	0	0	0	0	0	0	0	0	0	0	0	0	0	0	0	0	0	0	0	0	0	0	0	0	0	0	0	0	0	0	0	0	0	0	0
0	0	0	0	0	0	0	0	0	0	0	0	0	0	0	0	0	0	0	0	0	0	0	0	0	1	0	0	0	0	0	0	0	0	0	0	0	0	0	0	0	0	0	0	0	0	0	0	0	0
1	1	0	0	0	0	0	0	0	0	0	0	9	0	0	0	0	6	1	2	11	4	0	0	0	0	4	0	3	7	6	1	2	10	0	7	0	2	4	2	3	1	3	2	6	6	2	0	0	0
0	0	0	0	0	0	0	0	0	0	0	0	0	0	0	0	0	0	0	0	0	0	0	0	0	0	0	0	0	0	0	0	0	0	0	0	0	0	0	0	0	0	0	0	0	0	0	0	0	0
3	1	2	5	0	0	0	0	0	3	0	1	3	2	0	0	0	10	4	1	12	16	0	0	1	0	2	4	9	4	2	3	3	8	0	17	0	3	4	2	15	0	1	20	8	13	1	0	1	10
0	5	7	2	0	0	0	0	2	2	0	33	16	0	3	3	1	2	6	1	1	4	0	0	0	0	1	1	1	5	1	7	1	0	2	0	0	0	1	0	0	1	0	0	0	0	1	0	1	0
0	0	4	0	0	2	3	45	35	9	2	2	11	16	115	4	17	13	25	28	18	34	0	27	67	27	7	20	34	63	35	9	6	13	4	8	8	8	1	5	7	8	2	17	13	27	7	1	9	3
3	3	2	2	0	7	16	17	83	427	12	14	48	171	275	144	152	99	119	70	191	98	81	36	8	29	22	55	58	68	30	79	281	69	444	433	27	168	37	169	89	341	176	297	96	47	28	315	312	44
3	2	1	0	1	0	0	7	1	0	2	0	10	0	1	10	2	0	2	0	8	3	23	2	2	3	0	4	2	6	4	3	0	3	11	9	13	3	5	2	18	0	1	5	9	18	25	2	8	10
0	2	8	11	1	1	3	37	11	1	2	9	9	9	32	3	114	17	15	27	43	32	2	60	109	185	22	20	48	82	411	12	61	48	52	20	129	9	5	3	17	5	2	21	37	122	293	22	36	6
5	2	5	14	0	21	31	25	83	29	112	11	84	16	15	25	17	20	20	13	500	294	161	476	137	50	218	135	69	228	102	40	114	138	36	113	4	68	66	15	61	15	15	25	37	18	11	42	39	199
0	1	0	0	0	0	0	0	0	0	0	0	1	0	0	0	0	0	0	0	1	1	0	0	0	0	0	0	0	0	2	0	0	5	0	0	0	0	0	0	0	0	0	0	3	2	0	0	0	0
0	0	0	0	0	0	0	0	0	0	0	0	0	0	0	0	0	0	0	0	0	0	0	0	0	0	0	0	0	0	0	0	0	0	0	0	0	0	0	0	0	0	0	4	7	0	0	0	0	0
0	0	0	0	0	0	0	0	0	0	0	0	0	0	0	0	0	3	0	0	1	2	0	0	0	1	3	0	0	0	0	0	1	5	1	5	0	0	0	0	0	0	0	1	1	2	0	0	0	0
1	0	0	9	1	0	0	1	1	0	1	2	2	0	0	5	0	0	2	0	1	1	6	0	0	0	1	0	0	1	2	0	1	1	0	1	0	0	1	0	0	0	0	0	3	1	0	0	0	3
42	29	105	33	52	271	141	161	687	745	28	133	195	220	685	463	361	20	177	138	129	164	257	112	90	87	83	105	150	125	58	273	224	450	373	617	116	245	264	249	198	558	498	384	202	95	102	749	718	106
0	0	0	3	0	0	0	2	0	1	0	1	0	0	0	2	2	1	0	0	1	0	0	0	0	0	0	0	0	1	1	1	0	2	0	0	0	0	1	1	0	0	0	0	0	1	0	0	0	0
0	0	3	1	2	0	0	2	0	0	0	8	0	0	0	1	0	2	0	0	2	4	3	0	0	1	0	3	0	1	5	1	0	4	1	2	0	0	0	0	0	0	0	2	3	0	1	0	0	3
0	0	1	0	0	0	2	1	2	5	0	4	2	1	2	3	1	0	1	0	2	1	0	1	0	2	0	1	0	2	2	1	0	1	0	1	0	0	0	0	0	1	0	0	2	0	1	0	1	1
1	9	213	218	3	25	44	9	37	49	5	54	104	8	25	16	22	32	14	33	39	59	11	3	12	8	14	47	11	11	17	3	9	42	10	20	9	5	12	6	82	1	5	11	12	7	7	16	9	21
0	1	0	1	0	0	0	0	0	0	0	1	0	1	0	0	0	1	0	0	0	1	0	0	0	1	0	0	1	0	1	1	0	0	0	0	0	0	0	0	0	0	0	0	0	0	0	1	0	0
0	0	0	0	0	0	0	0	0	0	0	1	0	0	0	4	0	0	3	0	0	2	0	0	0	0	0	0	0	0	0	8	0	13	0	0	0	0	0	0	0	0	0	0	0	0	0	0	0	0
0	9	35	42	1	3	4	4	7	4	1	255	27	3	7	10	4	6	15	17	18	12	1	1	0	8	2	9	1	6	4	2	5	12	5	14	0	1	13	1	14	3	0	3	8	1	2	6	7	4
0	0	0	1	0	0	0	0	0	0	0	14	2	0	0	0	0	0	0	1	0	0	0	0	0	0	0	0	0	1	0	0	0	0	0	0	0	0	0	0	0	0	0	0	0	0	0	0	0	0
19	225	321	1690	86	80	9	9	11	6	90	21137	2160	170	46	153	5102	128	842	1063	525	597	209	44	9	6614	304	650	988	642	9791	450	211	221	1802	124	1684	61	60	20	60	21	61	86	104	7718	1274	227	167	80
0	0	0	0	0	0	0	0	0	0	0	6	5	1	0	0	0	2	0	0	0	0	0	0	0	0	0	0	0	0	0	10	0	0	0	0	0	0	0	0	0	0	0	0	0	0	0	0	0	1
0	0	0	0	14	0	0	0	0	0	0	0	0	0	0	0	0	0	0	0	0	0	0	0	0	0	0	0	0	0	0	2	0	0	0	0	0	0	0	0	0	0	0	0	0	0	0	0	1	0
0	0	0	0	0	0	0	0	0	0	0	0	0	0	0	0	0	0	0	0	0	0	0	0	0	0	0	0	0	0	0	0	0	0	0	0	0	0	0	0	0	0	0	0	0	0	0	0	0	0
1	36	5	16	7	1	0	2	0	2	1	286	28	1	0	8	2	2	2	4	1	3	7	0	0	0	1	2	9	1	0	0	2	8	4	1	1	1	0	4	47	2	0	3	13	1	1	0	28	13
0	0	0	0	0	0	0	0	0	0	0	0	0	0	0	0	0	0	0	0	0	0	0	0	0	0	0	0	0	0	0	0	0	0	0	0	0	0	0	0	2	0	0	0	0	0	0	0	0	0
0	0	2	3	1	0	1	5	1	0	44	0	6	0	0	11	3	2	1	1	7	5	2	1	1	1	10	12	15	2	4	4	3	34	8	3	2	11	13	7	115	0	3	4	28	1	6	0	6	10
0	0	0	0	0	0	0	0	0	0	0	0	0	0	0	0	0	0	0	0	0	0	0	0	0	0	0	0	0	0	0	0	0	0	0	0	0	0	0	0	0	0	0	0	0	0	0	0	0	0
8	13	1	16	4	5	0	4	5	2	6	10	6	1	61	71	4	5	657	27	27	87	165	21	2	7	135	4	27	37	16	396	21	1061	5	11	5	3	23	9	63	5	4	20	392	6	11	168	188	121
6524	2456	7768	1254	609	3972	1458	1784	4729	7182	441	2089	2891	2960	8102	5002	4620	824	2212	2103	3297	2899	3975	1968	826	1654	844	1805	2424	2129	664	6155	3780	1677	2412	6258	1815	2968	3346	2866	3052	5813	4380	4037	3600	1426	1618	4087	6946	1752
0	0	0	0	0	0	0	0	0	0	0	0	0	0	0	0	0	0	0	0	0	0	0	0	0	0	0	0	0	0	0	0	0	0	0	0	0	0	0	0	0	0	0	0	0	0	0	0	0	0
0	0	0	0	0	0	0	0	0	0	0	0	0	0	0	0	0	0	0	0	0	0	0	0	0	0	0	0	0	0	0	0	0	0	0	0	0	0	0	0	0	0	0	0	0	0	0	0	0	0
0	0	0	0	0	0	0	0	0	0	0	0	0	0	0	0	0	0	0	0	0	0	0	0	0	0	0	0	0	0	0	0	0	0	0	0	0	0	0	0	0	0	0	0	0	0	0	0	0	0
45	19	19	15	0	9	4	8	20	12	3	11	27	173	26	11	18	23	41	18	97	96	19	8	3	19	14	53	39	21	326	24	211	72	54	26	68	28	25	18	73	26	10	28	49	104	173	1	40	18
0	0	0	0	0	0	0	0	0	0	0	0	0	0	0	0	0	0	0	0	0	0	0	0	0	0	0	0	0	0	0	0	0	0	0	0	0	0	0	0	0	0	0	0	0	0	0	0	0	0
0	0	0	0	0	0	0	0	0	0	1	0	0	0	0	0	0	0	0	0	0	0	0	0	0	0	0	0	0	0	0	0	0	1	0	0	0	0	0	0	0	0	0	0	0	0	0	0	0	2
0	8	42	10	1	1	0	0	0	1	0	7	6	0	4	1	25	10	4	11	11	17	5	1	0	11	2	14	2	2	63	1	11	34	3	10	17	10	5	4	8	1	0	16	30	9	12	0	5	1
0	1	0	0	0	0	0	0	0	0	0	0	0	0	0	0	0	0	0	2	0	0	0	0	0	0	0	0	0	0	0	0	0	0	0	0	0	0	0	0	0	0	0	0	0	0	0	0	0	0
0	0	0	0	0	0	0	0	0	0	0	0	0	0	0	0	0	0	0	0	0	0	0	0	0	0	0	0	0	0	0	0	0	0	0	0	0	0	0	0	0	0	0	0	0	0	0	0	0	0
11	64	151	56	6	4	0	3	4	2	1	24	53	9	4	26	19	114	27	24	284	164	8	4	1	5	30	162	126	53	43	34	141	430	40	103	25	63	54	31	103	3	15	111	114	27	24	25	36	24
0	0	0	0	0	0	0	0	0	0	0	0	0	0	0	0	0	0	0	0	0	0	0	0	0	0	0	0	0	0	0	0	0	0	0	0	0	0	0	0	0	0	0	0	0	0	0	1	0	0
0	0	0	0	0	0	0	0	0	0	0	0	1	0	0	0	2	0	0	0	14	0	0	0	0	0	0	0	3	0	0	0	0	0	0	0	0	0	0	0	0	0	0	0	7	1	0	0	0	0
13	3	6	6	3	26	7	3	3	12	2	13	15	98	47	29	21	13	70	28	28	36	27	174	359	234	39	28	76	63	357	30	505	212	344	174	817	76	57	87	107	68	115	200	315	920	400	218	316	68
54	51	188	303	9	75	153	1165	997	181	243	117	319	172	520	819	684	57	145	457	418	554	960	2360	2675	746	779	317	605	1121	1407	124	319	516	257	287	741	131	189	124	267	98	81	290	423	828	685	149	562	277
0	0	0	0	0	0	0	0	0	0	0	0	0	0	0	0	0	0	0	0	0	0	0	0	0	0	0	0	0	0	0	0	0	0	0	0	0	0	0	0	0	0	0	0	0	0	0	0	0	0
6	20	127	213	3	60	165	2381	954	145	311	69	193	173	862	626	1540	74	86	653	367	652	491	2952	3446	1211	234	256	510	1031	1656	132	253	548	502	309	1388	156	68	115	193	63	44	277	415	1186	623	112	357	200
1	0	0	0	1	1	0	1	0	0	3	5	1	0	1	3	1	3	0	5	4	6	0	0	0	4	0	0	13	3	3	0	1	0	45	0	67	0	0	0	2	0	0	1	1	230	82	0	5	6
39	16	57	62	2	29	75	1373	1193	103	188	60	146	102	429	297	841	36	53	320	274	344	324	2790	2868	884	212	200	354	621	1398	80	213	490	451	256	1146	121	46	66	119	45	34	222	277	1457	800	137	381	197
0	0	2	0	0	0	0	0	0	0	1	0	0	0	0	0	0	0	0	0	0	0	0	0	0	0	0	0	0	0	0	0	0	0	0	0	0	0	0	0	0	0	0	0	0	0	0	0	0	0
0	0	0	0	0	0	0	0	0	0	0	0	0	0	0	0	0	0	0	0	0	0	0	0	0	0	0	0	0	0	0	0	0	0	0	0	0	4	0	0	0	0	0	0	0	0	0	0	0	0
0	0	0	0	0	0	0	0	0	0	0	0	0	0	0	0	0	0	0	0	0	0	0	0	0	0	0	0	0	0	0	0	0	0	0	0	0	0	0	0	0	0	0	0	0	0	0	0	0	0
0	0	0	0	0	0	0	0	0	0	0	0	0	0	0	0	0	0	0	0	0	0	0	0	0	0	0	0	0	0	0	0	0	0	0	0	0	0	0	0	0	0	0	0	0	0	0	0	0	0
0	0	0	0	0	0	0	0	0	0	0	0	0	0	0	0	0	0	0	0	1	0	0	0	0	0	0	0	0	0	0	0	0	0	0	0	0	0	0	0	2	0	0	0	0	0	0	0	0	0
0	0	0	0	0	0	0	0	0	0	0	0	0	0	0	0	0	0	0	0	0	0	0	0	0	0	0	0	0	0	0	0	0	0	0	0	0	0	0	0	0	0	0	0	0	0	0	0	0	0
0	0	0	0	0	0	0	0	0	0	0	0	0	0	0	0	0	0	0	0	0	0	0	0	0	0	0	0	0	0	0	0	0	0	0	0	0	0	0	0	0	0	0	0	0	0	0	0	0	0
0	0	2	2	0	0	0	0	2	0	0	0	2	0	0	0	3	0	0	0	0	0	3	0	0	4	1	0	1	6	0	0	6	3	1	3	0	0	0	0	0	0	0	2	3	4	0	0	15	0
0	0	1	0	0	0	0	0	0	0	0	0	0	0	0	0	0	0	0	0	0	0	2	0	0	4	4	1	6	6	8	1	9	4	16	1	4	6	2	1	0	0	0	4	2	8	2	0	10	16
4	0	1	0	0	5	0	1	0	0	0	1	1	15	3	6	0	0	2	3	4	3	1	0	0	1	0	2	0	0	2	1	72	7	6	14	0	3	14	0	6	1	3	0	0	0	2	22	8	0
7	24	10	2	0	24	2	2	3	4	1	3	6	43	14	12	10	0	12	4	1	1	0	13	0	0	0	7	13	1	4	4	32	3	12	14	0	7	6	2	3	12	11	6	3	0	0	2	20	0
0	0	0	0	0	0	0	0	0	0	0	0	0	0	0	0	0	0	0	0	0	0	0	0	0	0	0	0	0	0	0	0	0	0	0	0	0	0	0	0	0	0	0	0	0	0	0	0	0	0
0	0	0	0	0	0	0	0	0	0	0	0	0	0	0	0	0	0	0	0	0	0	0	0	0	0	0	0	0	0	0	0	0	0	0	0	0	0	0	0	0	0	0	0	0	0	0	0	0	0
0	0	0	0	0	0	0	0	0	0	0	0	0	0	0	0	0	0	0	0	0	0	0	0	0	0	0	0	0	0	0	0	0	0	0	0	0	0	0	0	0	0	0	0	0	0	0	0	0	0
0	0	0	0	0	0	0	0	0	0	0	0	0	0	0	0	0	0	0	0	0	0	0	0	0	0	0	0	0	0	0	0	0	0	0	0	0	0	0	0	0	0	0	0	0	0	0	0	0	0
0	0	0	0	0	0	0	0	0	0	0	0	0	0	0	0	0	0	0	0	0	0	0	0	0	0	0	0	0	0	0	0	0	0	0	0	0	0	0	0	0	0	0	0	0	0	0	0	0	0
12	7	14	8	0	55	8	2	12	6	0	0	3	154	70	25	14	2	113	9	10	6	1	4	0	2	2	5	6	12	1	22	690	19	264	125	2	109	10	34	25	97	210	107	15	3	1	0	135	5
533	315	206	43	5	520	53	32	57	113	7	11	22	723	317	69	106	43	420	26	170	82	6	26	32	15	27	151	98	32	27	126	1191	183	189	162	9	85	61	91	61	152	221	141	84	79	10	62	116	161
0	0	0	0	0	0	0	0	0	0	0	0	0	0	0	0	0	0	0	0	0	0	0	0	0	0	0	0	0	0	0	0	0	0	0	0	0	0	0	0	0	0	0	0	0	0	0	0	1	0
0	0	0	0	0	0	0	0	0	0	0	0	0	0	0	0	0	0	0	0	0	0	0	0	0	0	0	0	0	0	0	0	0	0	0	0	0	0	0	0	0	0	0	0	0	0	0	0	0	0
4	26	73	35	7	1	1	5	0	11	1	12	25	1	0	9	8	49	11	7	126	77	3	3	3	14	23	129	68	14	19	9	56	211	24	59	10	15	19	18	40	2	12	49	77	57	9	7	71	17
0	0	1	0	0	0	0	0	0	1	0	0	0	1	0	0	0	0	0	0	0	0	0	4	0	0	1	0	0	0	0	0	0	1	0	0	0	0	0	0	0	0	0	0	0	0	0	0	0	0
54	70	47	4	2	42	1	2	0	8	1	0	2	53	40	11	5	2	38	3	10	4	3	2	0	0	1	7	2	2	0	11	167	8	65	62	0	22	14	3	1	30	42	19	8	1	1	20	30	0
4	5	20	2	1	5	3	0	2	8	0	3	26	7	5	2	5	18	7	2	126	107	2	2	1	13	5	62	21	12	11	5	36	105	14	20	8	18	18	5	44	1	11	18	28	24	8	8	11	17
2	0	5	3	1	0	0	2	2	1	0	0	0	0	0	1	0	6	0	0	9	0	2	0	0	4	2	8	7	2	2	0	2	5	0	1	3	3	1	4	3	1	0	1	3	11	1	12	18	31
0	0	1	0	0	0	0	0	0	0	0	0	0	0	0	0	0	2	0	0	0	0	0	0	0	0	0	0	4	0	0	0	1	0	3	0	0	0	0	0	0	0	0	0	0	1	0	0	2	0
0	0	6	8	0	0	0	0	0	1	0	0	1	0	0	0	4	1	1	0	1	2	0	0	0	0	0	1	0	0	3	0	0	0	1	0	0	0	0	0	0	0	0	3	0	0	0	0	0	0
0	0	2	2	0	0	0	1	0	0	2	0	1	0	0	0	0	0	0	2	1	2	0	2	0	0	0	0	0	0	0	1	3	1	1	0	0	0	0	1	0	0	0	0	0	1	0	0	0	0
89	44	50	17	0	111	8	2	0	9	0	0	1	105	50	0	9	0	87	6	4	0	2	1	0	0	1	4	6	3	0	15	696	3	152	52	3	38	1	9	0	32	76	25	3	1	1	10	21	0
0	0	0	0	0	0	0	0	0	0	0	0	0	0	0	0	0	0	0	0	0	0	0	0	0	0	1	0	0	0	0	0	3	0	0	0	0	0	1	0	0	0	0	0	0	0	0	0	0	0
0	1	0	4	0	0	0	0	0	8	4	0	0	2	0	0	3	3	1	0	2	2	0	0	0	0	0	4	2	2	3	1	3	2	1	1	0	7	0	2	1	1	1	0	1	2	0	0	2	3
13	13	8	5	0	17	2	0	0	4	0	0	1	52	42	4	17	0	37	2	6	0	0	0	0	0	0	6	0	0	0	0	100	2	11	9	0	10	2	2	8	4	0	0	0	0	0	0	4	0
58	29	31	4	2	47	11	8	14	25	0	5	4	89	49	23	38	1	25	30	8	7	8	9	2	3	8	9	25	4	10	19	128	39	21	42	4	14	93	14	24	26	28	8	13	3	9	9	28	4
0	0	0	0	0	0	0	0	0	0	0	0	0	0	0	0	0	0	0	0	0	0	0	0	0	0	0	0	0	0	0	0	0	0	0	0	0	0	0	0	0	1	0	0	0	0	0	0	0	0
0	2	2	12	0	0	1	1	0	5	4	0	2	2	1	3	0	5	0	0	0	3	6	0	0	1	2	1	4	7	2	0	12	11	3	1	2	2	1	1	0	2	1	0	3	87	7	0	14	1
0	4	12	15	0	0	1	1	0	1	1	2	10	1	0	0	3	16	4	0	74	45	6	2	0	3	15	59	15	11	7	6	5	75	9	18	6	3	4	8	14	1	0	19	22	6	0	0	10	2
0	3	9	0	0	7	0	0	0	0	0	0	0	26	13	0	4	0	4	2	0	0	0	0	1	0	0	0	1	0	0	1	143	0	4	4	0	0	0	0	0	2	1	0	2	0	0	0	4	0
0	0	0	0	0	0	0	0	0	0	0	0	0	0	0	0	0	0	0	0	0	0	0	0	0	0	0	0	0	0	0	0	0	0	0	0	0	0	0	0	0	0	0	0	0	0	0	0	0	0
0	0	0	0	0	0	0	0	0	0	0	0	0	0	0	0	0	0	0	0	0	0	0	0	0	0	0	0	0	0	0	0	0	0	0	0	0	0	0	0	0	0	0	0	0	0	0	0	0	0
0	0	0	0	0	0	0	0	0	0	0	0	0	0	0	0	0	0	0	0	0	0	0	0	0	0	0	0	0	0	0	0	0	0	0	0	0	0	0	0	0	0	0	0	0	0	0	0	0	0
0	0	0	0	0	0	0	0	0	0	1	0	0	0	0	0	0	0	0	0	0	1	0	0	0	0	0	0	0	0	0	0	0	0	0	0	0	0	0	0	0	0	0	0	0	0	0	0	0	0
0	0	0	0	0	0	0	0	0	0	0	0	0	0	0	0	0	0	0	0	0	0	0	0	0	0	0	0	0	0	0	0	0	0	0	0	0	0	0	0	0	0	0	0	0	0	0	0	0	0
0	0	0	0	0	0	0	0	0	0	0	0	0	0	0	0	0	0	0	0	0	0	0	0	0	0	0	0	0	0	0	0	0	0	0	0	0	0	0	0	0	0	0	0	0	0	0	0	0	0
25	6	13	5	0	29	0	3	26	6	0	1	3	36	28	15	6	7	16	4	14	46	1	26	19	10	0	7	8	13	20	9	61	33	41	38	32	11	3	6	47	5	11	4	27	21	6	5	13	0
0	0	0	0	0	0	0	0	0	0	0	0	0	0	0	0	0	0	0	0	0	0	0	0	0	0	0	0	0	0	0	0	0	0	0	0	0	0	0	0	0	0	0	0	0	0	0	0	0	0
0	0	0	0	0	0	0	0	0	0	0	0	8	0	0	0	2	2	0	0	12	48	0	0	0	0	2	11	9	5	5	3	2	21	0	7	2	0	1	0	32	0	0	7	5	0	3	0	3	0
14	9	18	1	0	25	1	2	12	12	1	3	5	41	22	14	1	3	14	1	6	5	4	0	0	2	0	2	4	4	2	6	97	14	34	28	4	9	4	7	17	5	6	4	7	0	2	2	15	3
0	0	0	0	0	0	0	0	0	0	0	0	0	0	0	0	0	0	0	0	0	0	0	0	0	0	0	0	0	0	0	0	0	0	0	0	0	0	0	0	0	0	0	0	0	0	0	0	0	0
3	1	15	5	0	0	3	1	1	2	2	6	7	1	1	4	1	15	6	4	63	28	9	0	1	1	5	29	44	8	2	3	14	52	5	8	2	3	8	4	16	0	5	10	4	9	1	36	45	17
0	0	0	0	0	0	0	0	0	0	0	0	0	0	0	0	0	0	0	0	0	0	0	0	0	0	0	0	0	0	0	0	0	0	0	0	0	0	0	0	0	0	0	0	0	0	0	0	0	0
0	0	0	0	0	0	0	0	0	0	0	0	0	0	0	0	0	0	0	0	0	0	0	0	0	0	0	0	0	0	0	0	0	0	0	0	0	0	0	0	0	0	0	0	0	0	0	0	0	0
0	0	0	0	0	0	0	0	0	0	0	0	0	0	0	0	0	0	0	0	0	0	0	0	0	0	0	0	0	0	0	0	0	0	0	0	0	0	0	0	0	0	0	0	0	0	0	0	0	0
0	0	0	0	0	0	0	0	0	0	0	0	0	0	0	0	0	0	0	0	0	0	0	0	0	0	0	0	0	0	0	0	2	0	0	0	0	0	0	0	0	0	0	0	0	0	0	0	0	0
0	0	0	0	0	0	0	0	0	1	0	0	0	0	0	0	0	2	0	0	0	0	0	0	2	0	2	2	2	0	1	0	0	0	0	0	0	0	0	0	0	0	0	0	0	0	0	0	3	0
0	0	0	0	0	0	0	0	0	0	0	0	0	0	0	0	0	0	0	0	0	0	0	0	0	0	0	0	0	0	0	0	0	0	0	0	0	0	0	0	0	0	0	0	0	0	0	0	0	0
1	1	1	0	0	0	0	0	0	0	1	0	1	0	0	3	0	3	0	0	0	0	0	0	0	0	0	0	2	7	0	0	1	0	1	1	1	0	1	0	0	0	0	1	0	0	2	0	1	0
1	6	37	16	1	0	2	1	2	8	3	3	9	0	3	6	1	18	4	2	18	24	6	2	0	9	9	106	25	6	13	6	14	37	8	34	1	17	3	4	2	4	7	7	33	52	7	41	17	11
0	0	0	0	0	0	1	0	0	0	0	0	0	0	0	0	0	3	0	0	0	0	2	0	0	0	1	9	0	0	0	0	0	1	0	1	0	3	0	0	0	0	0	0	0	2	1	0	2	2
0	0	0	0	0	0	2	0	0	0	3	0	2	1	0	1	0	1	0	2	9	1	3	0	0	3	6	2	9	0	5	0	1	0	1	4	1	12	3	0	3	1	0	3	3	12	0	0	11	2
0	0	0	0	0	0	0	0	0	0	0	0	0	0	0	0	0	0	0	0	0	0	0	0	0	0	0	0	0	0	0	0	0	0	0	0	0	0	0	0	0	0	0	0	0	0	0	0	0	0
0	0	0	0	0	0	0	0	0	0	0	0	0	0	0	0	0	0	0	0	0	0	0	0	0	0	0	0	0	0	0	0	0	0	0	0	0	0	0	0	0	0	0	0	0	0	0	0	0	0
0	0	0	0	0	0	0	0	0	0	0	0	0	0	0	0	0	0	0	0	0	0	0	0	0	0	0	0	0	0	0	0	0	0	0	0	0	0	0	0	0	0	0	0	0	0	0	0	0	0
0	0	0	0	0	0	0	0	0	0	0	0	0	0	0	0	0	0	0	0	0	0	0	0	0	0	0	0	0	0	0	0	0	0	0	0	0	0	0	0	0	0	0	0	0	0	0	0	0	0
0	0	0	0	0	0	0	0	0	0	0	0	0	0	0	0	0	0	0	0	0	0	0	0	0	0	0	0	0	0	0	0	0	0	0	0	0	0	0	2	0	0	0	0	0	0	0	0	0	0
0	0	0	0	0	0	0	0	0	0	0	0	0	0	2	0	0	0	0	0	0	0	0	0	1	0	0	0	0	0	0	0	0	0	0	0	0	0	0	0	0	0	0	0	0	0	0	0	0	0
2	8	10	5	0	0	2	0	1	2	0	6	10	142	15	5	6	4	11	2	9	6	0	12	1	24	2	27	14	7	20	17	179	15	32	16	31	8	10	7	3	13	7	4	14	10	6	0	25	1
0	1	0	1	0	0	0	0	0	0	0	0	0	0	0	0	0	0	0	0	0	1	0	0	0	0	0	0	0	0	0	0	2	0	0	0	0	0	0	0	0	0	0	0	0	0	0	0	1	0
0	0	0	0	0	0	0	0	0	0	0	0	0	1	1	0	0	0	0	0	0	0	0	0	0	2	0	0	4	0	0	0	25	0	3	2	0	0	0	0	0	0	0	0	0	0	0	0	0	0
0	0	0	0	0	0	0	0	0	0	0	0	0	0	0	0	0	0	0	0	0	0	0	0	0	0	0	0	0	0	0	0	0	0	0	0	0	0	0	0	0	0	0	0	0	0	0	0	0	0
0	0	0	0	0	0	0	0	0	0	0	0	0	0	0	0	0	0	0	0	0	0	0	0	0	0	0	0	0	0	0	0	0	0	0	0	0	4	0	0	0	0	0	0	0	0	0	0	0	0
78	24	46	18	0	97	18	160	188	7	18	6	14	316	142	35	154	4	184	53	45	34	23	284	410	128	9	23	30	70	335	22	593	45	168	63	212	39	4	16	21	60	29	29	38	274	91	11	123	17
1	6	43	14	2	0	1	1	0	0	0	2	10	4	0	1	1	21	7	5	29	36	0	0	0	4	11	27	34	7	7	10	6	37	8	14	2	8	4	3	6	1	0	8	43	2	4	32	2	3
2	24	4	34	0	0	0	0	3	0	0	2	8	0	0	2	3	3	0	2	2	5	0	0	0	0	1	1	1	2	0	0	2	2	1	0	1	0	1	0	0	0	0	1	0	0	1	12	5	0
0	1	1	7	0	0	1	0	3	6	3	0	0	0	1	2	1	1	2	0	0	3	0	1	0	0	0	5	8	1	1	0	3	0	1	0	0	4	0	1	0	0	0	0	0	1	0	0	4	2
0	0	0	0	0	0	0	0	0	0	0	0	0	0	0	0	0	0	0	0	0	0	0	0	0	0	0	1	0	0	0	0	0	0	0	0	0	0	0	0	0	0	0	0	0	0	0	0	0	0
284	388	167	6	1	339	58	6	8	35	1	1	2	1245	515	33	50	0	336	25	16	16	1	1	0	1	3	7	11	17	1	150	2848	9	413	253	3	95	14	54	20	124	169	47	13	2	7	64	274	9
0	0	0	0	0	0	0	0	0	0	0	0	0	0	0	0	0	0	0	0	0	0	0	0	0	0	0	0	0	0	0	0	0	0	0	0	0	0	0	0	0	0	0	0	0	0	0	0	0	0
0	0	0	0	0	0	0	0	1	0	0	0	0	0	0	0	0	0	0	0	0	0	0	0	0	0	0	0	0	0	0	0	0	0	0	0	0	0	0	0	0	0	0	0	0	0	0	0	0	0
1008	671	491	118	43	1153	146	145	275	737	10	175	291	2064	1119	404	602	26	359	137	98	165	86	125	35	43	46	79	119	83	50	976	978	224	318	555	72	375	504	428	196	572	626	436	130	53	60	232	1003	86
0	0	0	0	0	0	0	0	0	0	0	0	0	0	0	0	0	0	0	0	0	0	0	0	0	0	0	0	0	0	0	0	0	0	0	0	0	0	0	0	0	0	0	0	0	0	0	0	0	0
0	0	0	0	0	0	0	0	0	0	0	0	0	0	0	0	0	0	0	0	0	0	0	0	0	0	0	0	0	0	0	0	0	0	0	0	0	0	0	0	0	0	0	0	0	0	0	0	0	0
0	0	0	0	0	0	0	0	0	0	0	0	0	0	0	0	0	0	11	0	0	1	0	0	0	0	0	0	0	1	0	10	1	19	0	0	0	0	1	0	0	0	0	0	0	0	0	0	0	0
0	0	0	0	0	0	0	0	0	0	0	0	0	0	0	0	0	0	0	0	0	0	0	0	0	0	0	0	0	0	0	0	0	0	0	0	0	0	0	0	0	0	0	0	0	0	0	0	0	0
0	0	0	0	0	0	0	0	0	0	0	0	0	0	0	0	0	0	0	0	0	0	0	0	0	0	0	0	0	0	0	0	0	0	0	0	0	0	1	0	0	0	0	0	0	0	0	0	0	0
0	0	0	0	0	0	0	0	0	0	0	0	0	0	0	0	0	0	0	0	0	0	0	0	0	0	0	0	0	0	0	0	0	0	0	0	0	0	0	0	0	0	0	0	0	0	0	0	0	0
0	0	0	0	0	0	0	0	0	0	0	0	0	0	0	0	0	0	0	0	0	0	0	0	0	0	1	0	0	0	0	0	0	0	0	0	0	0	0	0	0	0	0	0	0	0	0	0	0	0
0	0	0	0	0	0	0	0	0	0	0	0	0	0	0	0	0	0	0	0	0	0	0	0	0	0	0	0	0	0	0	0	0	0	0	0	0	0	0	0	0	0	0	0	0	0	0	0	0	0
0	0	0	0	0	0	0	0	0	0	0	0	0	0	0	0	0	0	0	0	0	0	0	0	0	0	0	0	0	0	0	0	0	0	0	0	0	0	0	0	0	0	0	0	0	0	0	0	0	0
0	0	0	0	0	0	0	0	0	0	0	0	1	0	0	0	0	0	0	0	0	0	0	0	0	0	0	0	1	0	0	0	0	1	0	0	0	0	0	0	0	0	0	0	0	0	0	0	0	0
0	0	0	0	0	0	0	0	0	0	0	0	0	0	0	0	0	0	0	0	0	0	0	0	0	0	0	0	0	0	0	0	0	0	0	0	0	0	0	0	0	0	0	0	0	0	0	0	0	0
0	0	0	0	0	0	0	0	0	0	0	0	0	0	0	0	0	0	0	0	0	0	0	0	0	0	0	0	0	0	0	0	0	0	0	0	0	0	0	0	0	0	0	0	0	0	0	0	0	0
0	0	0	0	0	0	0	0	0	0	0	0	0	0	0	0	0	0	0	0	0	0	0	0	0	0	0	0	0	0	0	0	0	0	0	0	0	0	0	0	0	0	0	0	0	0	0	0	0	0
0	0	0	0	0	0	0	0	0	0	0	0	0	0	0	0	0	0	0	0	0	0	0	0	0	0	0	0	0	0	0	0	0	0	0	0	0	0	0	0	0	0	0	0	0	0	0	0	0	0
0	0	0	0	0	0	0	0	0	0	0	0	0	0	0	0	0	0	0	0	0	0	0	0	0	0	0	0	0	0	0	0	0	0	0	0	0	0	0	0	0	0	0	0	0	0	0	0	0	0
0	0	1	0	0	0	0	0	0	0	0	0	1	0	0	0	0	1	0	0	22	6	0	0	0	0	0	0	1	1	0	0	0	2	0	3	1	0	3	2	9	0	2	1	5	0	0	0	0	0
2928	1626	1660	286	52	3162	269	108	482	619	13	30	89	2558	1723	335	708	74	1827	200	251	383	109	34	31	49	44	332	221	116	107	747	10147	407	2018	1741	124	798	962	888	870	2010	3476	3779	4206	789	460	1968	2728	551
3	14	61	10	6	1	1	3	0	0	0	8	22	2	1	3	10	27	10	0	88	85	0	0	0	4	10	325	110	38	29	17	27	92	19	50	10	29	22	20	9	2	17	40	42	13	12	3	2	5
2349	972	670	119	37	2673	210	79	171	597	12	26	31	2435	1070	278	404	8	825	103	72	64	29	32	8	27	6	69	65	48	7	321	6462	86	794	502	5	422	114	217	75	664	778	809	50	20	16	394	717	33
0	0	0	0	0	0	0	0	0	0	0	0	0	0	0	0	0	0	0	0	0	0	0	0	0	0	0	0	0	0	0	0	0	0	0	0	0	0	0	0	0	0	0	0	0	0	0	0	0	0
0	0	0	0	0	0	0	0	0	0	0	0	0	0	0	0	0	0	0	0	0	0	0	0	0	0	0	0	0	0	0	0	0	0	0	0	0	0	0	0	0	0	0	0	1	1	0	2	0	0
0	0	0	0	0	0	0	0	0	0	0	0	2	0	2	0	3	11	1	0	36	20	0	0	0	0	1	1	1	2	1	0	1	4	1	6	1	0	0	6	20	1	2	5	1	3	0	0	1	0
0	0	0	0	0	0	0	0	0	0	0	0	0	0	0	0	0	0	0	0	0	0	0	0	0	0	0	0	0	0	0	0	0	0	0	0	0	0	0	0	0	0	0	0	1	0	0	0	0	0
0	0	0	0	0	0	0	0	0	0	0	0	0	0	0	0	0	0	0	0	0	0	0	0	0	0	0	0	0	0	0	0	0	0	0	0	0	0	0	0	0	0	0	0	0	0	0	0	0	0
0	0	0	0	0	0	0	0	0	0	0	0	0	0	0	0	0	0	0	0	0	0	0	0	0	0	0	0	0	0	0	0	0	0	0	0	0	0	0	0	0	0	0	0	0	0	0	0	0	0
0	0	0	0	0	0	0	0	0	0	0	0	2	0	0	0	0	0	2	1	2	1	0	1	2	0	3	5	0	1	0	1	0	2	0	0	0	6	2	0	2	0	0	0	1	0	0	1	1	4
0	1	0	0	3	1	1	0	0	1	0	0	2	1	0	1	0	1	1	2	8	3	0	0	0	0	2	7	5	0	0	2	0	3	1	6	0	0	3	1	1	0	0	6	1	1	1	0	0	0
0	0	3	1	0	0	0	0	0	1	0	1	1	0	0	0	0	0	0	3	3	4	5	0	0	0	3	0	1	7	3	0	0	1	2	3	0	2	5	3	4	0	0	0	1	0	0	0	0	0
0	0	0	0	2	0	0	1	0	0	0	0	0	0	0	1	0	1	0	0	2	1	0	0	0	1	2	2	0	0	0	0	0	0	0	0	0	0	0	0	0	0	0	1	0	0	1	0	0	0
0	0	0	0	0	0	0	0	0	0	0	0	0	0	0	0	0	0	0	0	0	0	0	0	0	0	0	0	0	0	0	0	0	0	0	0	0	0	0	0	0	0	0	0	0	0	0	0	0	0
0	0	0	0	0	0	0	0	0	0	0	0	0	0	0	0	0	0	0	0	0	0	0	0	0	0	0	0	0	0	0	0	0	0	0	0	0	0	0	0	0	0	0	0	0	0	0	0	0	0
0	0	0	0	0	0	0	0	0	0	0	0	0	0	0	0	0	0	0	0	0	0	0	0	0	0	0	0	0	0	0	0	0	0	0	0	0	0	0	0	0	0	0	0	0	0	0	0	0	0
0	0	0	0	0	0	0	0	0	0	0	0	0	0	0	0	0	0	0	0	0	0	0	0	0	0	0	0	0	0	0	0	0	0	0	0	0	0	0	0	0	0	0	0	0	0	0	0	0	0
0	0	0	0	0	0	0	0	0	0	0	0	0	0	0	0	0	0	0	0	0	1	0	0	0	0	0	0	0	0	0	0	0	0	0	0	0	0	0	0	0	0	0	0	0	0	0	0	0	0
0	0	0	0	0	0	0	0	0	0	1	0	0	0	0	0	0	0	0	0	0	1	0	0	0	0	1	2	0	0	0	0	0	0	0	0	0	1	0	0	0	1	0	4	1	0	1	0	0	1
0	0	0	0	0	0	0	0	0	0	0	0	0	0	0	0	0	0	0	0	0	0	0	0	0	0	0	0	0	0	0	0	0	0	0	0	0	0	0	0	0	0	0	0	0	0	0	0	0	3
0	0	0	0	0	0	0	0	0	0	0	0	0	0	0	0	0	0	0	0	0	0	0	0	0	0	0	0	0	0	0	0	1	0	0	0	0	0	0	0	0	0	0	0	0	0	0	0	0	0
0	0	0	0	0	0	0	0	0	0	0	0	0	0	0	0	0	0	0	0	0	0	0	0	0	0	0	0	0	0	0	0	0	0	0	0	0	0	0	0	0	0	0	0	0	0	0	0	0	0
0	0	0	0	0	0	0	0	0	0	0	0	0	0	0	0	0	0	0	0	0	0	0	0	0	0	0	0	0	0	0	0	0	0	0	0	0	0	0	0	0	0	0	0	0	0	0	0	0	0
0	0	0	1	1	0	0	0	0	0	0	0	0	0	0	1	0	1	0	0	1	0	0	0	0	0	2	0	1	0	0	1	0	0	0	0	0	0	0	0	0	0	0	0	1	0	0	0	0	0
0	0	0	0	0	0	0	0	0	0	0	0	0	0	0	0	0	0	0	0	0	0	0	0	0	0	0	0	0	0	0	0	0	0	0	0	0	0	0	0	0	0	0	0	0	0	0	0	0	0
0	0	0	0	0	0	0	0	0	0	0	0	0	0	0	0	0	0	0	0	0	0	0	0	0	0	0	0	0	0	0	0	0	0	0	0	0	0	2	0	0	0	0	0	0	0	0	0	0	0
0	0	0	0	0	0	0	0	0	0	0	0	0	0	0	0	0	0	0	0	0	0	0	0	0	0	0	0	0	0	0	0	0	0	0	0	0	0	0	0	0	0	0	0	0	0	0	0	0	0
0	0	0	0	0	0	0	0	0	0	0	0	0	0	0	0	0	0	0	0	0	0	0	0	0	0	0	0	0	0	0	0	0	0	0	0	0	0	0	0	0	0	0	0	0	0	0	0	0	0
0	0	0	0	0	0	0	0	0	0	0	0	0	0	0	0	0	0	0	0	0	0	0	0	0	0	0	0	0	0	0	0	0	0	0	0	0	0	0	0	0	0	0	0	0	0	0	0	0	0
0	0	0	0	0	0	0	0	0	0	0	0	0	0	0	0	0	0	0	0	0	0	0	0	0	0	0	0	0	0	0	0	0	0	0	0	0	0	0	0	0	0	0	0	0	0	0	0	0	0
0	0	0	0	0	0	0	0	0	0	0	0	0	0	0	0	0	0	0	0	0	0	0	0	0	0	0	0	0	0	0	0	0	0	0	0	0	0	0	0	0	0	0	0	0	0	0	0	0	0
0	0	0	0	0	0	0	0	0	0	0	0	0	0	0	0	0	1	0	0	4	0	0	0	0	0	0	0	2	0	0	0	0	0	0	0	0	0	0	2	0	0	0	0	0	0	0	0	0	0
0	0	0	0	0	0	0	0	0	0	0	0	0	0	0	0	0	0	0	0	0	0	0	0	0	0	0	0	0	0	0	0	0	0	0	0	0	0	0	0	0	0	0	0	0	0	0	0	0	0
0	0	0	0	0	0	0	0	0	0	0	0	0	0	0	0	0	0	0	0	0	0	0	0	0	0	0	0	0	0	0	0	0	0	0	0	0	0	0	0	0	0	0	0	0	0	0	0	0	0
0	0	1	0	0	0	0	0	1	0	0	0	4	0	0	2	3	5	0	2	8	1	0	0	0	1	1	2	5	0	0	2	0	4	1	3	0	0	4	2	0	1	0	6	0	5	0	0	0	11
0	0	0	0	0	0	0	0	0	0	0	0	0	0	0	0	0	0	0	0	0	0	0	0	0	0	0	0	0	0	0	0	0	0	0	0	0	0	0	0	0	0	0	1	0	0	1	0	0	0
0	0	0	0	0	0	0	0	0	0	0	0	0	0	0	0	0	0	1	0	3	0	0	0	0	1	0	0	0	0	0	1	0	0	0	1	0	0	3	0	0	0	0	0	0	0	0	0	0	0
0	2	1	0	0	1	0	0	0	0	1	0	2	0	0	0	0	0	0	1	3	0	4	0	0	0	1	1	1	0	0	2	0	2	0	3	0	0	0	0	0	0	0	3	0	0	0	0	0	0
0	0	0	1	1	0	0	0	0	0	1	0	0	0	0	0	0	0	0	1	0	1	0	0	0	0	0	0	0	0	0	1	0	0	0	0	0	0	0	0	0	0	0	0	0	0	0	0	0	0
0	0	0	0	0	0	0	0	0	0	0	0	0	0	0	0	0	0	0	3	0	0	0	0	0	0	0	0	0	0	0	1	0	0	0	0	0	0	0	0	0	0	0	0	0	0	0	0	0	0
0	1	0	0	1	0	0	0	0	0	0	1	0	0	0	3	0	0	0	2	3	0	0	1	0	0	0	0	0	0	0	1	0	0	0	0	0	0	3	2	2	0	0	1	0	0	1	0	0	0
0	0	0	0	0	0	0	0	0	0	0	0	0	0	0	0	0	0	0	0	0	0	0	0	0	0	0	0	0	0	0	0	0	0	0	0	0	0	0	0	0	0	0	0	0	0	0	0	0	0
0	0	0	0	0	0	0	1	0	0	0	0	2	0	0	0	0	0	0	0	0	0	0	0	0	0	0	0	1	0	0	1	0	0	0	0	0	0	0	0	0	0	0	0	1	0	0	0	0	0
0	0	0	0	0	0	0	0	0	0	0	0	0	0	0	0	0	0	0	0	0	0	0	0	0	0	0	0	3	0	0	0	0	0	0	0	0	0	0	0	0	0	0	0	0	0	0	0	0	0
0	0	0	0	0	0	0	0	0	0	0	0	0	0	0	0	0	0	0	0	0	0	0	0	0	0	0	0	0	0	0	0	0	0	0	0	0	0	1	0	0	0	0	1	0	0	0	0	0	1
0	0	1	0	0	0	0	0	0	3	0	0	0	0	0	0	0	0	0	0	0	0	0	0	0	0	0	0	0	1	0	0	0	0	0	0	0	0	0	0	0	0	0	0	0	0	0	0	1	0
0	0	0	0	0	0	0	0	0	5	0	0	4	0	0	0	0	0	1	2	3	1	0	0	0	0	1	6	0	0	0	2	3	0	0	0	0	0	0	0	1	0	0	0	0	0	0	0	0	0
0	0	0	0	0	0	0	0	0	0	0	0	0	0	0	0	0	0	0	0	0	0	0	0	0	0	0	0	0	0	0	0	0	3	0	0	0	0	0	0	0	0	0	0	0	0	0	0	0	0
0	0	0	0	0	0	0	0	0	0	0	0	0	0	0	0	0	0	0	0	0	0	0	0	0	0	0	0	0	0	0	0	0	1	0	0	0	0	0	0	0	0	0	0	0	0	0	0	0	0
0	0	0	0	0	0	0	0	0	0	0	0	0	0	0	0	0	0	0	0	0	0	0	0	0	0	0	0	0	0	0	0	0	0	0	0	0	0	0	0	0	0	0	0	0	0	0	0	0	0
0	2	1	4	1	0	0	0	0	0	0	0	0	0	0	2	0	0	0	0	3	1	1	0	0	0	1	2	2	0	0	0	2	2	0	1	0	0	2	0	6	0	0	0	0	0	0	0	0	0
0	1	2	5	0	0	0	3	5	4	3	1	7	0	2	4	1	5	2	1	6	5	14	11	1	1	5	5	11	3	2	1	1	5	1	7	1	1	3	3	14	0	0	6	12	0	3	2	1	22
0	1	0	0	1	0	0	0	0	0	0	0	0	0	0	0	0	0	0	0	0	0	0	0	0	0	0	0	0	0	0	0	0	0	0	0	0	0	0	0	0	0	0	0	0	0	0	0	0	1
2	1	4	30	9	0	0	4	5	4	2	4	27	1	1	19	1	11	6	13	32	22	33	3	6	0	16	36	10	11	9	6	12	17	4	11	6	17	11	4	34	0	9	10	6	2	7	1	1	27
2	3	1	5	16	0	0	1	1	3	0	0	8	0	0	2	0	3	4	4	1	13	10	0	0	1	7	9	6	0	3	2	3	4	2	2	10	0	5	2	9	0	0	2	4	3	0	1	1	30
0	1	0	2	3	0	0	0	0	0	1	1	3	1	1	2	2	1	1	4	2	3	1	0	0	0	3	8	1	1	1	5	4	7	0	1	2	7	5	2	2	0	0	3	0	0	4	0	0	2
0	1	3	0	1	0	1	1	0	1	0	0	0	0	0	0	0	1	1	1	1	6	0	2	0	2	0	2	3	0	1	0	3	2	2	1	1	0	3	2	2	0	0	0	3	1	0	6	1	2
1	16	2	3	157	1	21	6	0	2	12	1	26	7	1	7	4	13	21	21	61	29	19	0	3	4	42	27	22	5	9	8	14	32	3	11	3	15	20	10	16	1	1	11	11	3	11	18	1	16
0	0	0	0	0	0	0	0	0	6	0	0	0	0	0	0	0	0	0	0	0	0	0	0	0	0	0	0	0	0	0	0	0	0	0	0	0	0	0	0	0	0	0	0	0	0	0	0	0	0
0	2	2	8	1	1	0	2	0	2	0	0	7	0	1	2	0	5	4	12	30	30	17	0	0	4	22	9	3	4	1	5	2	14	1	9	1	0	6	2	3	1	2	6	1	2	0	0	1	6
0	0	0	0	0	0	0	0	0	1	0	0	1	0	0	3	0	0	0	1	3	4	0	0	0	2	3	0	0	1	0	0	0	3	0	2	0	0	1	0	0	0	0	1	0	0	0	0	0	0
0	0	0	0	0	0	0	0	0	0	0	0	0	0	0	0	0	0	0	0	0	0	0	0	0	0	0	0	0	0	0	0	0	0	0	0	0	0	0	0	0	0	0	0	0	0	0	0	0	0
0	0	0	0	0	0	0	0	0	0	0	0	0	0	0	0	0	0	0	0	0	0	0	0	0	0	1	0	0	0	0	0	0	0	0	0	0	0	0	0	0	0	0	0	1	0	1	0	0	0
1	0	0	0	1	0	0	0	0	1	0	0	1	0	0	0	0	0	0	2	1	2	0	0	0	0	0	2	1	0	2	1	0	0	1	0	0	0	0	0	0	0	0	0	0	0	0	0	0	0
0	1	0	0	0	0	0	0	0	0	0	0	0	0	0	0	0	0	0	1	0	0	0	0	0	0	0	0	0	0	0	0	0	0	0	0	0	0	0	0	0	0	0	0	0	0	0	0	0	0
0	0	0	0	0	0	0	0	0	0	0	0	0	0	0	0	0	0	0	0	0	0	0	0	0	0	0	0	0	0	0	0	0	0	0	0	0	0	0	0	0	0	0	0	0	0	0	0	1	0
0	4	5	0	0	0	0	0	0	1	1	1	5	1	1	7	1	2	0	4	11	6	4	0	0	0	1	5	4	5	1	4	1	5	3	1	3	0	7	3	5	0	0	6	1	0	0	0	1	42
1	1	3	2	0	0	0	0	2	22	1	0	3	0	1	0	0	2	1	3	2	9	6	1	0	0	0	4	6	2	0	1	5	0	1	1	1	7	0	1	0	0	0	2	3	1	2	23	1	28
1	4	3	1	3	0	0	0	0	1	0	0	8	0	0	2	1	6	5	5	20	14	18	1	2	5	6	12	12	6	4	4	3	6	3	12	0	4	24	14	13	0	0	9	13	1	3	0	3	4
0	5	2	5	19	0	1	3	0	5	2	2	3	0	0	4	0	3	7	2	4	3	6	9	0	0	7	12	6	0	0	2	4	6	2	5	6	6	5	0	15	0	0	3	10	3	7	0	0	310
0	1	1	3	5	1	3	1	2	2	3	0	4	0	0	6	2	4	1	0	1	2	1	4	0	0	3	2	2	2	4	1	1	0	0	1	2	4	2	1	0	0	1	6	4	3	0	47	1	13
0	0	0	0	0	0	0	0	0	0	1	0	0	0	0	0	0	0	0	0	0	0	0	0	0	0	0	0	0	0	2	0	0	0	0	0	0	0	0	0	0	0	0	0	0	0	0	0	0	0
0	3	0	0	0	0	0	0	0	0	0	1	4	0	0	0	0	1	0	1	1	5	1	0	0	0	6	7	1	6	0	1	1	0	0	1	0	2	1	0	0	0	0	3	0	2	0	0	0	0
0	3	0	0	1	0	0	0	0	0	0	0	6	0	0	0	0	0	0	1	1	4	1	0	0	0	3	0	0	0	1	0	0	4	0	5	0	0	0	0	0	0	0	0	10	0	2	0	0	3
0	0	0	0	0	0	0	1	0	0	0	0	1	0	0	0	0	0	0	0	4	0	0	0	0	0	0	1	1	0	0	0	2	1	0	1	0	0	2	0	0	0	0	0	1	1	1	0	0	0
3	0	0	0	0	0	0	0	0	0	0	0	3	0	0	2	0	1	0	0	7	2	0	0	0	0	0	0	0	0	0	0	7	3	1	1	0	0	0	0	1	1	0	1	6	1	0	0	0	0
0	0	0	0	1	0	0	0	0	0	0	0	0	0	0	0	0	0	0	0	0	0	0	0	0	0	0	0	0	0	0	0	0	0	0	0	0	0	0	0	0	0	0	0	0	0	0	0	0	0
0	0	0	0	1	0	0	1	0	3	0	1	2	0	0	0	0	0	0	0	1	0	0	1	0	0	0	0	0	2	0	0	0	0	0	0	0	0	2	0	0	0	0	2	0	0	2	0	0	28
0	0	0	0	0	0	0	0	0	0	0	0	0	0	0	0	0	0	0	0	0	0	0	0	0	0	0	0	0	0	0	0	0	0	0	0	0	0	0	0	0	0	0	0	0	0	0	0	0	0
2	13	5	0	58	1	0	1	0	0	0	3	27	3	2	7	3	7	6	32	39	49	14	1	1	6	34	36	24	11	12	7	6	20	4	17	11	12	20	6	17	1	3	16	23	2	4	15	3	22
0	0	0	1	0	0	0	0	0	5	2	0	2	0	0	0	0	0	0	0	7	1	0	0	0	0	0	0	2	1	1	0	3	0	1	2	0	0	0	0	1	0	0	1	0	0	1	5	0	131
0	0	1	0	0	0	0	0	0	0	0	0	2	0	0	3	0	1	0	0	2	0	0	0	0	1	0	1	0	0	0	0	1	0	1	1	0	0	1	1	0	0	0	0	0	0	0	0	0	0
0	0	0	0	0	0	0	0	0	0	0	0	0	0	0	0	0	0	0	0	0	2	0	0	0	0	0	0	0	0	0	0	0	0	0	0	0	0	0	0	0	0	0	0	0	0	0	0	0	0
0	5	5	2	2	0	1	0	0	4	2	3	6	3	0	2	1	3	4	7	15	14	10	1	0	0	7	2	0	1	3	5	3	16	0	10	1	0	11	2	8	1	1	7	3	2	2	0	0	10
0	0	1	2	0	0	0	0	0	0	0	0	3	0	0	4	0	0	2	3	9	4	2	1	0	0	2	13	4	0	1	2	0	0	2	3	0	0	2	2	6	0	0	1	0	0	2	0	0	0
9	10	16	24	19	3	3	8	5	26	7	7	52	11	7	27	6	22	11	60	105	79	83	5	18	14	64	51	60	36	14	19	18	66	4	22	2	22	68	14	39	1	6	27	15	11	6	9	1	60
0	0	0	1	1	0	0	0	0	0	1	0	0	0	0	0	0	0	0	0	0	0	0	0	0	0	1	0	0	2	0	0	0	1	0	0	1	0	0	0	0	0	0	0	0	0	0	0	0	0
0	0	1	4	0	1	0	0	0	0	0	0	0	0	0	0	0	2	0	0	0	1	0	0	0	0	0	0	0	1	0	3	0	2	0	1	0	0	1	0	13	0	0	0	0	0	0	0	1	0
0	0	0	0	0	0	0	0	0	0	0	0	0	0	0	0	0	0	0	0	0	1	0	0	0	0	0	0	0	1	0	0	0	0	0	0	0	0	1	0	0	0	0	0	0	0	0	0	0	0
0	0	0	0	0	0	0	0	0	0	0	0	0	0	0	0	0	0	0	0	0	1	0	0	0	0	1	0	0	0	0	0	0	0	0	0	0	0	0	0	0	0	0	0	0	0	0	0	0	0
0	3	2	6	10	1	0	0	0	0	0	1	17	0	0	5	1	6	1	8	29	17	0	0	0	1	8	6	1	7	3	4	6	21	2	8	2	2	6	2	5	1	0	7	12	3	2	0	1	13
0	0	0	0	1	0	0	0	0	0	0	1	0	0	0	0	0	0	0	0	0	0	0	0	0	0	0	0	0	0	0	0	1	3	0	1	1	0	0	0	0	0	0	0	0	0	0	0	0	2
0	0	0	0	0	0	0	0	0	0	0	0	0	0	1	0	0	0	0	0	0	0	0	0	0	0	0	0	0	0	0	0	0	0	0	0	0	0	0	0	0	0	0	0	0	0	0	0	0	8
0	1	1	0	0	0	0	0	0	0	0	0	1	0	0	2	0	0	1	0	3	3	0	0	0	1	0	1	0	0	0	0	0	0	0	0	0	0	0	0	0	0	0	0	0	0	0	0	0	0
0	0	0	1	0	0	0	0	0	1	0	0	0	0	0	0	0	1	0	0	2	0	3	0	0	0	3	0	2	0	0	1	0	0	0	0	0	0	0	0	0	1	0	0	0	0	0	0	0	1
0	0	0	0	0	0	0	0	0	0	0	1	0	0	0	0	0	0	0	0	0	4	0	0	0	0	0	1	1	0	0	0	1	1	0	0	0	0	0	0	0	0	0	0	0	0	0	0	0	0
0	0	0	0	0	0	0	0	0	1	0	0	0	0	0	0	0	0	0	0	0	0	0	0	0	0	0	0	0	0	0	0	0	0	0	0	0	0	0	0	0	0	0	0	0	0	0	0	0	0
0	7	1	4	2	0	0	0	0	0	0	0	7	0	0	3	0	3	1	0	9	12	0	0	0	0	3	4	1	1	3	2	3	3	1	2	0	4	5	0	0	0	0	1	10	2	3	19	1	8
0	0	0	0	0	0	0	0	0	0	0	0	0	0	0	0	0	0	0	0	1	6	0	0	0	0	1	0	1	0	0	1	1	1	0	1	0	0	1	0	4	0	0	0	2	0	0	0	0	3
2	7	2	0	105	0	0	0	3	2	0	2	3	2	0	1	1	1	10	14	17	10	3	1	0	3	20	7	9	2	6	4	3	9	0	2	0	4	7	2	3	0	0	5	5	4	6	3	1	3
0	15	6	2	81	0	0	0	0	1	0	2	7	0	0	1	0	6	5	7	8	7	5	2	0	1	5	5	6	1	3	5	3	6	0	2	4	6	10	2	4	1	0	2	3	1	2	3	2	5
0	0	0	0	1	0	0	0	0	8	0	0	1	0	0	0	0	0	0	0	0	0	1	0	0	0	0	0	0	0	0	0	0	0	0	1	0	0	1	0	0	0	0	0	0	0	0	0	0	0
0	2	0	0	1	0	0	0	0	0	0	0	0	0	0	0	0	0	1	0	3	0	0	0	0	0	0	0	0	0	0	0	0	0	0	0	1	0	0	0	0	0	0	1	0	0	0	8	0	0
0	0	0	0	0	0	0	0	0	0	0	0	0	0	0	0	0	0	0	0	0	0	0	0	0	0	0	0	0	0	0	0	0	0	0	0	0	0	0	0	0	0	0	0	0	0	0	0	0	0
0	0	0	0	0	0	0	0	0	0	0	0	0	0	0	0	0	0	0	0	0	0	0	0	0	0	0	0	0	0	0	0	0	0	0	0	0	0	0	0	0	0	0	0	0	0	0	0	0	0
0	18	4	2	168	0	7	0	0	3	6	0	29	1	0	2	0	62	16	12	9	8	6	0	1	0	8	3	9	2	0	13	10	5	0	0	3	6	12	5	5	0	0	1	3	0	34	15	0	4
0	4	0	2	39	0	0	0	0	1	0	0	0	1	0	1	0	0	0	0	0	4	1	0	0	0	4	0	0	0	0	1	1	1	0	0	1	0	1	0	0	0	0	0	0	0	1	0	0	14
0	0	0	0	0	0	0	0	0	0	0	0	0	0	0	0	0	0	0	0	0	0	0	0	0	0	0	0	0	0	0	0	0	0	0	0	0	0	0	0	0	0	0	0	0	0	0	0	0	0
0	0	0	0	0	0	0	0	0	0	0	0	1	0	0	0	0	0	0	0	0	0	0	0	0	0	0	0	0	0	0	0	0	0	0	0	0	0	0	0	0	0	0	0	0	0	0	0	0	0
0	0	0	0	0	0	0	0	0	0	0	0	0	0	0	0	0	0	0	0	0	0	4	0	0	0	0	0	0	0	0	0	0	0	0	0	0	0	0	0	0	0	0	0	0	0	0	0	0	0
0	0	0	0	0	0	0	0	0	0	0	0	0	0	0	0	0	0	0	0	0	0	0	0	0	0	0	0	0	0	0	0	0	0	0	0	0	0	0	0	0	0	0	0	0	0	0	0	0	0
1	0	0	0	0	0	0	0	0	1	0	0	1	0	0	1	0	0	0	0	0	0	0	0	0	0	1	0	0	0	0	0	1	1	0	0	0	0	0	0	0	0	0	0	1	0	0	0	0	0
0	0	0	0	0	0	0	0	0	0	0	0	0	0	0	0	0	0	0	0	1	0	0	0	0	0	0	0	0	0	0	0	0	0	0	0	0	0	0	0	0	0	0	0	0	0	0	0	0	0
0	0	0	0	0	0	0	0	0	0	0	0	0	0	0	0	0	0	0	0	0	0	0	0	0	0	0	0	0	0	0	0	0	0	0	0	0	0	0	0	0	0	0	1	0	0	0	0	0	0
0	0	0	0	0	0	0	0	0	0	0	0	0	0	0	0	0	0	1	0	0	0	0	0	0	0	0	0	0	0	0	0	0	0	0	0	0	0	0	0	0	0	0	0	0	0	0	0	0	2
0	0	0	0	0	0	0	0	0	0	0	0	0	0	0	0	0	0	0	0	1	0	0	0	0	0	0	0	0	0	0	0	0	0	0	0	0	0	0	0	0	0	0	0	0	0	0	0	0	0
0	0	0	0	0	0	0	0	0	0	0	0	0	0	0	0	0	0	0	0	0	0	0	0	0	0	0	0	0	0	0	0	0	0	0	0	0	0	0	0	0	0	0	0	0	0	0	0	0	0
0	0	4	0	1	0	0	0	0	0	0	0	0	0	0	0	0	1	0	0	0	0	0	0	0	0	0	0	0	0	0	0	0	0	0	0	0	0	1	0	0	0	0	0	0	0	0	0	0	0
0	0	0	0	0	0	0	0	0	0	0	0	0	0	0	0	0	0	0	2	0	0	0	0	1	0	0	0	0	0	0	0	0	0	0	0	0	0	0	0	0	0	0	0	0	0	0	0	0	0
0	0	0	0	0	0	0	0	0	0	0	0	0	0	0	0	0	0	0	0	1	0	0	0	0	0	0	0	0	0	0	0	0	0	0	0	0	0	0	0	0	0	0	0	0	0	0	0	0	3
0	0	0	0	0	0	0	0	0	0	0	0	1	0	0	0	0	0	0	1	1	0	0	0	0	0	0	0	0	0	0	0	0	0	0	0	0	0	0	0	0	0	0	0	0	0	0	0	0	0
0	0	0	0	0	0	0	0	0	0	0	0	0	0	0	0	0	0	0	0	0	0	0	0	0	0	0	0	0	0	0	0	0	0	0	0	0	0	0	0	0	0	0	0	0	0	0	0	0	0
0	0	0	0	0	0	0	0	0	0	0	0	0	0	0	0	0	0	0	0	0	0	0	0	0	0	0	0	0	0	0	0	0	0	0	0	0	0	0	0	0	0	0	0	0	0	0	0	0	0
2	5	1	7	21	0	4	0	0	4	7	1	18	1	0	9	2	10	3	13	15	14	24	5	0	1	5	10	11	4	5	6	1	11	0	8	2	5	14	2	14	0	0	6	12	1	3	2	4	8
0	1	2	0	0	0	0	0	1	4	0	1	8	0	0	6	1	1	1	4	15	7	6	0	1	0	8	1	8	7	3	2	3	4	1	2	0	5	7	6	9	0	0	5	12	0	1	0	1	3
0	0	0	6	0	0	0	0	0	1	0	0	0	0	0	1	0	2	1	0	0	3	2	0	0	0	0	1	4	0	1	1	2	0	1	0	0	0	1	0	1	0	1	1	2	0	0	0	0	2
0	0	0	0	0	0	0	0	0	0	0	0	0	0	0	0	0	0	0	0	0	0	0	0	0	0	0	0	0	0	0	0	0	0	0	0	0	0	0	0	0	0	0	0	0	0	0	0	0	0
0	0	0	0	0	0	0	0	0	0	0	0	0	0	0	1	0	0	1	0	1	0	0	0	0	0	1	0	0	0	1	0	0	0	0	3	3	0	0	0	0	0	0	0	0	0	0	1	0	1
0	0	0	0	0	0	0	0	0	0	0	0	0	0	0	0	0	0	0	0	0	0	0	0	0	0	0	0	0	0	0	0	0	0	0	0	0	0	0	0	0	0	0	0	0	0	0	0	0	0
0	0	0	0	0	0	0	0	0	0	0	0	0	0	0	0	0	0	0	0	0	0	0	0	0	0	0	0	0	0	0	0	0	0	0	0	0	0	0	0	0	0	0	0	0	0	0	0	0	4
0	0	0	0	0	0	0	0	0	0	0	0	0	0	0	0	0	0	0	0	0	0	0	0	0	0	0	0	1	0	0	0	0	2	0	1	0	0	0	0	0	0	0	0	0	0	0	0	0	0
0	0	0	0	0	0	0	0	0	0	0	0	0	0	0	0	0	0	0	0	1	0	0	0	0	0	0	0	0	0	0	0	0	0	0	0	0	0	0	0	0	0	0	0	0	0	0	0	0	0
0	0	0	0	0	0	0	0	0	0	0	0	0	0	0	0	0	0	0	0	0	0	0	0	0	0	0	0	0	0	0	0	0	0	0	0	0	0	0	0	0	0	0	0	0	0	0	0	0	0
0	0	0	0	0	0	0	0	0	0	0	0	0	0	0	0	0	0	0	0	0	0	0	0	0	0	0	0	0	0	0	0	0	0	0	0	0	0	0	0	0	0	0	0	0	0	0	0	0	0
0	0	0	0	0	0	0	0	0	0	0	0	0	0	0	0	0	0	0	0	0	0	0	0	0	0	0	0	0	0	0	0	0	0	0	0	0	0	0	0	0	0	0	0	0	0	0	0	0	0
0	0	0	0	0	0	0	0	0	0	0	0	0	0	0	0	0	0	0	0	0	0	0	0	0	0	0	0	0	0	0	0	0	0	0	0	0	0	0	0	0	0	0	0	0	0	0	0	0	0
0	0	0	0	0	0	0	0	0	0	0	0	0	0	0	0	0	0	0	0	0	0	0	0	0	0	0	0	0	0	0	0	0	0	0	0	0	0	0	0	0	0	0	0	0	0	0	0	0	0
7	17	8	27	17	1	4	1	0	15	11	5	25	3	3	33	3	38	18	39	101	80	85	11	3	19	27	48	73	36	19	23	33	76	9	38	4	25	34	12	28	0	1	32	45	14	12	8	11	55
0	0	0	0	0	0	0	0	0	0	0	0	0	0	0	0	0	0	0	0	0	0	0	0	0	0	0	0	0	0	0	0	0	0	0	0	0	0	0	0	0	0	0	0	0	0	0	0	0	0
0	0	0	0	0	0	0	0	0	0	0	0	0	0	0	0	0	0	0	0	0	0	0	0	0	0	0	0	0	0	0	0	0	0	0	0	0	0	0	0	0	0	0	0	0	0	0	0	0	0
0	0	0	1	0	0	0	0	0	0	0	0	0	0	0	0	0	0	0	0	0	1	2	0	0	0	0	1	2	0	0	0	0	0	0	0	0	0	0	0	0	0	0	0	0	0	0	0	0	0
0	2	1	0	31	2	5	0	0	3	4	1	3	0	0	3	0	5	0	20	14	15	6	3	1	0	21	7	15	5	7	11	9	9	1	7	3	18	6	0	6	0	0	6	3	0	3	7	0	17
0	1	0	0	0	0	0	0	0	0	0	0	0	0	0	0	0	0	0	0	0	0	0	0	0	0	0	1	0	0	0	0	0	0	0	0	0	0	0	0	0	0	0	0	0	0	0	0	0	1
0	0	0	0	0	0	0	0	0	0	0	0	0	0	0	0	0	0	0	0	0	0	0	0	0	0	0	0	0	0	0	0	0	0	0	0	0	0	0	0	0	0	0	0	0	0	0	0	0	0
0	0	0	0	0	0	0	0	0	0	0	0	0	0	0	1	0	0	0	0	0	0	0	0	0	0	0	0	0	0	0	0	0	0	0	0	0	0	0	0	0	0	0	0	0	0	0	0	0	0
0	0	0	0	0	0	0	0	0	0	0	0	1	0	0	0	0	0	0	0	0	0	0	0	0	0	0	0	0	0	0	0	1	0	0	0	0	0	0	0	0	0	0	0	0	0	0	0	0	0
14	10	20	40	6	0	3	1	0	5	3	4	24	6	0	22	6	29	4	20	63	49	54	0	0	4	11	39	43	25	17	10	9	13	6	33	5	21	51	8	26	1	1	36	55	6	3	25	17	37
0	0	0	0	0	0	0	0	0	0	0	0	0	0	0	0	0	0	0	0	0	0	0	0	0	0	0	0	0	0	0	0	0	0	0	0	0	0	0	0	0	0	0	0	0	0	0	0	0	0
0	0	0	0	0	0	0	0	0	0	0	0	0	0	0	0	0	0	0	0	0	0	0	0	0	0	0	0	0	0	0	0	0	0	0	0	0	0	0	0	0	0	0	0	0	0	0	0	0	0
0	0	0	0	0	0	0	0	0	0	0	0	0	0	0	0	0	0	0	0	0	0	0	0	0	0	0	0	0	0	0	0	0	0	0	0	0	0	0	0	0	0	0	0	0	0	0	0	0	0
0	0	0	0	0	0	0	0	0	0	0	0	0	0	0	0	0	0	0	0	0	0	0	0	0	0	0	0	0	0	0	0	0	0	0	0	0	0	0	0	0	0	0	0	0	0	0	0	0	0
2	7	2	6	6	0	1	5	0	3	0	2	12	1	1	11	2	9	3	10	17	27	8	2	2	7	1	7	27	3	10	4	6	17	5	11	1	7	12	3	20	1	0	8	4	1	2	3	1	20
0	6	2	8	4	0	1	0	0	0	3	2	9	3	0	4	1	4	2	7	11	7	1	0	1	1	5	6	7	8	2	3	4	3	0	8	0	1	17	10	3	2	0	31	13	5	1	0	1	12
0	0	0	0	0	0	0	0	0	0	0	0	0	0	0	0	0	0	0	0	0	0	17	0	0	0	0	0	0	0	0	0	0	0	0	0	0	0	0	0	28	0	0	0	3	0	0	0	0	0
0	0	0	0	0	0	0	0	0	0	0	0	0	0	0	0	0	0	0	0	0	0	0	0	0	0	0	0	0	0	0	0	0	0	0	0	0	0	0	0	0	0	0	1	0	0	0	0	0	0
0	0	0	0	0	0	0	0	0	0	0	0	0	0	0	0	0	0	0	0	0	0	0	0	0	0	0	0	0	0	0	0	0	0	0	0	0	0	0	0	0	0	0	0	0	0	0	0	0	0
0	0	0	0	0	0	0	0	0	0	0	0	0	1	1	0	0	0	8	3	0	0	0	0	0	0	0	0	0	0	0	0	1	0	0	0	0	0	0	0	0	0	0	0	0	0	0	0	0	0
0	0	0	0	0	0	0	0	0	0	0	0	0	0	0	0	0	0	0	0	0	0	0	0	0	0	0	0	0	0	0	0	0	0	0	0	0	0	0	0	0	0	0	0	0	0	0	0	0	0
0	0	0	0	0	0	0	0	0	0	0	0	0	0	0	0	0	0	0	0	0	0	0	0	0	0	0	0	0	0	0	0	0	0	0	0	0	0	0	0	0	0	0	0	0	0	0	0	0	0
0	0	0	0	0	0	0	0	0	0	1	0	0	0	0	0	0	0	0	0	0	0	0	0	0	0	0	0	0	0	0	0	0	0	0	0	0	0	0	0	1	0	0	0	0	0	0	0	0	0
0	2	0	0	0	0	0	0	0	0	0	0	0	0	0	1	0	1	0	0	0	0	2	0	0	0	0	0	0	0	1	0	2	2	0	0	0	0	0	0	0	0	0	0	0	0	1	0	0	0
0	0	0	1	0	0	0	0	0	0	0	0	0	0	0	0	0	0	0	0	0	1	0	0	0	0	0	0	0	0	0	0	0	0	0	0	0	0	0	0	0	0	0	0	1	0	0	0	0	0
5	4	8	10	4	1	0	2	0	5	7	5	11	4	2	21	4	7	7	38	87	25	23	1	1	5	18	9	17	22	2	6	6	27	4	18	1	15	30	11	27	1	0	31	25	2	4	0	9	24
0	0	0	0	0	0	0	0	0	0	0	0	0	0	0	0	0	0	0	0	0	0	0	0	0	0	0	0	0	0	0	0	0	0	0	0	0	0	0	0	0	0	0	0	0	0	0	0	0	0
0	0	0	0	0	0	0	0	0	0	0	0	0	0	0	0	0	0	0	0	0	0	0	0	0	0	0	0	0	0	0	0	0	0	0	0	0	0	0	0	3	0	0	0	2	0	0	0	0	0
2	1	0	2	1	0	0	0	0	10	2	0	2	1	1	0	1	3	0	8	6	8	2	0	0	0	1	4	4	1	4	4	0	1	2	7	1	0	2	5	7	1	1	7	2	1	6	1	0	6
0	0	0	1	0	0	0	0	0	0	0	0	0	0	0	3	0	0	0	0	0	0	0	0	0	0	0	0	1	0	0	0	0	1	0	0	0	0	0	0	0	0	0	0	0	0	2	0	0	4
0	0	0	0	0	0	0	0	0	0	0	0	1	0	0	0	0	0	0	0	0	0	0	0	0	0	0	0	0	0	0	0	0	0	0	0	0	0	0	0	0	0	0	0	0	0	0	0	0	0
0	0	0	0	0	0	0	0	0	0	0	0	0	0	0	0	0	0	0	0	0	0	0	0	0	0	0	0	0	0	0	0	0	0	0	0	0	0	0	0	0	0	0	0	0	0	0	0	0	0
0	0	0	0	0	0	0	0	0	0	0	0	0	0	0	0	0	0	0	0	0	0	0	0	0	0	0	0	0	0	0	0	0	0	0	0	0	0	0	0	0	0	0	0	0	0	0	0	0	0
0	0	0	0	0	0	0	0	0	0	0	0	0	0	0	0	0	0	0	0	0	0	0	0	0	0	0	0	0	0	0	0	0	0	0	0	0	0	0	0	0	0	0	0	0	0	0	0	0	0
0	0	0	0	0	0	0	0	0	0	0	0	0	0	0	0	0	0	0	0	0	0	0	0	0	0	0	0	0	0	0	0	0	0	0	0	0	0	0	0	0	0	0	0	0	0	0	0	0	0
0	0	1	0	0	0	0	0	0	0	0	0	0	0	0	0	0	0	0	0	0	0	0	0	0	0	0	0	1	0	0	0	0	0	0	0	0	0	0	0	0	0	0	0	0	0	0	0	0	0
0	0	0	0	0	0	0	0	0	0	0	0	0	0	0	0	0	0	0	0	0	0	0	0	0	0	0	0	0	0	0	0	0	0	0	0	0	0	0	0	0	0	0	0	0	0	0	0	0	0
1	2	3	18	4	0	1	0	2	2	2	2	9	2	1	7	2	10	10	12	23	71	18	4	2	5	10	8	14	6	1	4	3	7	3	10	4	1	12	5	28	1	1	11	2	12	3	8	3	32
0	0	0	0	0	0	0	0	0	0	0	0	0	0	0	0	0	0	0	0	0	0	0	0	0	0	0	0	0	0	0	0	0	0	0	0	0	0	0	0	0	0	0	0	0	0	0	0	0	0
0	0	0	0	0	0	0	0	0	0	0	0	0	0	0	0	0	0	0	0	0	0	0	0	0	0	0	0	0	0	0	0	0	0	0	0	0	0	0	0	0	0	0	0	0	0	0	0	0	0
0	0	0	0	0	0	0	0	0	1	0	0	0	0	0	1	0	0	0	0	0	0	0	0	0	0	0	0	0	0	0	0	0	0	0	0	0	0	0	0	0	0	0	0	0	0	1	0	0	1
0	0	0	0	0	0	0	0	0	0	0	0	0	0	0	0	0	0	0	0	0	0	0	0	0	0	0	0	0	0	0	0	0	0	0	0	0	0	0	0	0	0	0	0	0	0	0	0	0	0
0	0	0	0	0	0	0	0	0	0	0	0	0	0	0	0	0	0	0	0	0	0	0	0	0	0	0	0	0	0	0	0	0	0	0	0	0	0	0	0	0	0	0	0	0	0	0	0	0	2
0	0	0	0	0	0	0	0	0	0	0	0	0	0	0	0	0	0	0	0	0	2	0	0	0	0	0	0	0	0	0	0	0	0	0	0	0	0	0	0	1	0	0	0	0	0	0	0	0	1
0	0	0	0	0	0	0	0	0	0	0	0	0	0	0	0	0	0	0	1	0	0	0	0	0	0	0	0	0	0	0	0	0	0	0	0	0	0	0	0	0	0	0	0	0	0	0	0	0	0
0	0	0	0	0	0	0	0	0	2	0	0	0	0	0	1	0	0	0	0	0	0	0	0	0	0	0	0	0	1	0	0	0	0	0	0	0	0	0	0	0	0	0	0	0	0	0	0	0	0
1	9	11	2	2	0	2	2	1	10	1	3	10	2	0	7	2	8	3	16	26	25	8	1	1	2	12	11	15	7	6	7	5	20	3	8	0	17	11	9	6	0	3	8	3	5	0	6	2	97
0	0	0	0	0	0	0	0	0	0	0	0	0	0	0	0	0	0	0	0	0	0	0	0	0	0	0	0	0	0	0	0	0	0	0	0	0	0	0	0	0	0	0	0	0	0	0	0	0	0
0	0	0	0	0	0	0	0	0	0	0	0	0	0	0	0	0	0	0	0	0	0	0	0	0	0	0	0	0	0	0	0	0	0	0	0	0	0	0	0	0	0	0	0	0	0	0	0	0	0
0	0	0	0	0	0	0	0	0	0	0	0	0	0	0	0	0	0	0	0	0	0	0	0	0	0	0	0	0	0	0	0	0	0	0	0	0	0	0	0	0	0	0	0	0	0	0	0	0	1
0	0	2	1	0	0	7	0	0	2	3	0	0	0	0	1	0	0	0	0	2	0	0	0	0	0	0	1	0	0	0	1	1	1	0	0	0	0	1	0	0	0	0	0	0	0	0	0	0	56
1	0	0	2	0	0	0	0	0	1	0	0	3	0	0	0	0	3	2	2	12	8	3	2	0	0	6	1	1	0	1	0	0	3	0	0	0	9	1	1	2	0	0	0	0	2	1	0	0	1
0	2	5	3	11	0	1	2	1	58	1	3	6	1	0	5	0	3	4	8	13	17	10	6	0	1	11	14	18	13	8	5	5	13	1	8	3	3	12	5	2	3	0	11	9	6	2	0	2	125
0	0	2	6	1	0	1	3	0	21	0	1	0	0	1	5	1	0	1	1	2	0	17	1	1	0	0	1	4	3	0	0	3	1	1	4	0	0	1	1	5	0	2	0	1	0	0	0	2	40
3	22	12	49	6	2	0	1	0	8	0	4	37	1	3	20	10	38	17	21	105	36	20	8	3	5	31	59	42	22	9	14	13	26	8	33	6	6	61	13	37	2	2	30	23	22	6	0	4	51
0	3	11	6	3	0	2	2	0	12	0	2	15	0	0	1	4	2	4	9	18	8	11	2	0	0	11	16	58	13	3	4	3	9	0	5	1	6	7	2	0	2	0	5	2	1	1	1	0	14
1	33	5	7	31	0	3	5	2	12	6	1	4	2	2	21	6	3	11	16	6	12	49	2	3	2	8	7	8	2	16	17	4	8	1	4	3	3	9	2	6	0	4	3	3	0	7	0	1	195
9	46	68	66	32	10	4	20	5	36	22	20	167	18	8	50	30	84	17	180	273	201	122	23	5	25	229	205	205	83	51	52	78	181	15	59	12	69	154	38	89	6	12	71	50	30	13	0	17	126
0	10	2	6	53	0	2	1	0	80	0	2	4	0	0	4	2	4	9	3	3	6	6	6	1	0	19	17	4	6	2	4	18	18	0	1	7	11	2	3	6	0	0	0	6	2	7	0	0	99
0	0	1	0	0	0	0	0	2	0	0	0	1	0	0	0	0	0	0	0	1	0	1	0	0	0	0	0	0	0	0	0	0	0	0	0	1	0	2	0	0	0	0	1	0	0	0	0	0	35
0	0	0	0	0	0	0	0	0	0	0	0	0	0	0	0	0	0	0	0	0	0	0	0	0	0	0	0	0	0	0	0	0	0	0	0	0	0	0	0	0	0	0	0	0	4	0	0	0	0
2	0	0	1	2	0	3	3	0	3	0	0	9	1	1	2	1	1	2	1	1	2	9	3	0	0	3	2	2	2	2	3	1	2	1	3	0	6	5	3	4	0	0	2	10	1	0	1	1	49
0	1	0	0	0	0	0	0	0	0	0	0	1	0	0	0	0	0	0	0	0	0	0	0	0	0	0	0	0	0	0	0	0	0	0	0	0	0	0	0	0	0	0	0	0	0	0	0	0	0
3	17	8	14	4	10	4427	461	116	74	2525	25	50	9	53	75	10	7	8	12	22	31	63	31	10	22	22	45	35	25	6	5	6	11	10	3	4	55	4	8	45	0	2	6	30	2	13	190	9	50
1	1	12	17	0	0	2	13	5	4	4	0	10	2	5	14	2	1	1	2	4	3	29	37	0	4	7	2	7	6	2	2	3	10	3	13	8	2	4	4	13	3	1	1	2	4	2	0	9	564
0	0	0	0	0	0	0	1	0	0	0	0	0	0	0	0	0	0	0	0	0	0	0	0	0	0	0	0	0	0	0	0	0	0	0	0	0	0	0	0	0	0	0	0	0	0	0	0	0	12
0	0	0	0	0	0	0	0	0	0	0	0	0	0	0	0	0	0	0	0	0	0	0	0	0	0	0	0	0	0	0	0	0	0	0	0	0	0	0	0	0	0	0	0	0	0	0	0	0	0
0	6	2	2	3	0	2671	281	79	30	1365	3	14	1	5	34	1	5	5	5	16	9	22	6	0	5	7	8	11	7	1	3	2	6	1	7	0	3	12	1	6	3	1	7	3	7	0	13	1	64
0	0	0	0	0	0	0	0	0	0	0	0	0	0	0	0	0	0	0	0	0	0	0	0	0	0	0	0	0	0	0	0	0	0	0	0	0	0	0	0	0	0	0	0	0	0	0	0	0	0
0	2	3	2	0	0	13	3	0	0	6	0	1	0	0	0	0	0	0	5	3	1	2	0	0	0	7	0	0	0	0	2	0	0	0	0	0	5	1	1	1	0	0	1	0	0	1	1	1	3
0	0	0	2	0	0	2903	321	63	10	1460	6	11	2	5	29	2	2	0	4	2	6	6	2	0	2	5	0	2	8	1	6	0	2	1	0	1	0	1	1	1	0	0	0	0	6	0	3	1	0
0	0	0	0	0	0	0	0	0	0	0	0	0	0	0	0	0	0	0	0	0	0	0	0	0	0	0	1	0	0	0	0	0	0	0	0	0	0	0	0	0	0	0	0	0	0	0	0	0	1
4	5	16	11	3	2	4	11	22	6	2	0	8	1	0	25	0	1	1	2	4	5	39	17	2	1	0	1	7	2	8	0	5	8	1	5	3	4	14	0	25	2	0	3	2	8	0	0	6	10
0	0	0	0	0	0	0	0	0	0	0	0	0	0	0	0	0	0	0	0	0	0	0	0	0	0	0	0	0	0	0	0	0	0	0	0	0	0	0	0	0	0	0	0	0	0	0	0	0	0
0	1	0	0	0	0	6697	608	209	56	3408	13	22	7	5	64	6	3	10	8	9	19	10	2	0	10	5	11	8	11	7	4	2	35	5	6	1	6	1	2	1	0	0	5	9	6	5	0	3	1
0	5	1	0	0	0	0	4	1	0	0	0	2	0	0	1	0	0	1	0	2	8	0	0	2	0	1	1	1	1	1	0	13	0	0	4	1	0	3	1	0	0	0	1	1	0	2	0	0	1
0	0	0	0	0	0	0	0	0	0	0	3	4	0	0	0	0	7	2	1	11	40	4	0	0	0	1	14	6	0	6	1	4	15	5	9	0	12	10	2	7	0	1	13	38	0	2	28	4	7
1	1	4	0	0	0	20	3	1	1	5	0	3	0	0	4	0	1	2	4	1	1	7	7	0	0	2	3	2	1	2	1	1	1	0	5	2	0	1	0	3	0	2	1	1	1	1	0	0	4
0	0	0	0	1	0	0	0	1	0	0	0	0	0	0	0	1	0	0	0	0	1	0	0	0	0	0	0	0	0	0	0	0	0	1	1	0	0	0	0	0	0	0	0	0	0	0	0	0	0
0	0	0	0	0	0	0	0	0	1	0	0	0	0	0	0	0	0	0	0	0	0	0	0	0	0	0	0	0	0	0	0	0	0	0	0	0	0	0	0	0	0	0	0	0	0	0	0	0	0
0	0	0	0	0	0	0	0	0	0	0	0	0	0	0	0	0	0	0	0	0	0	0	0	0	0	0	0	0	0	0	0	0	0	0	0	0	0	0	0	0	0	0	0	0	0	0	0	0	0
0	1	0	0	1	0	0	0	0	1	0	0	0	0	0	1	0	2	0	1	4	2	1	0	0	0	1	0	1	0	0	1	1	10	0	1	0	0	1	0	0	0	0	0	1	0	0	0	0	3
0	4	7	2	4	0	25	3	0	0	9	1	5	2	0	1	0	8	2	1	35	7	0	0	0	1	5	18	23	1	3	2	1	19	0	7	1	1	5	0	2	0	1	4	10	0	0	0	1	7
0	0	0	0	0	0	0	0	0	0	0	0	0	0	0	0	0	0	0	0	0	0	0	0	0	0	0	0	0	0	0	0	0	0	0	0	0	0	0	0	0	0	0	0	0	0	0	0	0	0
0	0	0	0	0	0	0	0	0	0	0	0	0	0	0	0	0	0	0	0	2	0	0	0	0	0	0	0	0	0	0	0	0	0	0	0	0	0	0	0	0	0	0	0	0	0	0	0	0	0
1	2	3	5	0	0	27	1	2	2	9	0	2	0	0	4	2	3	0	0	5	1	8	0	0	0	4	3	5	4	3	1	1	4	3	2	2	0	2	2	4	1	0	4	0	3	3	12	1	10
0	2	0	2	0	0	1	2	0	0	1	0	7	1	0	5	0	0	20	1	5	3	3	0	1	0	1	0	2	2	0	1	6	1	1	0	0	1	1	4	8	0	0	0	3	0	0	0	0	0
0	0	0	0	0	0	0	0	0	0	0	0	0	0	0	0	0	0	0	0	0	0	0	0	0	0	0	0	0	0	0	0	0	0	0	0	0	0	0	0	0	0	0	0	0	0	0	0	0	0
0	0	0	0	1	0	1	1	0	0	0	0	0	0	0	0	0	0	0	0	0	0	5	0	0	0	0	0	1	0	0	0	0	0	0	0	0	0	0	0	0	0	0	0	0	0	0	0	0	0
1	4	5	2	0	48	13	12	150	560	11	2	22	594	275	159	232	20	456	120	45	75	70	8	4	19	9	92	38	24	9	115	661	82	721	621	10	364	68	496	119	1999	444	806	100	14	7	523	816	273
0	0	0	0	0	0	2	0	0	0	0	0	0	0	0	0	0	0	0	0	0	0	0	0	0	0	0	0	0	0	0	0	0	0	0	0	0	0	0	0	0	0	0	0	0	0	0	0	0	0
0	0	0	0	0	0	0	0	0	0	1	0	0	0	0	0	0	0	0	0	0	0	0	0	0	0	0	0	0	0	0	0	0	0	0	0	0	1	0	0	0	0	0	0	0	0	0	0	0	0
0	0	0	0	0	0	1	1	0	0	0	0	0	0	0	0	0	0	0	0	0	0	0	0	0	0	0	0	0	0	0	0	0	0	0	0	0	0	0	0	0	0	0	0	0	0	0	0	0	0
1	2	1	1	2	0	0	0	1	1	0	2	6	1	2	12	2	6	2	14	11	8	6	4	6	4	4	1	2	1	1	2	1	4	0	6	1	19	12	4	7	2	0	4	3	0	0	25	1	11
1	11	11	11	21	0	2513	236	83	18	1321	9	38	3	9	47	9	16	10	15	26	54	59	27	5	4	25	45	38	20	17	11	23	57	11	21	9	22	25	6	37	1	3	27	18	16	6	29	5	430
0	2	1	7	2	0	8	5	0	2	4	1	5	0	1	2	0	0	0	3	3	9	15	3	0	2	2	6	4	5	1	3	5	7	1	3	1	3	1	0	3	1	0	2	2	4	2	0	1	34
0	0	0	0	0	0	0	0	0	0	0	0	0	0	0	0	0	0	0	0	0	0	0	0	0	0	0	0	0	0	0	0	0	0	0	0	0	0	0	0	0	0	0	0	0	0	0	1	1	1
2	1	0	3	0	0	23	3	2	0	12	0	1	0	1	1	0	0	0	1	2	6	8	0	0	0	2	2	2	5	1	2	1	0	1	1	1	0	2	0	3	0	0	1	4	0	1	0	0	15
0	1	2	1	0	0	0	3	2	2	0	0	7	1	0	11	1	3	1	6	15	27	10	7	1	0	3	2	14	5	1	1	4	16	1	4	0	2	10	0	26	1	2	10	15	11	2	5	6	92
0	0	0	0	0	0	0	0	0	0	0	0	0	0	0	0	0	0	0	0	0	0	0	0	0	0	0	1	0	0	0	0	0	0	0	0	0	0	0	0	0	0	0	0	0	0	0	0	0	0
1	2	12	8	4	13	52	7	7	56	19	33	38	5	75	12	6	2	1	1	4	22	24	11	4	2	1	8	10	6	9	2	5	11	1	5	4	12	6	2	27	0	0	4	10	8	0	22	1	151
0	1	0	0	0	0	0	1	0	0	0	0	0	0	0	1	0	0	0	0	0	0	0	1	0	0	0	0	0	0	0	0	1	0	0	0	0	0	0	0	0	0	0	0	0	1	0	0	0	0
1	1	3	2	0	1	0	0	0	0	1	1	2	0	2	2	0	0	0	1	2	0	0	0	0	0	0	0	0	0	0	0	2	2	0	1	0	0	0	0	5	0	0	0	0	0	1	0	0	0
0	0	0	0	0	0	1	0	1	1	0	0	0	0	0	0	0	0	0	0	0	0	0	0	0	0	0	0	0	0	0	0	0	0	0	0	0	0	0	0	0	0	0	0	0	0	0	0	0	5
0	0	0	0	0	0	0	0	0	0	0	0	0	0	0	0	0	0	0	0	0	0	0	0	0	0	0	0	0	0	1	0	0	0	0	0	0	0	0	0	0	0	0	0	0	0	0	0	0	0
0	0	0	0	4	0	0	0	0	0	0	0	0	0	0	0	0	0	1	0	0	0	0	0	0	0	0	0	0	0	0	0	0	0	0	0	1	0	0	0	0	0	0	0	2	0	0	0	0	0
0	0	45	29	11	2	12	26	20	40	13	7	36	6	14	63	4	11	9	7	29	21	146	100	3	16	4	13	35	10	16	3	11	27	3	12	10	10	29	4	28	5	1	22	16	17	1	0	18	3583
0	2	1	0	0	0	0	0	0	0	0	2	4	0	0	3	0	4	0	6	15	40	0	0	0	3	2	13	7	0	3	3	1	31	1	2	0	0	1	4	34	0	4	3	28	0	2	0	4	3
1	2	17	27	8	3	12	14	24	11	10	1	13	4	5	31	2	6	2	1	20	10	74	46	0	5	3	19	11	3	7	6	17	23	4	10	14	7	12	2	11	1	1	8	12	12	3	10	4	995
0	3	0	0	1	0	1	0	0	1	0	0	0	0	0	0	0	0	0	0	0	0	0	1	0	0	0	0	0	0	0	0	1	0	0	0	0	0	0	0	0	0	0	0	0	0	3	6	0	0
5	9	0	0	15	0	0	2	1	1	0	0	10	2	0	8	2	2	8	14	17	64	0	0	2	0	18	6	23	1	5	5	6	11	1	4	4	11	7	7	2	0	0	7	2	1	5	0	0	5
0	1	0	0	3	0	236	42	12	11	88	0	1	1	1	2	0	0	0	0	1	2	1	0	0	0	1	0	1	0	0	0	0	0	0	0	0	0	2	0	0	0	0	0	0	3	0	0	0	0
0	1	0	0	0	0	0	1	0	0	0	0	1	0	0	0	1	1	0	5	6	5	0	0	0	1	2	1	1	3	0	1	1	4	0	0	0	1	3	1	4	0	1	0	4	0	1	0	0	106
4	3	2	5	0	1	2	5	4	8	4	0	4	0	3	16	3	1	1	0	4	2	23	20	0	1	1	3	5	2	6	4	7	1	0	0	3	0	11	1	6	2	0	6	9	5	0	0	2	7
0	0	0	1	0	0	2	0	0	0	0	0	0	0	0	0	1	0	0	0	0	0	0	0	0	0	0	0	0	0	0	0	0	1	0	1	0	0	0	0	0	0	0	0	0	0	0	0	0	2
1	5	1	0	1	0	0	0	0	0	0	1	4	0	0	2	0	0	2	1	6	5	0	0	0	2	3	1	0	0	0	1	1	4	0	3	1	0	0	0	5	1	0	0	0	1	3	0	0	4
0	0	0	0	0	0	0	0	0	0	0	0	0	0	0	0	0	0	0	0	0	0	0	0	0	0	0	0	0	0	0	0	0	0	0	0	0	0	0	0	0	0	0	0	0	0	0	0	0	1
0	0	0	0	0	0	0	0	0	0	0	0	0	0	1	0	0	0	0	0	0	0	0	0	0	0	0	0	0	0	0	0	0	0	0	0	0	0	0	0	0	0	0	0	0	0	0	0	0	0
4	23	15	85	87	0	31	10	8	4	15	6	135	12	3	17	3	22	5	46	40	38	33	10	7	2	31	29	53	21	16	17	93	25	6	17	78	15	133	26	16	1	1	30	8	5	113	238	13	53
0	0	0	0	0	0	1	0	0	0	2	0	0	0	0	0	0	0	0	0	0	0	0	0	0	0	0	0	0	0	0	0	0	0	0	0	0	0	0	0	0	0	0	0	0	0	0	0	0	0
0	0	0	0	0	0	2	0	0	0	0	0	0	0	0	0	0	0	0	0	0	0	1	0	0	0	0	0	0	0	0	0	0	0	0	0	0	0	0	0	0	0	0	0	0	0	0	0	0	0
11	28	3	11	3	0	0	2	0	2	1	3	27	9	19	8	0	228	4	26	39	6	3	0	2	0	35	12	0	18	1	3	151	22	1	14	95	50	109	8	9	0	0	0	9	0	81	92	9	13
12	30	14	79	20	4	1	15	3	11	23	12	87	7	10	46	14	76	17	148	178	114	372	18	5	18	87	154	188	27	16	28	33	52	6	31	12	23	89	56	48	0	4	45	21	11	18	47	13	37
0	0	0	0	0	0	3	0	0	0	0	0	0	0	0	0	0	0	0	0	0	0	0	0	0	0	0	0	0	0	0	0	0	0	0	0	0	0	0	0	0	0	0	0	0	0	0	0	0	0
0	0	0	0	0	0	0	0	0	0	0	0	0	0	0	0	0	0	0	0	0	0	0	0	0	0	0	0	0	0	0	0	0	0	0	0	0	0	0	0	0	0	0	0	0	0	0	0	0	0
0	0	0	0	0	0	3	1	0	0	0	0	0	0	0	0	0	0	0	0	0	0	1	0	0	0	0	0	2	0	0	0	0	1	0	0	0	1	0	0	0	0	0	0	0	0	0	0	0	6
0	0	1	1	0	0	13	2	0	0	10	1	0	0	0	0	0	0	0	0	0	0	1	0	0	0	0	0	0	0	0	0	0	0	0	0	0	0	0	0	0	0	0	0	1	0	0	0	0	1
0	0	0	0	0	0	0	0	0	0	1	0	0	0	0	0	0	0	0	0	0	4	2	0	1	0	0	44	2	0	0	0	0	1	0	0	0	2	0	0	0	0	0	3	0	0	1	0	0	1
2	0	3	1	0	0	0	1	3	1	3	1	5	1	0	5	0	1	1	0	3	0	4	4	1	1	0	0	1	0	0	0	0	0	0	2	0	4	3	0	0	0	0	1	1	0	0	0	2	33
0	0	0	1	0	0	0	0	0	0	0	0	0	0	0	0	0	0	0	0	0	0	0	0	0	0	0	0	0	0	0	0	0	0	0	0	0	0	0	0	0	0	0	0	0	0	0	0	0	2
0	0	0	0	1	0	0	0	0	0	0	0	1	0	0	0	0	0	0	0	1	0	0	0	0	0	0	3	0	0	0	0	0	0	0	0	2	0	0	0	2	0	0	0	0	0	0	0	0	0
0	3	2	0	13	0	5	0	0	3	1	0	4	0	0	0	1	1	0	1	2	1	1	0	0	0	1	0	0	0	0	0	5	0	0	1	5	0	2	1	2	0	0	0	3	3	2	7	1	3
0	0	0	0	2	0	0	0	0	0	0	0	2	0	1	0	0	0	0	0	0	0	8	0	0	0	1	0	0	0	0	0	0	0	0	0	0	0	0	0	1	0	0	0	1	0	0	0	1	0
0	2	0	0	5	1	0	0	0	0	0	0	4	0	0	1	0	0	3	8	1	0	2	4	2	3	22	0	2	0	0	1	2	1	0	1	0	0	0	0	1	0	0	0	0	0	2	0	0	14
2	4	1	0	6	0	0	0	1	0	0	1	2	1	0	0	0	0	0	0	4	2	0	0	0	1	8	1	0	2	0	2	6	4	0	2	6	0	1	0	0	0	0	2	4	0	3	0	1	2
0	1	0	0	0	0	0	0	0	0	0	0	0	0	0	0	0	0	0	0	0	0	0	0	0	0	0	0	1	0	0	0	0	0	0	0	0	0	0	0	0	0	0	0	0	0	0	0	0	0
8	27	16	16	4	14	16	11	33	26	4	31	86	10	20	34	30	209	66	30	424	287	12	10	5	17	32	122	103	51	34	26	71	228	31	83	12	27	143	58	635	16	20	97	221	32	34	67	55	147
0	0	0	0	0	0	0	0	0	0	0	0	0	0	0	0	0	0	0	0	0	0	0	0	0	0	0	0	0	0	0	0	0	0	0	0	0	0	0	0	0	0	0	0	0	0	0	0	0	0
0	0	0	0	0	0	0	0	0	0	0	0	0	0	0	0	0	0	0	0	0	0	0	0	0	0	0	0	0	0	0	0	0	0	0	0	0	0	0	0	0	0	0	0	0	0	0	0	0	0
0	0	0	0	0	0	0	0	0	2	0	0	0	0	0	0	0	0	0	0	0	1	0	0	0	0	0	0	0	0	0	0	0	0	0	0	0	0	0	0	0	0	2	0	0	0	0	0	0	0
0	0	0	0	0	0	0	0	0	0	0	0	0	0	0	0	0	0	0	0	0	0	0	0	0	0	0	0	0	0	0	0	0	0	0	0	0	0	0	0	0	0	0	0	0	0	0	0	0	0
4	25	18	29	5	0	0	2	4	13	4	24	57	35	17	17	39	122	90	13	576	152	1	6	0	14	29	96	97	53	38	31	205	195	154	165	14	35	64	83	252	133	160	170	238	39	29	127	143	61
0	0	0	0	0	0	0	0	0	0	0	0	0	0	0	0	0	0	0	0	0	0	0	0	0	0	0	0	0	0	0	0	0	0	0	0	0	0	0	0	0	0	0	0	0	0	0	0	0	0
0	0	0	0	0	0	0	0	3	18	0	1	1	36	30	18	18	0	14	0	0	1	5	1	0	0	0	0	0	2	0	8	44	1	69	72	0	28	2	17	1	83	142	140	7	7	1	21	53	3
0	0	0	0	0	0	0	0	0	0	0	0	0	0	0	0	0	0	0	0	0	0	0	0	0	0	0	0	0	0	0	0	0	0	0	0	0	0	0	0	0	0	0	0	0	0	0	0	0	0
0	0	0	0	0	0	0	0	1	4	0	2	3	0	3	2	2	3	0	4	2	9	5	1	0	0	0	5	3	0	1	4	60	3	36	23	0	6	8	10	12	72	55	36	6	0	0	0	30	0
0	0	0	0	0	0	0	0	0	0	0	0	0	0	0	0	0	0	0	0	0	0	0	0	0	0	0	0	0	0	0	0	0	0	0	0	0	0	0	0	0	0	0	0	0	0	0	0	0	0
1566	871	1050	246	157	4031	607	414	2031	3633	101	166	202	996	2051	1131	1223	49	443	318	275	377	345	119	71	120	65	124	358	99	30	427	1468	531	2351	1350	92	714	1772	1504	909	3960	2641	2990	547	203	261	1815	1795	413
0	0	0	0	0	0	0	0	0	0	0	0	0	0	0	0	0	0	0	0	0	0	0	0	0	0	0	0	0	0	0	0	0	0	0	0	0	0	0	0	0	0	0	0	0	0	0	0	0	0
0	0	0	0	0	0	0	0	0	0	0	0	0	0	0	0	0	0	0	0	0	0	0	0	0	0	0	0	0	0	0	0	0	0	0	0	0	0	0	0	0	0	0	0	0	0	0	0	1	0
0	0	0	0	0	0	0	0	0	0	0	0	0	0	0	0	0	0	0	0	0	0	0	1	0	0	0	0	2	0	0	0	0	0	0	0	0	0	0	0	0	0	0	0	0	0	0	0	0	0
0	1	0	0	0	0	0	0	0	0	0	0	0	0	0	0	0	0	0	0	0	0	0	0	0	0	0	0	0	0	0	0	0	0	0	0	1	0	0	0	0	0	0	0	0	0	0	0	0	0
0	0	0	0	2	0	1110	111	15	7	560	1	5	1	0	14	1	0	1	0	1	1	2	0	1	0	1	0	1	0	2	0	0	0	0	0	0	1	0	0	0	0	0	0	0	0	0	0	0	3
0	1	0	0	2	0	0	0	0	0	0	0	0	0	0	0	0	1	0	2	1	0	1	0	0	0	0	1	0	0	0	0	1	0	0	0	0	0	0	0	0	0	0	1	0	0	0	7	0	0
0	0	0	0	0	0	0	0	0	0	0	0	0	0	0	1	1	1	0	0	1	0	0	0	0	0	0	0	4	0	0	0	1	1	0	0	0	0	1	0	0	0	0	0	2	0	0	0	0	0
0	0	0	0	0	0	0	0	0	0	0	0	0	0	0	0	0	0	1	0	0	0	0	0	0	0	0	0	0	0	0	0	0	0	0	0	0	0	0	0	0	0	0	0	0	0	0	0	0	0
1	0	3	1	0	0	0	0	1	1	0	0	1	0	1	1	2	1	3	0	10	4	1	0	0	0	4	0	2	5	2	1	2	1	1	2	1	1	5	3	0	0	0	4	0	2	0	0	0	1
0	1	2	2	1	0	16	2	1	1	6	2	2	2	0	1	0	2	0	0	2	2	8	1	0	1	5	2	2	3	1	1	2	6	1	1	0	2	1	1	3	0	0	7	4	3	5	0	1	62
0	0	0	0	0	0	4	0	0	0	1	0	0	0	0	0	0	0	0	0	0	0	0	0	0	0	0	0	0	0	0	0	0	0	0	0	0	0	0	0	0	0	0	0	0	0	0	0	0	0
0	0	0	0	0	0	0	0	0	0	0	0	0	0	0	0	0	0	0	0	0	0	2	0	0	0	0	0	0	0	0	0	0	0	0	0	0	0	0	0	0	0	0	0	0	0	0	0	0	0
0	0	0	0	0	0	0	0	0	0	0	0	0	0	0	0	0	0	0	0	0	0	0	0	0	0	0	0	0	0	0	0	0	0	0	0	0	0	0	0	0	0	0	0	0	0	0	0	0	0
0	0	0	0	0	0	0	0	0	0	0	0	0	0	0	0	0	0	0	0	0	0	0	0	0	0	0	0	0	0	2	0	0	0	0	0	0	0	0	0	0	0	0	0	0	0	0	0	0	21
0	0	0	0	0	0	0	0	0	0	0	0	0	0	0	0	0	0	0	0	0	0	0	0	0	0	0	0	0	0	0	0	0	0	0	0	0	0	0	0	0	0	0	0	0	0	0	0	0	8
0	1	1	2	2	0	0	0	1	0	1	0	0	0	0	1	0	0	1	0	1	0	8	0	0	0	1	4	0	0	0	1	0	0	0	0	0	0	3	0	0	0	0	0	0	0	0	0	1	102
0	0	1	0	0	0	11	1	1	0	9	0	1	15	6	0	1	0	6	1	0	2	0	0	0	0	0	2	0	1	0	3	104	4	23	4	0	4	0	0	9	2	8	10	0	0	0	6	2	6
0	0	0	1	0	0	0	0	1	0	0	0	0	0	1	1	0	0	0	0	1	0	0	0	0	0	0	0	0	0	0	0	0	0	0	0	0	0	0	0	0	0	0	0	0	4	0	0	0	119
0	0	0	0	0	0	1	0	0	0	0	1	0	0	0	2	0	0	0	0	1	1	0	0	0	0	0	3	0	1	1	0	0	0	1	1	0	0	0	0	0	0	0	0	0	0	0	0	0	0
0	0	0	0	0	0	0	0	0	0	0	0	0	0	0	0	0	0	0	0	0	0	0	0	0	0	0	0	0	0	0	0	0	0	0	0	0	0	0	0	0	0	0	0	0	0	0	0	0	1
0	0	0	0	0	0	0	0	0	0	0	0	0	0	0	0	0	0	0	0	0	0	0	0	0	0	0	0	0	0	0	0	0	0	0	0	0	0	0	0	0	0	0	0	0	0	0	0	0	0
0	0	0	2	0	0	0	0	0	0	0	0	1	0	0	0	0	2	0	3	3	5	4	0	0	0	0	0	1	1	2	0	0	4	1	2	0	0	1	2	0	0	0	2	4	0	0	0	0	0
0	0	0	0	0	0	0	0	0	0	0	0	0	0	0	0	0	0	0	0	0	0	0	0	0	0	0	0	0	0	0	0	0	0	0	0	0	0	0	0	0	0	0	0	0	0	0	0	0	0
0	0	0	0	1	0	0	0	0	0	0	0	0	0	0	0	0	0	0	0	0	0	0	0	0	0	0	0	0	0	0	0	0	0	0	0	0	0	0	0	0	0	0	0	0	0	0	0	0	0
0	2	0	0	0	0	0	0	0	0	0	1	0	0	0	1	0	2	0	0	3	2	10	0	0	0	5	0	0	2	1	1	0	1	0	1	0	2	0	0	1	0	2	0	1	0	0	0	0	0
0	2	0	0	0	0	0	0	0	0	0	0	3	0	0	3	0	0	0	0	0	4	0	0	0	0	0	0	1	1	1	0	0	1	0	0	1	0	0	1	0	0	0	2	0	0	0	5	0	0
0	0	0	0	0	0	0	0	0	0	0	0	0	0	0	0	0	0	0	0	0	0	0	0	0	0	0	0	0	0	0	0	0	0	0	0	0	0	0	0	0	0	0	0	0	0	0	0	0	0
0	0	0	0	0	0	0	0	0	0	0	0	0	0	0	0	0	0	0	0	0	0	0	0	0	0	0	0	0	0	0	0	0	0	0	0	0	0	0	0	0	0	0	0	0	0	0	0	0	0
0	0	0	0	0	0	0	0	0	0	0	0	0	0	0	0	0	0	0	0	0	0	5	0	0	0	0	0	0	0	0	1	54	1	1	1	0	1	0	0	0	0	2	0	0	0	0	0	0	0
0	0	0	0	0	0	0	0	0	0	0	0	0	0	0	0	0	0	0	0	0	0	0	0	0	0	0	0	0	0	0	0	0	0	0	0	0	0	0	0	0	0	0	0	0	0	0	0	0	0
0	0	0	0	0	0	0	0	0	0	0	0	0	0	0	0	0	0	0	0	0	0	0	0	0	0	0	0	0	0	0	0	0	0	0	0	0	0	0	0	0	0	0	0	0	0	0	0	0	0
0	0	0	0	0	0	0	0	0	0	0	0	0	0	0	0	0	0	0	0	0	0	0	0	0	0	0	0	0	0	0	0	0	0	0	0	0	0	0	0	0	0	0	0	0	0	0	0	0	0
0	0	0	0	0	0	0	0	0	0	0	0	3	0	0	0	0	2	0	0	8	12	0	1	0	1	1	0	1	2	0	0	3	3	1	0	0	0	0	0	2	0	0	0	6	0	0	0	0	0
0	0	0	0	0	0	0	0	0	0	0	0	0	0	0	0	0	0	0	0	1	0	0	0	0	0	0	0	0	0	0	0	0	0	0	0	0	0	0	0	0	0	0	0	0	0	0	0	0	0
0	0	0	0	0	0	0	0	0	0	0	0	0	0	0	0	0	0	0	0	0	0	0	0	0	0	0	0	0	0	0	0	0	0	0	0	0	0	0	0	0	0	0	0	0	0	0	0	0	0
0	0	0	0	0	0	0	0	0	0	0	0	1	0	0	0	0	0	0	0	0	0	0	0	1	0	0	0	0	0	0	0	0	0	0	0	0	0	0	0	0	0	0	0	0	0	0	0	0	4
0	1	0	0	0	0	0	0	0	0	0	0	1	0	0	1	0	1	1	0	2	2	0	2	1	0	1	0	5	0	0	0	0	3	0	0	0	0	1	0	2	0	0	0	0	0	0	0	1	0
0	0	0	0	0	0	0	0	0	0	0	0	0	0	0	0	0	0	0	0	0	0	0	0	0	0	0	0	0	0	0	0	0	0	0	0	0	0	0	0	0	0	0	0	0	0	0	0	0	0
0	0	0	0	0	0	0	0	0	0	0	0	0	0	0	0	0	0	0	0	0	0	0	0	0	0	0	0	0	0	0	0	0	0	0	0	0	0	0	0	0	0	0	0	0	0	0	0	0	0
0	0	0	0	0	0	0	0	0	0	0	0	0	0	0	0	0	0	0	0	0	0	0	0	0	0	0	0	0	0	0	0	0	0	0	0	0	0	0	0	0	0	0	0	0	0	0	0	0	0
0	0	0	0	0	0	0	0	0	0	0	0	0	0	0	0	0	0	0	0	0	0	0	0	0	0	0	0	0	0	0	0	0	0	0	0	0	0	0	0	0	0	0	0	0	0	0	0	0	0
0	0	0	0	0	0	0	0	0	0	0	0	0	0	0	0	0	0	0	0	0	0	0	0	0	0	0	0	0	0	0	0	0	0	0	0	0	0	0	0	0	0	0	0	0	0	0	0	0	0
0	0	0	0	0	0	0	0	0	0	0	0	0	0	0	0	0	0	0	0	0	0	6	0	0	0	0	0	0	0	0	0	0	0	0	0	0	0	0	0	0	0	0	0	0	0	0	0	0	0
0	0	0	0	0	0	0	0	0	0	0	0	0	0	0	0	0	0	0	0	0	0	0	0	0	0	0	0	0	0	0	0	0	0	0	0	0	1	0	0	0	0	0	0	0	0	0	0	0	0
0	0	0	0	0	0	0	0	0	0	0	0	0	0	0	0	0	0	1	0	0	0	0	0	0	0	0	0	0	0	0	0	0	0	0	0	0	0	0	0	0	0	0	0	0	0	0	0	0	0
0	0	3	4	0	0	0	0	0	2	0	0	3	0	0	8	0	0	0	0	7	1	9	6	1	3	1	9	0	3	3	2	1	2	1	0	0	20	2	0	15	1	0	1	6	7	1	46	0	4
3	2	5	7	0	1	4	0	2	4	8	2	2	1	3	9	3	4	3	6	20	7	13	3	2	0	18	20	10	7	6	5	2	8	0	10	6	11	9	14	30	0	2	3	1	10	2	31	0	17
0	0	0	0	0	0	0	0	0	0	0	0	1	0	0	0	0	0	0	0	0	0	0	0	0	0	0	0	0	0	0	0	0	0	0	0	0	0	0	0	0	0	0	0	0	0	0	0	0	0
0	0	0	0	0	0	0	0	0	0	0	0	0	0	0	0	0	1	0	0	0	0	0	0	0	0	2	0	0	0	0	2	0	0	0	0	0	0	0	0	0	0	0	0	0	0	0	0	0	0
2	0	0	0	0	0	0	0	0	1	0	0	1	1	0	0	0	2	0	3	9	1	0	0	0	0	2	4	0	0	0	0	0	1	0	1	0	0	0	0	3	0	1	1	1	0	0	0	0	0
0	1	0	5	1	0	0	0	0	2	0	0	6	0	0	0	1	0	1	2	2	10	0	0	0	0	3	2	5	0	0	1	0	3	0	1	0	0	2	0	0	0	0	0	4	3	0	0	1	2
0	0	0	0	0	0	0	0	0	0	0	0	0	0	0	0	0	0	0	0	0	0	0	0	0	0	0	0	0	0	0	0	0	0	0	0	0	0	0	0	0	0	0	0	0	0	0	0	0	0
0	0	0	2	0	0	0	0	0	0	0	0	0	0	0	0	0	0	0	0	0	0	1	1	0	0	1	4	0	0	0	0	1	0	0	0	1	0	0	0	0	0	0	0	0	0	0	0	0	0
0	0	0	0	0	0	0	0	0	0	0	0	0	0	0	0	0	0	0	0	0	0	0	0	0	0	0	0	0	0	0	0	0	0	0	0	0	0	0	0	0	0	0	0	0	0	0	0	0	0
0	0	0	0	0	0	0	0	0	0	0	1	5	0	0	0	0	0	0	0	2	0	0	0	0	0	0	0	0	0	0	0	0	0	0	0	0	0	0	0	1	0	0	0	0	0	0	0	0	0
0	0	0	2	0	0	0	0	0	0	0	0	0	0	0	0	0	0	0	1	0	4	0	0	0	0	1	0	0	0	0	0	0	0	0	0	0	0	0	0	0	0	0	0	0	0	0	0	0	0
0	0	0	0	0	0	0	0	0	0	0	0	1	0	0	2	0	0	0	0	0	0	0	0	0	0	0	0	0	0	0	0	0	0	0	0	0	0	0	0	0	0	0	0	0	0	0	0	0	0
0	0	0	0	0	0	0	0	0	0	0	0	0	0	0	0	0	0	0	2	0	0	0	0	0	1	0	2	7	0	0	0	1	0	0	0	1	0	0	3	0	0	0	0	0	0	0	0	0	0
0	0	0	0	0	0	0	0	0	0	0	0	0	0	0	0	0	0	0	0	1	1	0	0	0	0	0	0	0	0	0	0	0	0	0	0	0	0	0	0	0	0	0	0	0	0	0	0	0	0
0	0	0	0	0	0	0	0	0	0	0	0	0	0	0	0	0	0	0	0	0	0	0	0	0	0	0	0	0	0	0	0	0	0	0	0	0	0	0	0	0	0	0	0	0	0	0	0	0	0
0	0	0	0	0	0	0	0	0	0	0	0	0	0	0	0	0	0	0	0	0	0	0	0	0	0	0	0	0	0	0	0	0	0	0	0	0	3	0	0	0	0	0	0	0	0	0	0	0	0
0	0	0	0	0	0	0	0	0	0	0	0	0	0	0	0	0	0	0	0	0	0	0	0	0	0	0	0	0	0	0	0	0	0	0	0	0	0	0	0	0	0	0	0	0	0	0	0	0	0
0	0	0	0	0	0	0	0	0	1	0	0	0	0	0	0	0	0	0	0	0	0	0	0	0	0	0	0	0	0	0	0	0	0	0	0	0	0	0	0	0	0	0	0	0	0	0	0	0	0
0	0	0	0	0	0	0	0	0	0	0	0	0	0	0	0	0	0	0	0	0	0	0	0	0	0	0	0	0	0	0	0	0	0	0	0	0	0	0	0	0	0	0	0	0	0	0	0	0	0
0	0	0	0	0	0	0	0	0	0	0	0	0	0	0	0	0	0	0	0	0	0	0	0	0	0	0	0	0	0	0	0	0	0	0	0	0	0	0	0	0	0	0	0	0	0	0	0	0	0
0	0	0	0	0	0	0	0	0	0	0	0	0	0	0	0	0	0	0	0	0	0	0	0	0	0	0	0	0	0	0	0	0	0	0	0	0	0	0	0	0	0	0	0	0	0	0	0	0	0
0	0	0	0	0	0	0	0	0	0	0	0	0	0	0	0	0	0	0	0	0	0	0	0	0	0	0	0	0	0	0	0	0	0	0	1	0	0	0	0	0	0	0	0	0	0	0	0	0	0
0	0	0	0	0	0	0	0	0	0	0	0	0	0	0	0	0	0	0	0	0	0	0	0	0	0	0	0	0	0	0	0	0	0	0	0	0	0	0	0	0	0	0	0	0	0	0	0	0	0
0	0	0	0	0	0	0	0	0	0	0	0	0	0	0	0	0	0	0	0	0	0	0	0	0	0	0	0	0	0	0	0	0	0	0	0	0	0	0	0	0	0	0	0	0	0	0	0	0	0
0	0	0	0	0	0	0	0	0	0	0	0	0	0	0	0	0	0	0	0	0	0	0	0	0	0	0	0	0	0	0	0	0	0	0	0	0	0	0	0	0	0	0	0	0	0	0	0	0	0
0	0	0	0	0	0	0	0	0	0	0	0	0	0	0	0	0	0	0	0	0	0	0	0	0	0	0	0	0	0	0	0	0	0	0	0	0	0	0	0	0	0	0	0	0	0	0	0	0	0
0	0	0	0	0	0	0	0	0	0	0	0	0	0	0	0	0	0	0	0	0	0	0	0	0	0	0	0	0	0	0	0	0	0	0	0	0	0	0	0	0	0	0	0	0	0	0	0	0	0
0	0	0	0	0	0	0	0	0	0	0	0	0	0	0	0	0	0	0	0	0	0	0	0	0	0	0	0	0	0	0	0	0	0	0	0	0	0	0	0	0	0	0	0	0	0	0	0	0	0
0	0	0	0	0	0	0	0	0	0	0	0	0	0	0	0	0	0	0	0	0	0	0	0	0	0	0	0	0	0	0	0	0	0	0	0	0	0	0	0	0	0	0	0	0	0	0	0	0	0
0	0	4	0	0	0	0	0	0	1	0	0	1	0	0	0	0	0	0	0	4	2	0	0	0	0	0	1	0	3	0	2	0	0	0	1	0	7	1	0	0	0	1	0	1	0	0	0	0	0
0	0	0	0	0	0	0	0	0	0	0	0	0	0	0	0	0	0	0	0	0	0	0	0	0	0	0	0	0	0	0	0	0	0	0	0	0	0	0	0	0	0	0	0	0	0	0	0	0	0
0	0	0	0	0	0	0	0	0	0	0	0	0	0	1	0	0	0	0	0	0	0	0	0	0	0	0	0	0	0	0	0	0	0	0	0	0	0	0	0	0	0	0	0	0	0	0	0	0	0
0	0	0	0	0	0	0	0	0	0	0	0	0	0	0	0	0	0	0	0	0	0	0	0	0	0	0	0	0	0	0	0	0	0	0	0	0	0	0	0	0	0	0	0	0	0	0	0	0	0
0	0	0	0	0	0	0	0	0	0	0	0	0	0	0	0	0	0	0	0	0	0	0	0	0	0	0	0	0	0	0	0	0	0	0	0	0	0	0	0	0	0	0	0	0	0	0	0	0	0
0	0	0	2	0	0	0	0	0	0	0	0	0	1	0	0	0	0	0	0	0	1	0	0	0	0	1	0	0	0	0	0	0	8	0	0	0	0	0	0	5	0	0	0	3	0	1	0	1	0
356	291	251	39	4	652	19	19	21	57	0	6	12	236	227	48	76	12	171	19	25	49	18	89	41	18	15	17	26	20	78	96	1420	87	741	343	34	130	63	58	61	249	402	172	78	76	22	121	240	33
0	0	0	0	0	0	0	0	0	0	0	0	0	0	0	0	0	0	0	0	0	0	2	0	0	0	0	0	0	0	0	0	0	0	0	0	0	0	0	0	0	0	0	0	0	0	0	0	0	0
0	0	0	0	0	0	0	0	0	0	0	0	1	0	0	0	0	0	0	0	2	2	0	0	0	0	0	7	0	0	0	0	0	0	0	0	0	0	1	0	0	0	1	0	0	1	0	0	0	0
0	0	0	0	0	0	0	0	0	0	0	0	0	0	0	0	0	0	0	0	0	0	0	0	0	0	0	0	0	1	0	0	0	0	0	0	0	0	0	0	0	0	0	0	0	0	0	0	0	0
0	0	3	0	0	0	0	0	1	1	0	1	0	0	0	0	0	4	0	3	9	0	0	0	0	2	5	3	2	1	0	0	1	12	1	1	0	0	0	0	2	0	0	1	1	0	0	0	1	17
0	0	0	0	0	0	0	0	0	0	0	0	0	0	0	0	0	0	0	0	0	0	0	0	0	0	0	0	0	0	0	0	0	0	0	0	0	0	0	0	0	0	0	0	0	0	0	0	0	0
0	0	0	0	0	0	0	0	0	0	0	0	0	0	0	0	0	0	0	0	0	0	0	0	0	0	0	0	0	0	0	0	0	0	0	0	0	0	0	0	0	0	0	0	0	0	0	0	0	0
0	0	0	0	0	0	0	0	0	0	0	0	2	0	0	0	0	2	0	1	2	4	0	0	0	0	1	2	7	3	0	3	1	8	0	0	0	0	0	1	2	0	0	1	3	2	0	0	1	0
1	1	21	9	2	4	26	36	23	24	21	2	14	2	26	17	3	3	4	2	11	5	39	38	3	2	1	7	8	10	7	6	6	3	8	6	9	2	12	0	25	3	0	4	7	4	0	0	10	70
0	0	0	0	0	0	0	0	0	0	0	0	0	0	0	0	0	0	0	0	0	0	0	0	0	0	0	0	0	0	0	0	0	0	0	0	0	0	0	0	0	0	0	0	0	0	0	0	0	0
0	0	0	0	0	0	0	0	0	0	0	0	0	0	0	0	0	0	0	0	0	0	0	0	0	0	0	0	0	0	0	0	0	0	0	0	0	0	0	0	0	0	0	0	0	0	0	0	0	0
0	0	0	0	0	0	0	0	0	0	0	0	0	0	0	0	0	0	0	0	0	1	0	0	0	0	0	2	0	0	1	0	0	3	0	2	1	0	0	0	1	0	1	1	4	2	0	0	0	0
1	6	43	69	28	0	0	0	0	0	5	9	13	5	1	6	5	3	3	3	21	16	2	0	0	0	3	14	15	1	1	5	6	12	6	16	0	7	5	0	10	0	0	4	7	1	1	0	2	8
0	0	0	0	0	0	0	0	0	0	0	1	1	0	0	0	0	1	0	2	1	18	0	0	0	1	2	3	0	3	0	1	4	23	2	9	0	6	0	0	0	0	1	6	15	2	0	0	0	0
0	0	0	0	0	0	0	0	0	0	0	1	0	0	0	0	0	6	0	0	0	79	0	0	0	0	0	4	2	3	2	0	14	102	12	20	0	5	3	4	9	0	2	15	61	2	3	0	1	3
0	0	0	1	1	0	0	0	0	0	0	0	0	0	0	0	0	0	0	0	0	0	7	0	0	0	0	0	4	0	0	0	0	0	0	0	0	0	0	0	0	0	0	0	0	0	0	0	0	0
0	0	0	0	0	0	0	0	0	0	0	0	0	0	0	0	0	0	0	0	0	0	0	0	0	0	0	0	0	0	0	0	0	0	0	0	0	0	0	0	0	0	0	0	0	0	0	0	0	0
0	0	1	0	0	0	0	0	0	0	0	0	0	0	0	0	0	0	0	0	0	0	0	0	0	0	0	3	0	0	0	0	0	1	0	0	0	0	0	0	0	0	0	0	0	0	0	0	0	0
0	1	3	0	0	0	0	0	0	0	0	1	4	0	0	2	2	1	1	0	28	5	0	0	1	0	0	18	6	1	3	3	7	46	2	6	0	3	7	1	4	2	3	1	11	1	2	0	3	0
0	0	0	0	0	0	0	0	0	0	0	0	0	0	0	0	0	0	0	0	0	0	0	0	0	0	0	0	0	0	0	0	0	0	0	0	0	0	0	0	0	0	0	0	0	0	0	0	0	0
0	0	0	0	0	0	0	0	0	0	0	0	0	0	0	0	0	0	0	0	0	0	0	0	0	0	0	0	0	0	0	0	1	0	0	0	0	0	0	0	0	1	0	0	0	0	0	0	0	0
0	0	0	0	1	0	0	0	0	0	0	0	0	0	0	0	0	0	0	1	1	0	0	1	0	0	0	0	0	1	0	0	1	0	0	0	0	0	0	0	0	0	0	0	0	0	0	0	0	0
0	0	0	0	0	0	0	0	0	0	0	1	0	0	0	0	0	0	0	0	0	7	0	0	0	1	1	0	0	0	0	0	0	0	0	2	0	0	0	0	1	0	0	1	1	0	0	0	0	0
0	0	0	0	0	0	0	0	0	0	0	0	0	0	0	0	0	0	0	0	0	0	0	0	0	0	0	0	0	0	0	0	0	0	0	0	0	0	0	0	0	0	0	0	0	0	0	0	0	0
1	0	2	2	0	0	0	0	1	0	1	0	2	0	0	0	0	0	0	0	0	0	1	0	0	0	0	0	0	0	0	0	0	3	0	0	0	0	0	0	5	0	0	0	0	1	0	0	0	0
0	0	0	0	0	0	0	0	0	0	0	0	0	0	0	0	0	0	0	0	0	1	0	0	0	0	0	0	0	0	0	0	0	0	0	0	0	0	0	0	0	0	0	0	0	0	0	0	0	0
0	0	0	0	0	0	0	0	0	0	0	0	0	0	0	0	0	0	0	0	0	0	0	0	0	0	0	0	0	1	0	0	0	0	0	0	0	0	0	0	0	0	0	0	0	0	0	0	0	0
0	4	0	2	5	1	0	1	0	1	2	1	4	2	0	0	2	3	2	2	1	13	13	4	0	0	0	0	0	0	1	0	0	5	0	3	0	3	6	2	6	0	0	2	1	1	0	1	1	1
0	0	0	0	0	0	0	0	0	0	0	0	0	0	0	0	0	0	0	0	0	0	0	0	0	0	0	0	0	0	0	0	0	0	0	0	0	0	0	0	0	0	0	0	0	0	0	0	0	0
0	0	0	0	0	0	0	0	0	0	0	0	0	0	0	0	0	0	0	0	0	0	0	0	0	0	0	0	0	0	0	0	0	0	0	0	0	0	0	0	0	0	0	0	0	0	0	0	0	0
0	0	0	0	0	0	0	0	0	0	0	0	0	0	0	0	0	0	0	0	0	0	0	0	0	0	0	0	0	0	0	0	0	0	0	0	0	0	0	0	0	0	0	0	0	0	0	0	0	0
0	0	0	0	0	0	0	0	0	0	0	0	0	0	0	0	0	0	0	0	0	0	0	0	0	0	0	0	0	0	0	0	0	0	0	0	0	0	0	0	0	0	0	0	0	0	0	0	0	0
0	0	0	0	0	0	0	0	0	0	0	0	0	0	0	0	0	0	0	0	0	0	0	0	0	0	0	0	1	0	0	0	0	2	0	0	0	0	0	0	0	0	0	0	0	0	0	0	0	0
0	0	0	1	0	0	0	0	0	0	0	0	0	0	0	0	0	0	1	0	0	0	0	0	0	0	0	0	0	0	0	0	0	0	0	0	0	0	0	0	0	0	0	0	0	0	0	0	0	0
0	0	0	0	0	0	0	0	0	0	0	0	0	0	0	0	0	0	0	0	0	0	0	0	0	0	0	0	0	0	0	0	0	0	0	0	0	0	0	0	0	0	0	0	0	0	0	0	0	0
0	0	0	0	0	0	0	0	0	0	0	0	0	0	0	0	0	0	0	0	0	0	0	0	0	0	0	0	0	0	0	0	0	0	0	0	0	0	0	0	0	0	0	0	0	0	0	0	0	0
0	0	0	0	0	0	0	0	0	0	0	0	0	0	0	0	0	0	0	0	0	0	0	0	0	0	0	0	0	0	0	0	0	0	0	0	0	0	0	0	0	0	0	0	0	0	0	0	0	0
0	0	0	0	0	0	0	0	0	0	0	0	0	0	0	0	0	0	0	0	0	0	0	0	0	0	0	0	0	0	0	1	0	1	0	0	0	0	0	0	0	0	0	0	0	0	0	0	0	0
0	0	0	0	0	0	0	0	0	0	2	3	0	1	0	0	0	1	0	0	9	249	30	0	0	5	3	29	20	4	5	2	25	162	16	33	5	13	9	8	11	2	1	22	39	1	0	9	3	1
0	0	0	0	0	0	0	0	0	0	0	0	0	0	0	0	0	0	0	0	0	0	0	0	0	0	0	5	0	0	0	0	0	0	0	0	0	0	0	0	0	0	0	0	0	0	0	0	0	0
1	0	2	7	1	0	0	0	0	0	1	2	10	2	2	5	1	0	2	3	1	7	5	0	1	1	2	3	0	1	2	0	5	18	0	2	0	0	151	12	5	0	1	3	4	1	0	0	0	7
0	0	1	1	0	1	0	0	1	0	0	1	5	92	49	34	45	2	120	12	12	17	11	4	0	3	3	21	15	15	3	101	943	16	608	239	3	110	8	59	48	587	797	582	58	17	4	240	389	26
0	0	0	0	0	0	0	0	0	0	0	0	0	0	0	0	0	0	0	0	0	0	0	0	0	0	0	0	0	0	0	0	0	0	0	0	0	0	0	0	0	0	0	0	0	0	0	0	0	0
0	1	1	0	10	0	0	1	0	2	1	0	8	1	0	4	1	5	5	6	2	0	3	0	0	2	4	0	1	3	0	1	4	0	0	0	8	2	5	2	0	0	0	0	0	0	8	3	0	0
0	0	0	0	0	0	0	0	0	0	0	0	0	0	0	0	0	0	0	0	0	0	0	0	0	0	0	0	0	0	0	0	0	0	0	0	0	0	0	0	0	0	0	0	0	0	0	0	0	0
0	0	0	0	0	0	0	0	0	0	0	0	0	0	0	0	0	0	0	0	0	0	0	0	0	0	0	0	0	0	0	0	0	0	0	0	0	0	0	0	0	0	0	0	0	0	0	0	0	0
0	0	0	0	0	0	0	0	0	0	0	0	0	0	0	0	0	0	0	0	0	0	0	0	0	0	0	0	0	0	0	0	0	0	0	0	0	0	0	0	0	0	0	0	0	0	0	0	0	0
0	0	0	0	0	0	0	0	0	0	0	0	0	0	0	0	0	0	0	0	0	0	0	0	0	0	0	0	0	0	0	0	0	0	0	0	0	0	0	0	0	0	0	0	0	0	0	0	0	0
0	0	0	0	0	0	0	0	0	0	0	0	0	0	0	0	0	0	0	0	0	0	0	0	0	0	0	0	0	0	0	0	0	0	0	0	0	0	0	0	0	0	0	0	0	0	0	0	0	0
0	0	0	0	0	0	0	0	0	0	0	0	0	0	0	0	0	0	0	0	0	0	0	0	0	0	0	0	0	0	0	0	0	0	0	0	0	0	0	0	0	0	0	0	0	0	0	0	0	0
0	0	0	0	0	0	0	0	0	0	0	0	0	0	0	0	0	0	0	0	0	0	0	0	0	0	0	0	0	0	0	0	0	0	0	0	0	0	0	0	0	0	0	0	0	0	0	0	0	0
0	0	0	4	0	0	0	0	0	0	0	0	0	0	0	0	0	0	0	0	0	0	0	0	0	0	0	0	0	0	0	0	0	0	0	0	0	0	0	0	0	0	0	0	0	0	0	0	0	0
0	0	0	0	0	0	0	0	0	0	0	0	0	0	0	0	0	0	0	0	0	0	0	0	0	0	0	0	0	0	0	0	0	0	0	0	0	0	0	0	0	0	0	0	0	0	0	0	0	0
1	1	4	3	1	0	0	1	0	1	2	0	9	2	1	6	1	6	4	2	5	1	4	0	0	3	3	2	5	5	0	1	2	3	2	8	1	5	10	2	3	0	0	4	5	1	0	0	0	5
0	1	3	0	0	0	0	0	0	0	2	1	1	0	0	1	0	3	0	1	2	4	0	0	0	0	1	4	7	2	2	1	0	1	0	2	0	0	2	0	0	0	0	2	0	0	0	0	1	0
4	31	72	24	147	1	1	13	8	26	4	3	40	13	13	229	8	13	33	180	65	39	116	73	6	6	432	177	34	1005	13	45	146	55	7	8	32	48	100	66	41	1	2	5	18	4	47	94	20	25
2	9	0	0	1	0	0	0	0	0	0	0	2	0	0	0	0	4	5	12	26	3	0	0	0	0	1	4	3	4	0	5	1	4	2	0	1	2	1	0	1	0	0	0	3	0	0	6	0	0
0	0	0	0	0	0	0	0	0	1	0	2	5	0	0	0	2	1	3	2	3	5	0	0	0	2	4	2	0	0	0	0	0	7	1	3	0	0	24	2	3	1	0	6	5	0	0	0	0	0
0	0	0	0	0	0	0	0	0	0	0	0	0	0	0	0	0	0	0	0	0	0	0	0	0	0	0	0	0	0	0	0	0	0	0	0	0	0	0	0	0	0	0	0	0	0	0	0	0	0
0	0	0	0	0	0	0	0	0	0	0	0	0	0	0	0	0	0	0	0	0	0	0	0	0	0	0	0	0	0	0	1	0	0	0	0	0	0	2	0	0	0	0	0	0	0	0	0	0	0
0	0	0	0	0	0	0	0	0	0	0	0	0	0	0	0	0	0	0	0	0	1	0	0	0	0	0	0	0	0	0	0	0	0	0	0	0	0	0	0	0	0	0	0	0	0	0	0	0	0
0	1	0	0	0	0	0	2	0	0	0	0	2	0	0	0	0	0	0	2	1	1	0	0	0	0	1	0	0	0	0	1	0	0	0	0	0	0	0	0	0	0	0	0	0	0	0	0	0	4
0	0	1	0	0	0	0	0	0	1	0	0	0	0	0	0	1	0	0	0	0	0	0	0	0	0	0	0	0	0	0	0	0	0	0	0	0	0	0	0	0	0	0	0	0	0	0	0	1	1
0	0	0	0	0	0	0	0	0	0	0	0	0	0	0	0	0	0	0	0	0	0	0	0	0	0	0	0	0	0	0	0	0	0	0	0	0	0	0	0	0	0	0	0	0	0	1	0	0	0
0	0	0	0	0	0	0	0	0	0	0	0	0	0	0	0	0	0	0	0	0	0	0	0	0	0	0	0	0	0	0	0	0	1	0	0	0	0	0	0	0	0	0	1	0	0	0	0	0	0
0	6	0	2	43	1	0	0	0	6	0	0	5	0	3	59	1	2	0	47	5	2	26	2	0	0	2	0	0	2	0	1	3	4	0	1	2	1	6	2	2	0	1	2	0	0	4	0	4	2
1	19	491	61	2	2	1	29	27	3	0	6	2	2	0	12	1	1	1	4	3	18	0	0	2	0	1	5	2	1	6	0	2	4	5	2	3	6	3	2	1	0	0	2	0	3	0	0	0	3
0	1	0	7	4	0	0	3	0	0	1	0	1	0	1	4	0	2	1	2	3	0	3	4	0	0	0	2	0	4	10	0	0	2	2	1	1	3	1	3	11	0	13	0	1	2	0	0	9	9
0	6	0	0	10	0	0	1	0	0	0	0	2	0	1	46	0	1	2	22	1	0	10	0	0	0	1	0	0	0	0	3	0	2	0	0	2	0	1	0	0	0	0	0	0	0	2	0	1	1
0	0	0	0	0	0	0	0	0	0	0	0	0	0	0	0	0	0	0	0	0	0	0	0	0	0	0	0	0	0	0	0	0	0	0	0	0	0	0	0	0	0	0	0	0	0	0	0	0	0
6	17	21	12	421	0	2	3	1	39	3	5	264	11	2	19	4	15	31	303	24	14	43	14	3	2	38	17	11	19	7	24	362	35	2	16	31	14	134	82	24	0	5	16	3	3	20	36	42	58
0	0	0	0	0	0	0	0	0	0	0	0	0	0	0	0	0	0	0	0	0	0	0	0	0	0	0	0	0	0	0	0	0	0	0	0	0	0	0	0	0	0	0	0	0	0	0	0	0	0
0	0	0	1	1	0	0	0	0	0	0	0	0	0	0	0	0	0	1	0	0	0	1	1	0	0	4	2	0	14	0	0	0	0	0	0	0	0	2	0	3	0	0	0	0	0	2	1	0	0
0	0	9	8	0	1	0	5	1	0	0	0	0	0	0	0	0	2	3	0	0	0	0	0	0	0	0	0	3	0	0	1	0	0	2	0	0	1	0	1	10	0	1	4	2	0	0	0	0	0
0	2	0	0	0	0	0	0	0	0	0	1	0	0	0	0	0	0	0	0	0	0	0	0	0	0	0	0	0	4	0	0	0	0	0	4	0	0	0	0	0	0	0	0	0	0	0	0	0	0
0	0	0	0	0	0	0	0	0	0	0	0	0	0	0	0	0	0	0	0	0	0	0	0	0	0	0	0	0	0	0	0	0	0	0	0	0	0	0	0	0	0	0	0	0	0	0	0	0	0
0	2	2	1	12	0	0	0	1	0	1	0	1	2	0	6	1	0	8	11	12	3	14	17	1	0	5	4	9	1	7	12	5	2	0	0	2	1	1	21	22	0	0	0	0	0	1	0	0	0
0	0	0	1	3	0	0	0	0	0	1	0	5	1	0	0	0	2	0	4	5	3	2	1	0	0	111	51	2	347	1	4	33	13	0	1	5	2	34	2	5	0	0	0	1	0	7	20	0	1
0	0	5	2	1	0	0	1	0	0	0	0	0	0	0	0	0	0	0	0	0	0	1	1	0	0	2	1	1	13	0	0	3	1	0	0	0	0	1	0	1	0	0	0	0	0	0	0	1	0
0	0	0	0	0	0	0	0	0	0	0	0	0	0	0	0	0	0	0	0	1	0	0	0	0	0	0	0	0	0	0	0	1	0	0	0	0	0	0	0	0	0	0	0	0	0	0	0	0	0
0	3	0	1	8	0	0	1	0	1	0	0	0	0	1	6	0	0	1	11	0	2	6	0	0	0	0	0	1	0	0	1	0	0	0	0	0	2	0	1	1	0	0	0	0	0	1	0	2	3
0	8	1	3	38	0	0	2	0	5	0	0	7	1	5	78	1	3	0	55	2	1	31	3	0	0	3	0	3	2	0	5	1	3	0	2	1	7	4	1	3	0	0	0	0	0	5	0	4	2
0	0	0	0	0	0	0	0	0	0	0	0	0	0	0	0	0	0	0	0	0	0	0	0	0	0	0	0	0	0	0	0	0	0	0	0	0	0	0	0	0	0	0	0	0	0	0	0	0	0
0	0	0	0	0	0	0	0	0	0	0	0	0	0	0	0	0	0	0	0	0	0	0	0	0	0	0	0	0	1	0	0	0	0	0	0	0	0	0	0	0	0	0	0	0	0	0	0	0	0
0	0	0	0	0	0	0	0	0	0	0	0	0	0	0	0	0	0	0	0	0	0	0	0	0	0	0	0	0	0	0	0	0	0	0	0	1	0	0	0	1	0	0	0	0	0	0	0	0	0
0	0	0	0	0	0	0	0	0	0	0	0	0	0	0	0	0	0	0	0	0	0	0	0	0	0	0	0	0	0	0	0	0	1	0	0	0	0	0	0	0	0	0	0	0	0	0	0	0	0
0	0	0	0	0	0	0	0	0	0	0	0	0	0	0	0	0	0	0	0	0	0	0	0	0	0	0	0	0	0	0	0	0	0	0	0	0	0	0	0	0	0	0	0	0	0	0	0	0	0
0	0	0	0	0	0	0	1	0	0	0	0	0	0	0	0	1	0	0	9	3	0	1	0	0	0	2	0	0	1	0	1	1	1	0	0	0	0	0	0	0	0	0	0	0	0	0	0	0	0
0	0	3	0	0	0	0	0	0	0	0	0	0	0	1	1	0	0	0	0	3	4	5	1	0	0	0	0	0	0	0	0	0	2	0	0	0	0	2	0	5	0	0	1	0	0	0	0	0	5
0	0	0	0	0	0	0	0	0	0	0	0	0	0	0	0	0	0	0	0	0	0	0	0	0	0	0	0	0	0	0	0	0	0	0	0	0	0	0	0	0	0	0	0	0	0	0	0	0	0
0	0	0	1	2	0	0	0	0	0	0	0	2	0	0	1	0	5	0	0	0	0	0	0	0	0	2	0	0	0	0	0	1	0	0	0	2	1	2	0	0	0	0	0	0	0	3	0	0	0
0	0	0	0	0	0	0	0	0	0	0	0	0	0	0	0	0	0	0	0	0	1	0	0	0	0	0	0	0	0	0	0	0	0	0	0	0	0	0	0	1	0	0	0	0	0	0	0	0	0
0	0	1	0	0	0	0	0	0	0	0	0	0	0	0	0	0	0	0	0	0	0	0	0	0	0	0	0	0	0	0	0	0	0	0	0	0	0	0	0	0	1	0	0	0	0	0	0	0	0
0	0	0	0	0	0	0	0	0	0	0	0	1	0	0	0	0	1	0	0	0	0	0	0	0	0	1	0	0	0	1	0	1	0	0	0	0	0	0	0	0	0	0	0	0	0	0	0	0	0
0	0	0	0	0	0	0	0	0	0	0	0	0	0	0	0	0	0	0	0	0	0	0	0	0	0	0	0	0	0	0	0	0	0	0	0	0	0	0	0	1	0	0	0	0	0	0	0	0	0
0	0	0	0	0	0	0	0	0	0	0	0	0	0	0	0	0	0	0	0	0	0	0	0	0	0	0	0	0	0	0	0	0	0	0	0	0	0	0	0	0	0	0	0	0	0	0	0	0	0
0	0	0	0	0	0	0	0	0	0	0	0	0	0	0	0	0	0	0	0	0	0	0	0	0	0	0	0	0	0	0	0	0	0	0	0	0	0	0	0	0	0	0	0	0	0	0	0	0	0
0	0	0	0	0	0	0	0	0	0	0	0	0	0	0	0	0	0	0	0	0	0	0	0	0	0	0	0	0	0	0	0	0	0	0	0	0	0	1	0	0	0	0	0	0	0	0	0	0	0
0	0	0	0	0	0	0	0	0	0	0	0	0	0	0	0	0	0	0	0	0	0	0	0	0	0	0	0	0	0	0	0	0	0	0	0	0	0	0	0	0	0	0	0	0	0	0	0	0	0
0	0	1	0	4	0	1	1	0	0	2	1	9	1	0	1	1	1	2	1	3	3	3	0	1	0	0	1	1	0	1	0	4	3	1	4	3	1	7	2	8	0	0	0	1	0	1	1	0	0
0	1	0	0	5	0	0	0	0	0	0	0	4	3	0	1	0	5	1	4	0	0	0	0	0	0	1	0	0	1	0	0	1	0	0	0	3	2	5	3	0	0	0	0	0	0	4	1	0	0
0	0	0	0	0	0	0	0	1	0	0	0	0	0	0	0	0	0	0	0	0	0	0	0	0	0	0	0	0	0	0	0	0	0	0	0	0	0	0	0	0	0	0	0	0	0	0	0	0	0
0	0	0	0	1	0	0	0	0	0	0	0	3	0	0	1	0	1	0	2	0	0	1	0	0	0	1	1	0	0	0	0	3	0	0	0	0	1	1	1	0	0	0	0	0	0	1	0	0	1
0	0	0	0	0	0	0	0	0	0	0	0	0	0	0	0	0	0	0	0	0	0	0	0	0	0	0	0	0	0	0	0	0	0	0	0	0	0	0	0	0	0	0	0	0	0	0	0	0	0
0	0	0	0	0	0	0	0	0	0	0	0	0	0	0	0	0	0	0	0	0	0	0	0	0	0	0	0	0	0	0	0	1	0	0	0	0	0	0	0	0	0	0	0	0	0	0	0	0	0
0	0	0	0	0	0	0	0	0	0	0	0	0	0	0	0	0	0	0	0	0	0	0	0	0	0	0	0	0	0	0	0	0	0	0	0	0	0	0	0	0	0	0	0	1	0	0	0	0	0
0	0	0	0	0	0	0	0	0	0	0	0	0	0	0	0	0	0	0	0	0	0	0	0	0	0	0	0	0	0	0	0	0	0	0	0	0	0	0	0	0	0	0	0	0	0	0	0	0	0
0	0	0	0	0	0	0	0	0	0	0	0	0	0	0	0	0	0	0	0	0	0	0	0	0	0	0	0	0	0	0	0	0	0	0	0	0	0	0	0	0	0	0	0	0	0	0	0	0	0
0	0	0	0	0	0	0	0	0	0	0	0	0	0	0	0	0	1	0	2	0	0	1	0	0	0	0	0	0	0	0	0	0	0	0	0	0	0	0	0	0	0	0	0	0	0	0	0	0	0
0	0	0	0	0	0	0	0	0	0	0	0	0	0	0	0	0	0	0	0	0	0	0	0	0	0	0	0	0	1	0	0	0	0	0	0	0	0	0	0	0	0	0	0	0	0	0	0	0	0
0	0	0	0	0	0	0	0	0	0	0	0	0	0	0	0	0	0	0	0	0	0	0	0	0	0	0	0	0	0	0	0	0	0	0	0	0	0	0	0	0	0	0	0	0	0	0	0	0	0
0	0	0	0	0	0	0	0	0	0	0	0	0	0	0	0	0	0	0	0	0	0	0	0	0	0	0	0	0	0	0	0	0	0	0	0	0	0	0	0	0	0	0	0	0	0	0	0	0	0
0	0	0	0	0	0	0	0	0	0	1	0	0	0	0	0	0	0	0	0	0	0	1	0	0	0	0	0	0	0	0	0	0	0	0	0	0	0	1	0	2	0	0	0	0	0	0	0	0	0
0	0	0	0	0	0	0	0	0	0	0	0	0	0	0	0	0	0	0	0	0	0	0	0	0	0	0	0	0	0	0	0	0	0	0	0	0	0	1	0	0	0	0	0	0	0	0	0	0	0
0	0	0	0	0	0	0	0	0	0	0	0	0	0	0	0	0	1	1	0	0	0	0	0	0	0	0	0	0	0	0	3	0	2	0	0	0	0	2	0	0	0	0	0	0	0	0	0	0	0
0	0	0	0	0	0	0	0	0	0	0	0	0	0	0	0	0	0	1	0	0	0	0	0	0	0	0	0	0	0	0	0	0	0	0	0	0	0	0	0	0	0	0	0	0	0	0	0	0	0
0	0	0	0	0	0	0	0	0	0	0	0	0	0	0	1	0	0	0	0	0	0	0	0	0	0	0	0	0	0	0	0	0	0	0	0	0	0	0	0	0	0	0	0	0	0	0	0	0	0
0	0	1	0	0	0	1	6	0	4	0	0	7	0	0	18	1	0	30	2	6	3	4	0	0	0	2	1	1	1	0	18	3	21	2	0	0	0	1	0	2	0	0	1	8	2	1	0	0	8
0	0	0	0	0	0	0	0	0	0	0	0	0	0	0	0	0	0	0	0	0	0	0	0	0	0	0	0	0	0	0	0	0	0	0	0	0	0	0	0	0	0	0	0	0	0	0	0	0	0
0	0	0	0	0	0	0	0	0	0	0	0	0	0	0	0	0	0	0	0	0	0	0	0	0	0	0	1	0	0	0	1	0	0	0	0	0	1	0	0	0	0	0	0	0	0	0	0	0	0
0	0	0	0	0	0	0	0	0	0	0	0	0	0	0	0	0	0	0	0	0	0	0	0	0	0	0	0	0	0	0	0	0	0	0	0	0	0	0	0	0	0	0	0	0	0	0	0	0	0
0	0	0	0	0	0	0	0	0	0	0	0	0	0	0	0	0	0	0	0	0	0	0	0	0	0	0	0	0	0	0	0	0	0	0	0	0	0	0	0	0	0	0	0	0	0	0	0	0	0
0	0	0	0	0	0	0	0	0	0	0	0	3	0	0	0	0	3	0	1	0	0	0	0	0	0	0	26	0	0	0	0	1	0	0	0	4	0	1	1	0	0	0	0	0	0	4	0	0	0
0	0	0	0	0	0	0	0	0	0	0	0	0	0	0	0	0	0	0	0	2	0	0	0	0	0	0	0	0	0	0	0	0	0	0	0	0	0	0	0	0	0	0	0	0	0	0	0	0	0
0	0	0	0	0	0	0	0	0	0	0	0	0	0	0	0	0	0	0	0	0	0	0	0	0	0	0	0	0	0	0	0	0	0	0	0	0	0	0	0	0	0	0	0	0	0	0	0	0	0
0	0	0	0	0	0	0	0	0	0	0	0	0	0	0	0	0	0	0	0	0	0	0	0	0	0	0	0	0	0	0	0	0	0	0	0	0	0	0	0	0	0	0	0	0	0	0	0	0	0
0	0	0	0	0	0	0	0	0	0	0	0	0	0	0	0	0	0	0	0	0	0	0	0	0	0	0	0	0	0	0	0	0	0	0	0	0	0	0	0	0	0	0	0	0	0	0	0	0	0
0	3	4	1	11	2	0	0	0	3	1	0	8	2	1	22	1	1	3	1	7	1	1	2	1	0	10	0	2	4	1	4	2	2	0	0	3	2	5	3	0	0	0	3	0	0	17	5	2	2
0	0	0	0	0	0	0	0	0	0	0	0	0	0	0	0	0	0	0	0	0	0	0	0	0	0	0	0	0	0	0	0	0	0	0	0	0	0	0	0	0	0	0	0	0	0	0	0	0	0
0	0	0	0	0	0	0	1	1	0	0	0	0	0	0	0	0	0	0	0	0	0	0	2	0	0	0	0	1	0	0	0	0	0	0	0	0	0	0	0	0	0	0	0	0	0	1	0	0	0
0	4	2	0	11	0	0	0	0	0	0	0	1	1	0	4	1	1	4	0	2	1	0	0	1	3	1	1	1	5	0	0	2	7	0	1	0	5	1	0	0	1	0	1	0	0	2	0	0	8
108	536	220	338	5616	158	31	243	162	227	76	118	10757	880	420	880	213	9983	1314	4215	694	308	1022	453	84	108	3251	1203	308	4277	181	266	3334	407	47	175	4520	1661	3907	1219	604	35	21	143	198	91	11118	3290	231	1138
855	215	338	88	32	117	26	64	284	209	6	135	230	53	204	266	225	1062	321	106	2238	762	88	51	21	64	101	401	520	260	98	366	557	1190	685	1207	92	434	743	455	2037	2355	1670	1389	1258	234	160	758	912	227
3	1	0	3	0	1	0	2	1	4	0	0	1	2	4	1	0	2	0	3	2	1	2	0	0	0	0	0	0	0	0	2	0	1	0	5	0	0	6	2	6	4	9	2	0	0	0	1	2	0
38	33	43	30	20	132	15	27	70	295	6	10	15	73	259	108	50	3	60	5	22	19	42	14	2	10	7	18	25	17	0	110	118	21	49	80	2	5	15	31	34	172	177	89	30	4	2	56	82	7
0	0	0	0	0	0	0	0	0	1	0	0	0	0	0	0	0	0	0	0	0	0	0	0	0	0	0	0	0	0	0	0	0	0	0	0	0	0	0	0	0	0	0	0	0	0	0	0	0	0
0	0	0	0	0	0	0	0	0	0	0	0	0	0	0	2	0	0	0	0	0	0	0	0	0	0	0	0	0	0	0	0	0	0	0	0	0	0	0	0	0	0	0	0	0	0	0	0	0	0
0	1	0	0	0	0	0	0	0	0	0	0	0	0	0	0	0	3	0	0	0	2	0	0	0	0	1	1	2	0	0	0	0	0	0	1	0	0	0	0	2	0	0	2	0	0	1	0	0	0
1	0	0	0	0	0	0	0	0	0	0	0	0	0	0	0	0	0	0	0	0	0	0	0	0	0	0	0	0	0	0	0	0	0	0	0	0	0	0	0	0	0	0	0	0	0	0	0	0	0
2	1	0	0	0	2	0	0	1	1	0	0	0	0	3	3	0	0	0	0	0	0	1	0	0	0	0	1	0	0	0	1	0	1	0	2	1	0	3	1	3	0	1	1	0	0	0	0	1	0
909	214	1335	155	91	244	100	248	963	1231	17	76	120	88	712	1080	599	34	130	118	302	206	528	161	96	75	65	112	250	183	50	1849	327	805	694	1465	332	278	1099	425	548	1983	1563	564	591	130	190	606	645	141
0	0	0	0	0	0	0	0	0	0	0	0	0	0	0	0	0	0	0	0	0	0	0	0	0	0	0	0	0	0	0	0	0	0	0	0	0	0	0	0	0	0	0	0	0	0	0	0	0	0
0	0	0	0	0	0	0	0	2	0	0	0	0	0	0	3	0	1	0	0	1	0	1	0	0	1	0	0	0	0	0	2	0	0	4	3	0	2	0	0	0	3	2	0	0	0	0	2	1	0
0	0	0	0	0	0	0	0	0	0	0	0	0	0	0	0	0	0	0	0	0	0	0	0	0	0	0	0	0	0	0	0	0	0	0	0	0	0	0	0	0	0	0	0	0	0	0	0	0	0
1	1	2	5	0	1	0	0	0	0	0	7	7	0	1	8	1	24	7	0	54	150	1	0	1	0	10	11	11	4	11	4	18	51	8	22	5	0	10	9	113	3	4	16	35	9	3	1	8	9
0	0	0	0	0	0	0	0	0	0	0	0	0	0	0	0	0	0	0	0	1	0	0	0	0	0	0	0	0	0	0	0	0	1	0	0	0	0	0	0	0	0	0	0	0	0	0	0	0	0
0	0	0	0	0	0	0	0	0	0	0	0	0	0	0	0	0	0	1	1	0	1	0	0	0	0	0	1	0	1	2	1	5	8	2	0	2	0	1	0	0	0	0	0	0	0	0	1	0	0
1	1	6	4	6	3	2	4	0	4	0	0	13	2	0	9	1	2	1	1	4	2	19	8	0	2	3	0	1	4	2	5	2	2	5	0	4	1	4	1	10	1	0	0	0	0	3	1	1	1
36	289	1670	1400	300	204	228	1445	1584	1539	554	557	1789	125	2550	2689	211	256	209	223	1000	514	7191	4381	202	502	173	860	1457	624	628	310	492	393	229	826	643	241	1291	79	1194	86	20	569	782	651	102	157	756	6182
1	2	3	5	6	0	2	0	0	0	3	6	16	2	0	0	2	2	4	4	31	29	10	3	1	1	11	5	7	4	5	4	5	19	3	7	1	7	2	1	19	0	0	0	1	3	2	0	2	10
6	4	156	146	15	11	22	108	121	83	83	6	101	45	39	237	15	18	16	20	114	50	767	364	29	33	13	105	130	91	56	33	49	52	18	74	42	10	135	8	110	9	6	51	69	85	8	3	69	373
5	38	24	28	10	1	0	5	9	1	1	51	123	6	2	53	23	187	69	27	302	615	8	1	2	21	27	238	204	73	56	36	54	336	43	85	25	14	45	27	1205	11	18	121	330	62	37	36	41	36
4	12	11	55	6	0	2	1	2	2	0	21	28	10	1	17	18	73	19	29	124	665	19	0	5	12	44	67	54	36	69	33	148	610	70	205	27	49	27	24	68	3	10	96	232	34	8	5	13	12
0	0	0	0	0	0	0	0	0	0	0	0	0	0	0	0	0	0	0	0	0	0	0	0	0	0	0	0	0	0	0	0	0	0	0	0	0	0	0	0	0	0	0	0	0	0	0	0	0	0
0	0	0	0	0	0	0	0	0	0	0	0	0	0	0	0	0	0	0	0	0	0	0	0	0	0	0	0	0	0	0	0	0	0	0	0	0	0	0	0	0	0	0	0	0	0	0	0	0	0
0	0	0	0	0	0	0	0	0	0	0	0	0	0	0	0	0	0	0	0	0	0	0	0	0	0	0	0	0	0	0	0	0	0	0	0	0	0	0	0	0	0	0	0	0	0	0	0	0	0
0	0	0	0	0	0	0	0	0	0	0	0	0	0	0	0	0	0	0	0	0	0	0	0	0	0	0	0	0	0	0	0	0	0	0	0	0	0	0	0	0	0	0	0	0	0	0	0	0	0
0	0	0	0	0	0	0	0	0	0	0	0	2	0	0	0	0	0	0	0	0	0	0	0	0	0	0	0	0	0	0	0	0	0	0	0	0	0	0	0	0	0	0	0	0	0	0	0	0	0
0	0	0	0	0	0	0	0	0	0	0	0	0	0	0	0	0	0	0	0	0	0	0	0	0	0	0	0	0	0	0	0	0	0	0	0	0	0	0	0	0	0	0	0	0	0	0	0	0	0
0	0	0	0	0	0	0	0	0	0	0	0	0	0	0	0	0	0	0	0	0	0	1	0	0	0	0	0	0	0	0	0	0	0	0	0	0	0	0	0	0	0	0	0	0	0	0	0	0	0
0	0	0	0	0	0	0	0	0	0	0	0	0	0	0	0	0	0	0	0	0	0	0	0	0	0	0	0	0	0	0	0	0	0	0	0	0	0	0	0	0	0	0	0	0	0	0	0	0	2
0	0	0	0	0	0	0	0	0	0	0	0	0	0	0	0	0	0	0	0	0	0	0	0	0	0	0	0	0	0	0	0	0	0	0	0	0	0	0	0	0	0	0	0	0	0	0	0	1	0
0	0	0	0	0	0	0	0	0	0	0	0	0	0	0	0	0	0	0	0	0	0	1	0	0	0	0	0	0	0	0	0	0	0	0	0	0	0	0	0	0	0	0	0	0	0	0	0	0	0
0	0	0	0	0	0	0	0	0	0	0	0	0	0	0	0	0	0	0	0	0	0	0	0	0	0	0	0	0	0	0	0	0	0	0	0	0	0	0	0	0	0	0	0	0	0	0	0	0	0
0	4	0	12	565	1	2	0	0	0	0	0	2	0	0	0	0	0	1	0	1	0	25	0	0	0	0	0	1	0	0	0	0	0	0	0	0	0	0	0	13	0	0	0	6	0	5	0	22	1
0	0	0	0	0	0	0	0	0	0	0	0	0	0	0	0	0	0	0	0	0	0	0	0	0	0	0	0	0	0	0	0	0	0	0	0	0	0	0	1	0	0	0	0	0	0	0	0	0	0
0	0	0	0	0	0	0	0	0	0	0	0	0	0	0	0	0	0	0	0	0	0	11	0	0	0	0	13	0	0	0	0	1	0	0	0	0	0	0	0	47	0	0	0	2	0	0	0	0	0
0	0	0	0	0	0	0	0	0	2	0	0	0	0	0	1	0	0	0	0	0	0	0	0	0	0	0	0	0	0	0	0	0	0	0	0	0	0	0	0	0	0	0	0	0	0	0	0	0	0
0	0	1	0	0	0	0	0	0	0	0	0	0	0	0	0	0	0	0	0	0	0	0	0	0	0	0	0	0	0	0	0	0	0	0	0	0	0	0	0	0	0	0	0	0	0	0	0	0	0
0	0	0	0	0	0	0	0	0	0	0	0	1	0	0	0	0	0	0	0	2	0	0	0	0	0	0	0	0	0	0	0	0	0	0	0	0	0	0	0	0	0	0	0	0	0	0	0	0	0
0	0	0	0	0	0	0	0	0	0	0	0	0	0	0	0	0	0	0	0	0	0	0	0	0	0	0	0	0	0	0	0	0	0	0	0	0	0	0	0	0	0	0	0	0	0	0	0	0	0
0	0	0	0	0	0	0	0	0	2	0	0	0	0	0	1	0	0	0	0	0	0	0	0	0	0	0	0	0	0	0	0	0	0	0	0	0	0	0	0	0	0	0	0	0	0	0	0	0	0
3	9	17	7	19	2	5	11	8	3	3	2	26	5	1	12	3	26	10	12	46	102	16	10	3	2	17	22	23	7	20	9	10	44	7	23	3	16	19	5	75	4	8	33	45	9	2	6	11	159
0	0	0	0	0	0	0	0	0	0	0	0	0	0	0	0	0	0	0	0	0	0	0	0	0	0	0	0	0	0	0	0	0	0	0	0	0	0	0	0	0	0	0	0	0	0	0	0	0	0
0	0	0	0	0	0	0	0	0	0	0	0	0	0	0	0	0	0	0	0	0	0	0	0	0	0	0	0	0	0	0	0	0	0	0	0	0	0	0	0	0	0	0	1	0	0	1	0	0	0
1	0	0	0	0	0	0	0	0	0	0	0	0	0	0	0	0	1	0	0	2	2	0	0	0	2	2	4	6	0	0	1	0	0	0	0	0	0	0	0	0	0	0	0	0	0	0	0	0	3
0	0	0	0	0	0	0	0	0	0	0	0	0	0	0	0	0	0	0	0	0	0	0	0	0	0	0	0	0	0	0	0	0	0	0	0	0	0	0	0	1	0	0	0	0	0	0	0	0	0
0	0	0	0	1	0	0	0	0	0	0	0	0	0	0	0	0	0	0	0	0	0	0	0	0	0	0	0	0	0	0	0	0	0	0	0	0	0	0	0	0	0	0	0	0	0	1	0	0	0
0	2	5	0	1	0	0	0	0	0	0	1	3	1	0	3	0	0	0	0	1	0	0	0	0	0	1	0	3	0	0	1	0	1	0	0	0	0	1	0	0	0	0	2	0	2	5	0	0	6
0	0	1	0	1	0	0	1	0	0	0	1	1	0	0	1	0	0	1	1	0	0	0	0	0	0	4	0	1	0	0	0	1	0	0	0	2	0	0	0	0	0	0	0	0	0	4	0	0	0
0	0	0	0	0	0	0	0	0	0	0	0	2	0	0	1	0	0	0	2	0	0	0	0	0	0	1	0	1	0	0	0	0	1	0	1	0	0	0	0	0	0	0	0	0	0	0	0	0	36
0	3	3	3	2	0	31	9	1	3	14	1	3	0	0	5	0	3	7	8	25	24	5	0	1	0	3	5	1	3	4	3	9	17	1	5	1	0	13	4	1	0	0	5	3	2	2	12	0	84
0	10	0	0	6	0	0	1	2	2	0	0	2	2	0	2	0	2	1	2	2	1	19	4	0	0	0	6	4	4	0	2	0	1	0	0	0	10	1	2	2	0	1	2	1	0	0	0	1	32
0	1	0	0	0	0	0	1	0	0	0	0	2	0	0	0	0	0	1	0	0	0	0	0	0	0	0	0	0	0	0	0	0	0	0	0	0	0	0	0	0	0	0	0	0	0	0	0	0	0
19	40	12	3	12	245	55	137	14	496	4	211	170	44	470	47	51	5	4	35	16	4	34	7	1	6	10	13	14	7	3	7	4	2	4	3	4	8	7	3	60	1	0	8	1	2	4	0	4	64
0	2	4	0	1	0	0	0	3	0	0	0	0	1	0	0	1	4	1	2	5	0	4	3	0	3	1	0	3	1	0	1	0	2	0	2	0	0	2	3	1	1	0	1	1	0	0	13	1	161
0	2	5	4	0	0	0	14	3	22	1	0	3	0	0	4	1	4	0	1	5	6	21	20	0	0	6	6	2	3	3	0	1	1	0	2	2	0	8	0	3	0	0	4	3	0	1	0	2	1
0	0	0	0	0	0	0	0	0	0	0	0	0	0	0	0	0	0	0	0	0	0	0	0	0	0	0	0	0	0	0	0	0	0	0	0	0	0	0	0	0	0	0	0	0	0	0	0	0	0
0	0	0	1	0	0	0	0	0	0	0	1	4	2	0	0	1	0	0	6	3	2	0	0	0	0	0	0	6	1	0	1	0	2	0	0	0	0	0	1	1	0	0	4	3	0	0	0	0	0
0	0	0	0	0	0	0	0	0	0	0	0	1	0	0	0	0	0	0	0	0	0	0	0	0	0	0	0	0	0	0	0	0	0	0	0	0	0	2	0	0	0	0	0	0	0	0	2	0	0
2	1	0	2	0	2	1	0	0	0	0	0	0	26	4	3	1	6	0	1	3	19	2	0	0	0	0	1	1	1	1	2	48	9	3	1	0	0	1	4	3	7	3	2	7	0	0	0	0	0
0	0	0	0	0	0	0	0	0	0	0	0	0	0	0	0	0	0	0	1	0	0	0	0	0	0	0	0	0	0	0	0	0	0	0	0	0	0	0	0	0	0	0	0	0	0	0	0	0	0
0	0	0	0	0	0	0	0	0	0	0	0	0	0	0	1	0	0	0	0	0	0	0	0	0	0	0	0	0	0	0	0	0	0	0	0	0	0	0	0	0	0	0	0	0	0	0	0	0	0
0	0	0	0	0	0	0	0	0	0	0	0	0	0	0	0	0	0	0	0	0	0	0	0	0	0	0	0	0	0	0	0	0	0	0	0	0	0	0	0	0	0	0	0	0	0	0	0	0	0
0	0	0	0	0	0	0	0	0	0	0	0	0	0	0	0	0	0	0	0	0	0	0	0	0	0	0	0	0	0	0	0	0	0	0	0	0	0	0	0	0	0	0	0	0	0	0	0	0	0
0	0	0	0	0	0	0	0	0	0	0	0	0	0	0	0	0	0	0	0	0	0	0	0	0	0	0	0	0	0	0	0	0	0	0	0	0	0	0	0	0	0	0	0	0	0	0	0	0	0
0	0	0	0	0	0	0	0	0	0	0	0	0	0	0	0	0	0	0	0	0	0	0	0	0	0	0	0	0	0	0	0	0	0	0	0	0	0	0	0	0	0	0	0	0	0	0	0	0	0
0	0	0	0	0	0	0	0	0	0	0	0	0	0	0	0	0	0	0	0	0	0	0	0	0	0	0	0	0	0	0	0	0	0	0	0	0	0	0	0	0	0	0	0	0	0	0	0	0	0
0	0	0	0	0	0	0	0	0	0	0	0	0	0	0	0	0	0	0	0	0	0	0	0	0	0	0	0	0	0	0	0	0	0	0	0	0	0	0	0	0	0	0	0	0	0	0	0	0	0
64	39	26	7	0	88	3	1	0	4	0	1	15	197	43	6	8	6	91	10	16	65	0	2	0	2	0	21	5	2	4	23	961	60	117	67	2	29	10	6	76	18	20	16	24	1	8	8	29	9
0	0	0	0	0	0	0	0	0	0	0	0	2	0	0	0	0	0	0	0	0	0	0	0	0	0	0	0	0	0	36	0	0	0	3	0	1	0	0	0	0	0	0	0	0	27	2	0	1	0
0	0	0	0	0	0	0	0	0	0	0	0	0	0	0	0	1	0	0	0	0	0	0	0	0	0	0	0	0	0	1	0	0	0	0	0	0	0	0	0	0	0	0	0	0	3	0	0	0	0
8	3	3	0	0	26	0	0	0	0	0	1	5	20	7	0	0	0	13	1	1	13	0	0	0	0	0	1	0	0	3	2	431	13	49	12	0	3	0	4	0	3	3	3	0	0	0	0	2	0
0	0	0	0	0	0	0	0	0	0	0	0	0	0	0	0	0	0	0	0	0	0	0	0	0	0	0	0	0	0	0	0	0	0	0	0	0	0	0	0	0	0	0	0	0	0	0	0	0	0
0	1	0	0	0	0	0	0	0	0	0	0	0	0	0	0	0	0	0	0	0	0	0	0	0	0	0	0	0	0	0	0	0	0	0	0	0	0	0	0	0	0	0	0	0	0	0	0	0	0
0	0	0	0	0	0	0	0	0	0	0	0	0	0	0	0	0	0	0	0	0	0	0	0	0	0	0	0	0	0	0	0	0	0	0	0	0	0	0	0	0	0	0	0	0	0	0	0	0	0
0	0	0	0	0	0	0	0	0	0	0	0	0	0	0	0	0	0	0	0	0	0	0	0	0	0	0	0	0	0	0	0	0	0	0	0	0	0	0	0	0	0	0	0	0	0	0	0	0	0
0	0	0	0	0	0	0	0	0	0	0	0	0	0	0	0	0	0	0	0	0	0	0	0	0	0	0	0	0	0	0	0	0	0	0	0	0	0	0	0	0	0	0	0	0	0	0	0	0	0
0	0	0	0	0	0	0	0	0	0	0	0	0	0	0	0	0	0	0	0	0	0	0	0	0	0	0	0	0	0	0	0	0	0	0	0	0	0	0	0	2	0	0	0	0	0	0	0	0	0
1	0	0	0	0	0	0	0	0	0	0	0	0	0	1	1	0	0	0	0	0	0	0	0	0	0	0	0	0	0	0	0	3	0	0	0	0	0	0	0	2	1	0	0	0	0	0	0	0	0
6	4	3	0	0	11	1	0	0	0	0	0	0	4	9	1	0	0	10	0	0	3	0	0	0	0	1	2	0	1	1	4	21	0	8	4	0	2	3	2	5	1	4	1	2	0	0	5	12	2
0	0	0	0	0	0	0	0	0	0	0	0	0	0	0	0	0	0	0	0	0	0	0	0	0	0	0	0	0	0	0	0	0	0	0	0	0	0	0	0	0	0	0	0	0	0	0	0	0	0
0	0	0	0	0	0	0	0	0	0	0	0	0	0	0	0	0	0	0	0	0	0	0	0	0	0	0	0	0	0	0	0	0	0	0	0	0	0	0	0	0	0	0	0	0	0	0	0	0	0
0	0	0	0	0	0	0	0	0	0	0	0	0	0	0	0	0	0	0	0	0	0	0	0	0	0	0	0	0	0	0	0	0	0	0	0	0	0	0	0	0	0	0	0	0	0	0	0	0	0
0	6	48	5	0	1	0	0	0	1	0	2	9	0	0	2	2	11	3	4	33	14	2	0	0	5	3	28	26	3	4	3	5	33	1	12	4	7	5	0	24	2	2	6	23	5	7	0	6	0
1	5	14	1	0	0	0	0	0	0	0	0	0	0	0	0	0	6	3	5	9	4	0	0	0	0	1	10	8	2	0	0	3	14	1	7	0	2	3	2	10	0	1	7	6	0	1	0	4	2
12	5	2	1	1	6	1	1	3	5	0	0	6	15	29	24	8	4	21	0	6	4	2	0	0	2	3	4	2	1	1	7	146	39	16	20	2	1	24	4	13	8	4	7	8	1	0	0	30	2
0	6	63	13	0	2	0	0	0	1	0	3	13	0	1	2	4	31	9	5	29	21	1	0	0	4	2	73	37	2	12	3	11	20	8	17	7	12	11	4	19	1	6	13	48	9	0	0	6	8
0	1	0	4	0	0	0	0	0	0	1	0	6	0	0	0	3	7	1	0	14	11	0	0	0	1	2	67	24	10	5	4	3	20	5	16	10	5	1	0	2	0	0	5	17	6	3	1	5	7
0	0	0	0	0	0	0	0	0	0	0	0	0	0	0	0	0	0	0	0	1	0	0	0	0	0	0	0	0	0	0	0	0	0	0	1	0	0	1	0	0	0	0	1	0	0	0	0	0	0
0	2	1	0	0	0	0	0	0	0	0	0	0	0	0	0	0	0	0	0	0	0	0	0	0	0	0	0	0	0	0	0	0	0	0	0	0	0	0	0	0	0	1	0	1	0	0	0	0	0
0	0	0	0	0	0	0	0	0	0	0	0	0	0	0	0	0	0	0	0	0	2	0	0	0	0	0	0	1	0	1	0	0	3	0	1	0	0	0	0	2	0	0	0	0	0	1	0	0	0
0	0	0	0	0	0	0	0	0	0	0	0	0	0	0	0	0	0	0	0	0	0	0	0	0	0	0	0	0	0	0	0	0	0	0	0	0	0	0	0	0	0	0	0	0	0	0	0	0	0
0	0	0	0	0	0	0	0	0	0	0	0	0	0	0	0	0	0	0	0	0	0	0	0	0	0	0	0	0	0	0	0	0	2	0	0	0	0	0	0	0	0	0	0	0	0	0	0	0	0
0	0	0	0	0	0	0	0	0	0	0	0	0	0	0	0	0	0	0	0	0	0	0	0	0	0	0	0	0	0	0	0	0	0	0	0	0	0	0	0	0	0	0	0	0	0	0	0	0	0
0	0	0	0	0	0	0	0	0	0	0	0	0	0	0	0	0	0	0	0	0	0	0	0	0	0	0	0	0	0	0	0	0	0	0	0	0	0	0	0	0	0	0	0	0	0	0	0	0	0
0	0	0	0	0	0	0	0	0	0	0	0	0	0	0	0	0	1	0	0	0	1	0	0	0	0	0	0	0	0	0	1	0	0	0	1	0	0	0	0	0	0	21	52	70	16	9	35	29	7
0	0	0	0	0	0	0	0	0	0	0	0	0	0	0	0	0	0	0	0	0	0	0	0	0	0	0	0	0	0	0	0	0	0	0	0	0	0	0	0	0	0	0	0	0	0	0	0	0	0
0	0	0	0	0	0	0	0	0	0	0	0	0	0	0	0	0	0	0	0	0	0	0	0	0	0	0	0	0	0	0	0	0	0	0	0	0	0	0	0	0	0	0	0	0	0	0	0	0	0
0	0	0	0	0	0	0	0	0	0	0	0	0	0	0	0	0	0	0	0	0	0	0	0	0	0	0	0	0	0	0	0	0	0	0	0	0	0	0	0	0	0	0	0	0	0	0	0	0	0
0	0	0	0	0	0	0	0	0	0	0	0	0	0	0	0	0	0	0	0	0	0	0	0	0	0	0	0	0	0	0	0	0	0	0	0	0	0	0	0	0	0	0	0	0	0	0	0	0	0
0	0	0	0	0	0	0	0	0	0	0	0	0	0	0	0	0	0	0	0	0	0	0	0	0	0	0	0	0	0	0	0	0	0	0	0	0	0	0	0	0	0	0	0	0	0	0	0	0	0
0	0	0	0	0	0	0	0	0	0	0	0	0	0	0	0	0	0	0	0	0	0	0	0	0	0	0	0	0	0	0	0	0	0	0	0	0	0	0	0	0	0	0	0	0	0	0	0	0	0
5	17	9	2	2	0	0	0	2	0	0	24	186	4	1	2	13	61	21	21	503	154	9	0	0	21	20	52	121	78	19	50	323	212	38	70	8	61	131	220	203	5	22	91	123	21	7	15	21	18
1	3	0	3	0	0	0	0	0	0	0	2	5	0	0	3	3	1	5	3	37	14	0	0	0	3	1	6	11	4	5	3	13	14	3	7	0	1	6	0	4	0	25	17	67	4	3	0	4	0
0	0	0	1	0	0	0	0	0	0	0	0	0	0	0	0	0	0	0	0	4	0	0	0	0	0	0	0	0	0	0	0	0	0	0	0	0	0	0	0	0	0	0	0	0	0	0	0	0	0
1	1	2	0	4	1	155	19	6	1	57	2	8	0	2	6	5	9	1	4	8	20	3	2	1	4	1	20	4	6	2	1	4	10	2	3	1	0	10	1	4	1	0	2	8	0	1	0	1	7
0	0	0	0	0	0	0	0	0	0	0	0	0	0	0	0	0	0	0	0	0	0	0	0	0	0	0	0	0	0	0	0	0	0	0	0	0	0	0	0	0	0	0	0	0	0	0	0	0	0
0	0	0	1	0	1	0	0	0	0	4	0	1	0	0	0	0	0	1	0	0	0	0	0	1	0	0	0	0	0	0	0	0	1	0	0	0	0	0	0	0	0	0	0	0	0	3	0	0	0
0	0	0	0	0	0	0	0	0	0	0	0	0	0	0	0	0	0	0	0	0	0	0	0	0	0	0	0	0	0	0	0	0	0	0	0	0	0	0	0	0	0	0	0	0	0	0	0	0	1
0	0	0	0	0	0	0	0	0	0	0	0	0	0	0	0	0	0	0	0	0	0	0	0	0	0	0	0	0	0	0	0	0	0	0	0	0	0	0	0	0	0	0	0	0	0	0	0	0	0
0	0	0	0	0	0	0	0	0	0	0	0	0	0	0	0	0	0	0	0	0	0	0	0	0	0	0	0	0	0	0	0	0	0	0	0	0	0	0	0	0	0	0	0	0	0	0	0	0	0
0	0	0	0	0	0	0	0	0	0	0	0	0	0	0	0	0	0	0	0	0	0	0	0	0	0	0	0	2	0	0	0	0	0	0	0	0	0	0	0	0	0	0	0	0	3	0	0	0	0
0	1	0	0	0	0	0	0	0	2	0	0	0	0	0	0	0	0	0	0	0	1	0	0	0	0	0	0	0	0	0	0	0	0	0	0	0	0	1	0	1	0	0	0	0	0	0	0	0	0
0	0	0	0	0	0	0	0	0	0	0	0	0	0	0	0	0	0	0	0	0	0	0	0	0	0	0	0	0	0	0	0	0	0	0	0	0	0	0	0	0	0	0	0	0	0	0	0	0	0
0	0	0	0	0	0	0	0	0	0	0	0	0	0	0	0	0	0	0	0	0	0	0	0	0	0	0	0	0	0	0	0	0	0	0	0	0	0	0	0	0	0	0	0	0	0	0	0	0	0
0	0	3	19	0	0	0	0	3	0	0	1	5	0	1	2	2	0	2	9	6	10	13	0	0	1	1	4	3	1	0	3	0	3	0	3	0	6	1	2	0	0	0	4	0	1	0	4	0	0
0	0	0	0	0	0	0	0	0	0	0	0	0	0	0	0	0	0	0	0	0	0	1	0	0	0	0	0	0	0	0	0	0	0	0	0	0	0	0	0	0	0	0	0	0	0	0	0	0	0
0	0	0	0	0	0	0	0	0	0	0	0	2	0	0	3	2	0	0	0	7	2	4	0	0	0	1	0	0	0	0	0	4	3	0	0	0	0	0	1	0	0	0	1	0	0	0	0	0	0
0	0	0	0	0	0	0	0	0	0	0	0	0	0	0	0	0	0	0	0	0	0	0	0	0	0	0	0	0	0	0	0	0	0	0	0	0	0	0	0	0	0	0	0	0	0	0	0	0	0
0	1	0	0	1	0	0	1	0	0	0	0	1	2	0	2	1	2	0	1	5	1	0	0	0	0	4	5	0	0	0	0	1	0	0	0	0	3	2	1	4	0	0	2	0	0	1	0	0	0
0	2	3	1	0	2	0	3	2	11	15	0	5	1	0	0	0	36	0	3	1	0	2	0	2	0	1	4	3	1	0	0	5	11	1	0	1	18	2	0	19	3	3	0	12	0	1	15	7	4
0	0	0	0	0	0	0	0	0	0	0	0	0	0	0	0	0	0	0	0	0	0	0	0	0	0	0	0	0	0	0	0	0	0	0	0	0	0	0	0	0	0	0	0	0	0	0	0	0	0
0	3	1	2	7	0	0	0	0	0	0	0	6	0	0	0	3	1	2	1	2	1	3	0	0	0	9	2	3	2	0	1	1	4	1	2	0	3	2	0	2	0	0	3	0	0	0	2	1	0
0	0	0	0	0	0	0	0	0	0	0	0	2	0	0	0	0	1	0	1	0	4	0	1	0	0	0	0	0	0	0	0	0	0	0	0	0	0	0	0	0	0	0	0	0	0	0	0	0	0
0	0	0	0	0	0	0	0	0	0	0	0	0	0	0	0	0	0	0	0	0	0	0	0	0	0	0	0	0	0	0	0	0	0	0	0	0	0	0	0	0	0	0	0	0	0	0	0	0	0
0	0	0	0	0	0	0	0	0	0	0	0	0	0	0	0	0	0	0	0	0	1	0	0	0	0	2	0	0	0	1	0	0	0	0	0	0	0	0	0	0	0	0	0	0	0	0	0	0	0
0	0	0	0	0	0	0	0	0	0	0	0	0	0	0	0	0	0	0	0	0	0	0	0	0	0	0	0	0	0	0	0	0	0	0	0	0	0	0	0	0	0	0	0	0	0	0	0	0	0
0	0	0	0	0	0	0	0	0	0	0	0	0	0	0	0	0	0	0	0	0	0	0	0	0	0	0	0	0	0	0	0	0	0	0	0	0	0	0	0	0	0	0	0	0	0	0	0	0	0
0	0	0	0	0	0	0	0	0	0	0	0	0	0	0	0	0	0	0	0	0	0	0	0	0	0	0	0	0	0	0	0	0	0	0	0	0	0	0	0	0	0	0	0	0	0	0	0	0	0
0	0	0	0	0	0	0	0	0	0	0	0	0	0	0	0	0	0	0	0	0	0	0	0	0	0	0	0	0	0	0	0	0	0	0	0	0	0	0	0	0	0	0	0	0	0	0	0	0	0
0	0	0	0	0	0	0	0	0	0	0	0	0	0	0	0	0	0	0	0	0	0	0	0	0	0	0	0	0	0	0	0	0	0	0	0	0	0	0	0	0	0	0	0	0	0	0	0	0	0
[truncated: 311 more columns]
