# Supplementary material for: Novel Covariance-Based Neutrality Test of Time-Series Data Reveals Asymmetries in Ecological and Economic Systems
Source: PLoS Comput Biol. 2016 Sep 30;12(9):e1005124. doi: 10.1371/journal.pcbi.1005124 (PMC5045173; doi:10.1371/journal.pcbi.1005124)
Supplement: S1 Data — (ZIP) [file pcbi.1005124.s002.zip › BBS_Abs_Abundances]

	1966	1967	1968	1969	1970	1971	1972	1973	1974	1975	1976	1977	1978	1979	1980	1981	1982	1983	1984	1985	1986	1987	1988	1989	1990	1991	1992	1993	1994	1995	1996	1997	1998	1999	2000	2001	2002	2003	2004	2005	2006	2007	2008	2009	2010	2011	2012	2013	2014
2010	322	585	516	715	982	985	964	1208	1047	1083	1256	1154	930	1153	1173	1021	1141	1121	1003	955	931	1172	1119	993	1105	1154	1047	1039	1219	871	970	914	897	1064	1130	1116	1024	805	942	744	779	849	883	915	809	946	842	732	699
2890	10817	18954	16791	23638	25765	24734	27681	26824	25039	25100	26653	25797	22650	21479	20819	20613	22092	21915	17433	16043	19309	22732	21043	17095	17930	16656	18635	17570	19140	16520	14301	14477	13374	12382	12932	11430	12255	11973	12237	12568	11618	10120	8897	10080	8869	7291	7162	7226	7364
3091	785	3980	4993	6305	8015	8344	8849	9813	8052	7093	7619	7134	8194	8544	9387	8548	8639	9648	6585	6350	6541	7534	9082	8384	7788	8789	9933	9312	9554	9619	9096	8914	6964	7963	9173	7842	7864	10404	8836	9419	11544	11075	10943	11156	8539	8397	7618	7925	6786
3131	3413	6247	5702	8230	8773	9871	9952	11418	9925	9286	12805	13012	12752	13470	13541	13182	12893	12413	11921	11099	11854	14305	15517	14136	13898	13898	14139	13345	13889	14000	12999	12997	13226	14081	13061	12739	12237	12128	12225	11189	11680	10404	10284	10252	9578	9260	11700	9284	9347
3160	9007	22169	21875	31489	34534	39202	45728	45114	45326	46385	50430	53132	46455	48205	49603	54231	51367	47868	44364	41516	47418	52580	55212	57184	56718	60270	66690	61973	67211	66200	63982	66866	61935	69147	70231	67480	69164	73616	68912	70248	75527	77932	67376	75266	70267	66548	67567	71404	69149
3250	509	1402	1344	2069	1880	1940	2365	2566	2878	3037	2750	3259	2944	2826	3319	2981	2982	2697	3432	3373	3315	3778	4100	4038	4207	4398	4754	5397	6514	6247	6273	6504	7288	7194	8022	8069	7907	7871	8633	8305	8968	8606	9233	9782	10616	10367	10650	10862	10229
3600	173	432	687	663	775	828	1033	1014	1233	1144	1316	1392	1250	1425	1425	1543	1298	1244	1218	1148	1273	1544	1587	1552	1672	1719	1943	1779	1974	1850	1709	1699	1680	2033	1903	1646	1628	1442	1647	1784	1681	1580	1323	1389	1404	1199	1391	1316	1248
3870	1356	2867	2606	4496	4732	4668	4851	6694	4460	4166	4646	5555	7048	8740	5855	5997	5269	5669	4985	4519	4512	4736	4563	3620	4694	5556	5644	4571	5958	5383	5277	4480	4801	4824	5144	5420	5305	5236	5828	5579	4996	5180	5000	4425	4843	5286	4264	4190	4780
4090	1682	3113	2347	3391	3593	3934	3589	4267	3629	4309	4121	4812	4330	4467	4469	4565	4279	5155	4646	4306	5161	6479	7158	6963	7026	7378	7275	7513	8057	8423	8576	8023	8385	9167	9434	9719	10480	10660	10058	10850	10104	10872	10619	11630	12039	12216	11525	12197	11897
4120	2017	4049	3627	4328	4671	4911	4782	5119	4290	4742	4644	4710	3903	3931	4210	4065	3861	4011	3285	3345	3786	3832	3668	3888	3934	3663	3829	4025	3863	3787	3202	3019	3051	3097	3223	2996	2961	3037	2810	2974	2839	2801	2599	2838	2964	2725	2808	2722	2511
4230	4440	7176	6845	8105	8651	10525	9047	9161	8573	9188	9994	11257	9824	11091	10269	10427	10653	11152	11405	10468	11100	12458	12736	11013	12042	12394	12686	12055	12689	13049	12639	14664	10342	10498	10499	10553	10908	9719	9300	10372	6950	7795	7756	8211	8246	8057	7801	6972	7181
4280	135	220	177	232	292	337	293	317	327	368	365	358	321	318	409	433	376	442	412	541	576	573	590	508	587	684	618	689	692	783	865	892	786	897	884	963	929	1070	1115	1125	1066	1082	973	1065	999	1147	903	926	954
4440	1901	4460	3941	5010	5296	5481	5920	5504	5089	5450	5745	6738	6410	6634	6859	6844	7136	6483	6215	6479	7578	7610	8216	8120	8025	8455	9236	7974	7331	7487	7229	7161	7034	6889	7489	7842	7367	7830	7366	6667	6960	7582	6674	6816	6486	6891	6834	6890	5850
4520	1405	3045	2681	3069	3532	4015	3732	4325	3803	3673	4164	4549	4687	4711	4406	4603	4487	4645	4424	4032	4631	5185	5277	5110	5410	5219	5778	5724	6261	6128	6435	6759	6151	6272	6698	6816	6492	6849	6404	7103	6342	7216	6998	6806	7036	7519	6375	7364	6876
4610	1803	3262	2408	3212	3908	3860	3716	3521	3412	3689	3884	4846	4555	4893	4701	4616	4727	4780	4598	4613	5181	5144	5474	4864	5293	5612	5581	5490	6121	5869	5870	5928	5471	5708	5595	5689	5554	5293	5392	5892	5572	5763	5374	5829	6002	6249	5643	5222	5354
4650	583	809	604	763	862	884	887	1062	966	1075	1136	1350	1338	1532	1468	1401	1306	1271	1265	1221	1578	1408	1850	1552	1666	1826	2000	2086	2190	2176	2213	2225	1884	1802	1988	2125	2017	2004	1922	2202	2052	2059	2015	2199	2227	2343	2332	2247	2324
4740	1152	5463	9185	12706	13005	12200	16110	18031	15196	16117	15358	17663	19686	20150	22301	22754	22590	19523	19393	19008	23032	25129	27340	29343	30004	28076	35964	34792	33980	32865	30875	30553	28084	27906	25757	26929	25734	30702	27642	30719	32103	27905	25884	28710	26225	25199	26361	26332	29063
4770	5913	11216	9200	13128	12844	13983	14490	16343	14435	15601	14334	16561	15961	15634	15370	15626	14614	15965	15268	12162	14747	16755	17861	16473	17993	17012	17493	17816	17658	18940	18820	18321	18781	19385	18773	18069	19334	17489	16691	18267	16928	18684	17649	17932	18512	18795	18028	17911	15670
4880	10853	19394	17571	22997	26038	27299	27736	29478	28602	31249	32890	35245	35123	35161	36126	35161	36413	37005	36366	34766	39763	43489	46280	43834	46647	47837	50915	52551	55305	59774	59468	59746	58332	62137	63194	62450	61100	56024	49509	51678	51075	51820	49273	54660	55598	55546	57504	52108	47597
4930	31182	48937	46377	61320	66512	73667	73417	81923	79579	80677	85053	79467	65869	68053	73541	73267	71082	68698	69954	65342	72896	81423	81401	82361	82206	82583	87306	86491	89598	91325	82013	88042	89543	92028	96897	87814	86979	87307	80543	83374	83950	80229	75885	81833	75597	71169	81770	78718	65418
4950	3771	11458	9885	15064	15650	16616	18278	18850	17987	18058	18952	19936	18888	19259	20288	18709	18314	19034	17706	18035	20767	23733	27044	24039	23191	23508	27041	27068	27220	27301	26860	28053	26449	27331	27643	24191	26084	26991	25397	26294	28960	28911	27242	29711	29338	29831	27286	27895	24613
4980	28466	66783	69492	91624	97457	110590	109758	127144	123331	115671	120114	121840	112151	110936	109105	105362	111452	112665	101983	96299	104470	108939	107872	102844	102059	100209	109409	113709	122670	129670	125376	126021	122156	123886	123189	120437	117689	124366	111128	119273	120280	116330	112409	119156	126634	111852	104053	108448	99017
5010	9518	21480	18441	25202	27258	31420	30542	31073	27914	29479	30473	28572	25443	23800	25794	25661	25360	25710	21064	18295	21682	24349	23580	20594	21884	21334	23760	22379	24586	23873	20507	20231	19726	18276	19141	16962	18256	17834	18170	18731	17695	16783	15700	17496	16966	15361	14149	14760	13015
5060	1410	2662	2363	2929	2872	2956	3078	3150	2781	2745	2873	2955	2857	2952	2605	2660	2707	2460	2869	2538	3076	3568	3673	3132	3083	3273	3238	2768	2912	3244	3382	3106	3223	3574	3487	3939	3686	3718	3621	3885	3819	4040	4162	4345	4401	4657	3940	3876	3656
5070	846	2730	2483	3281	3786	4615	4227	4582	4549	4529	4723	4342	4782	5023	4974	4693	4650	4852	4857	3630	3863	4366	4206	4316	4031	4120	4290	3904	4195	4724	4822	4497	3792	3710	4055	4057	4317	4314	4283	4828	4404	4758	4562	4186	3994	4192	3579	3740	3599
5110	31609	53156	50904	66373	74874	80276	78967	83277	70846	74704	72979	75756	70842	71945	71262	70548	74104	70589	67929	63918	71803	73753	71201	67379	68548	67978	69431	71238	68194	69007	65838	68910	64843	67208	66553	65767	67632	65052	65511	65811	64655	61243	55661	56742	56962	51755	52613	49538	46161
5290	3407	6706	7898	8074	7943	9285	8598	8611	8139	9383	9936	9719	6046	6376	7945	8467	9216	9595	8909	9878	10903	11776	10975	10518	11633	11027	12058	13408	13808	15226	13535	13827	13883	16390	16208	18133	16808	15965	16219	16132	16601	18094	15259	15257	16452	15264	16057	14723	13766
5460	1262	3476	3373	3603	3669	4081	4072	3360	3235	3748	3188	3654	3089	4096	3865	4097	3350	3128	2784	2840	3808	4324	4175	4528	4649	5800	6267	6038	5954	5971	5585	6512	5171	5569	5459	5104	4976	5902	5186	5020	5133	5607	4938	5966	5580	5308	4149	4308	4822
5600	4245	6537	6307	8622	9081	9808	10707	9625	9771	10230	9601	11321	10634	10638	11742	12209	11859	11925	12045	11547	13643	15295	16342	16552	17018	16436	19631	20338	20490	21654	21362	20580	21270	21841	21236	21785	21452	21845	22432	24055	23375	25537	23683	24410	24940	24501	23896	24393	22825
5630	5477	8973	7154	8722	8483	10018	9748	11038	8746	9485	9463	8728	6634	6005	7172	8551	8332	8466	7591	6709	7720	7766	7857	7410	8067	7574	8511	8377	7838	8286	8018	7883	7484	7611	7451	6867	7109	6950	7114	7879	7937	7759	7387	7260	6857	6867	7001	6971	6483
5810	6089	10978	11523	15398	16524	18425	18751	21149	20720	20864	21670	20580	17428	16725	18169	20555	18839	20398	19035	17496	20468	21732	23692	23387	25227	24422	25764	27769	27058	28932	26860	27008	27112	26113	25228	25167	24163	24104	24187	26338	25276	26012	24553	24964	24450	22877	23040	23680	20803
5870	5149	8310	7325	9226	10528	10677	10428	9976	8847	9783	9122	10703	9562	8760	8672	8449	8505	8784	7721	6457	8242	9703	10579	9562	10415	9524	10242	10235	10530	10623	11619	10736	10458	10563	10602	10775	11207	10224	10610	11240	10318	11066	10380	10897	11714	11562	9867	10412	10037
5930	9126	17599	13958	19318	21068	23177	22729	23509	21506	23187	24048	25215	23412	22421	21642	23066	23117	24360	22795	21619	25762	28789	29992	28055	30307	30755	33645	33365	36523	36600	37078	36437	35200	38109	39089	40731	43098	40114	38801	42780	42072	45093	42751	45994	46514	46550	43468	45398	42774
5970	708	1161	1035	1345	1557	1493	1661	1789	1875	2049	2275	2559	2335	2654	2665	2739	2541	2618	2509	2698	3195	3364	3648	3137	3507	3647	3906	3447	4093	4021	4268	3874	4075	4379	4434	4825	4742	4517	4747	4990	4558	5221	5180	5771	6201	6095	5478	5213	5043
5980	7825	11492	9130	11436	12894	13864	14814	15846	14846	16985	18038	18714	17930	18656	18589	20069	19888	19456	19311	18289	18837	19632	21446	19367	20149	20959	21911	21817	23796	24081	23670	22888	22141	25069	25700	27214	25499	25598	26379	27611	26119	26155	25590	26381	27204	26907	25616	23017	22859
6080	732	996	1048	1517	1625	1799	1766	1755	1987	1998	2133	2659	2509	2881	2785	2686	2535	2271	1856	2033	2477	2604	2922	2466	2601	2670	2881	3110	3226	3509	2983	2635	2767	2805	3186	3355	2946	2921	3119	3269	3069	3147	3039	2915	3065	3038	2907	2762	2539
6110	2364	4601	3524	4313	5277	5291	5437	5526	5842	6606	8274	8826	7188	7112	7024	6786	5524	4644	5733	6317	7413	7754	7924	7643	7982	7802	7736	6942	7804	7765	8372	7067	7570	9800	9247	9008	9806	8659	9207	8819	9089	9608	9792	8410	10010	10197	11192	8106	6381
6130	5927	10013	11357	16356	18393	20110	21277	22302	22621	25159	26909	28021	27793	29857	29568	26838	29006	26458	25885	26522	29670	28900	30732	27694	27770	27151	28806	32065	31402	30215	31332	31181	31456	32087	31715	29060	28079	29493	32218	32952	31708	33041	28953	31816	33248	32122	33450	29058	27143
6240	3849	5841	5055	7599	8418	8965	8529	9970	10501	10554	11366	13638	14028	14727	13906	13371	12489	13022	12620	11870	12969	14362	15708	13883	15342	16548	17153	17147	18286	19670	20227	20389	19124	19911	20527	20079	18922	20000	20417	21831	20967	22026	20549	21524	21414	22274	20670	21625	20850
6310	1256	2095	1475	2078	2248	2291	2315	2602	2509	2728	2922	2993	2747	2996	2966	2882	2764	2642	2619	2292	3237	3547	3851	3638	4013	4139	4339	4325	4911	4656	4626	4552	5001	5326	5570	5201	5804	5173	5368	5033	5302	6240	6777	6567	6799	5903	5856	6379	6389
6360	348	521	462	726	785	862	850	931	859	938	1042	1312	1172	1342	1279	1256	1043	1246	1157	1113	1022	1140	1162	1295	1482	1356	1482	1642	1766	1853	1732	1747	1551	1493	1352	1400	1276	1250	1263	1377	1398	1587	1336	1267	1311	1363	1254	1440	1414
6520	1080	2440	2366	3214	3502	4360	4332	4856	4734	4442	4892	4827	4990	5542	6025	6131	5927	6444	6135	5068	6348	6595	7412	7812	8118	7493	8263	8986	9474	9865	10091	10818	9447	9063	8964	8877	8473	8846	8304	9149	8794	9209	8800	8974	8880	8792	8179	8666	7734
6710	336	956	765	1034	1093	1227	1221	1282	1336	1819	1795	1317	1419	1741	2075	1749	1836	2521	2180	1948	2404	3252	3797	3459	3837	3664	4150	3726	3940	4359	3495	3699	4505	5284	5274	4716	4890	4159	4504	5587	5247	5504	5312	5696	5649	4653	4413	5210	4561
6730	849	1026	762	957	992	1124	1120	1253	1001	1168	1117	1238	1230	1151	1113	1182	1124	1249	1156	830	969	1050	1112	1083	1062	1089	1312	1309	1394	1432	1513	1480	1426	1532	1498	1568	1489	1419	1235	1523	1316	1450	1318	1392	1296	1390	1380	1481	1356
6740	1325	2663	2015	2888	3187	3372	3557	4070	3832	3958	4237	5276	4975	5607	5983	5645	5213	5782	5737	5636	5605	5979	6298	6622	7410	7219	7987	8747	9332	9658	9259	9487	8536	8741	8169	7886	7980	8047	8864	8703	8483	9560	9101	9173	9515	9429	9047	9293	9382
6760	93	141	91	150	135	166	120	200	148	178	196	201	182	226	231	241	216	213	227	186	210	222	282	239	238	244	264	296	356	336	325	291	280	286	309	349	311	307	364	396	356	331	322	337	351	366	328	385	374
6770	382	531	446	609	604	561	600	704	567	590	661	755	773	789	712	829	721	738	684	670	867	760	884	775	836	903	832	967	1029	1089	1017	1005	935	915	1029	966	930	914	965	985	954	1057	866	946	889	863	720	744	746
6810	4377	7952	8208	10207	11024	11614	12148	13377	13277	14561	14321	15374	14905	15812	15556	15581	15911	15815	14733	13601	14269	15348	16603	15475	16257	16251	18087	18354	19247	19613	18830	18159	18783	18608	18249	18191	16418	17146	17453	18026	16806	17668	17298	17655	17450	16929	16238	16531	15681
6830	3277	4415	3516	4520	4580	4660	5227	4742	4223	4581	4702	4439	4302	4689	4336	4799	4405	4422	4756	4303	5057	5162	5319	4672	4868	5385	5913	5949	6229	6676	6934	7088	6540	7068	7198	7038	6745	7016	7410	7955	7211	7850	7850	8178	7469	7057	6452	6444	6181
6882	32316	60437	51124	70196	74380	83024	85831	85081	83801	82450	88329	91818	82452	85123	88621	95179	88703	80539	75969	73148	75434	79800	85610	73134	71081	67017	68379	63978	70396	63555	56066	54579	53801	54146	52763	50733	49813	52066	47679	48850	46101	43395	35953	37986	38158	35790	40875	38445	39832
7030	7109	15162	13136	19612	19993	21208	23916	21882	19976	20878	21087	22199	19395	18122	18188	18532	17412	16793	16817	16645	19730	23702	24733	23255	23735	23677	25904	25364	29018	29218	26910	25690	25972	27012	26693	27891	29546	27866	27965	28167	28048	27908	27020	29808	30369	28929	28069	28329	27284
7040	2984	4551	3935	5593	5603	6225	6122	6609	6649	7463	7892	8755	7378	8200	8172	7333	7523	6802	6705	6508	6840	7346	7632	7853	8004	8820	9168	9774	9736	10203	9190	8754	9707	9378	9614	9770	8845	9215	9647	9869	9351	9925	9798	10177	10807	10504	10657	10395	9810
7050	1801	4037	3356	4425	4625	4874	4755	4820	4388	4807	4767	5201	5291	5430	5182	4941	5088	5395	4685	4108	4730	5088	4928	4941	4998	5226	5326	5337	5322	5192	5389	5031	4952	5056	5200	5073	4977	5205	5040	5195	5134	5391	5342	5470	5391	5486	5067	5501	4843
7180	1737	3433	3048	3886	4188	4794	6153	6501	7169	7816	8349	4137	3950	4049	4619	4376	5025	6198	5385	5181	7106	9133	9169	8933	10887	11297	12896	11495	11098	12538	10425	10976	12425	14053	13605	13185	14852	12898	14968	16581	16726	16552	16299	17882	17241	15048	15555	18188	17155
7210	1424	3213	3356	4507	4987	5878	6431	6304	6927	7555	7816	7174	7025	7426	7711	7000	7373	7425	6741	6576	7876	9049	8573	8590	8552	9715	10710	11587	11883	11887	10392	10838	10307	11364	11100	10148	9799	9628	9028	10874	10169	10770	11021	12223	11351	10149	9839	10444	9782
7310	2644	4491	3337	4348	4665	5177	4556	6560	5410	6079	5673	5807	5806	5519	5647	6462	5892	8278	8072	6304	7000	8254	8889	9267	10344	10903	10272	11057	12472	12022	13925	12478	12120	13144	13380	14154	14192	14182	11876	14077	13213	14122	15114	15426	15791	16998	14254	16791	15612
7360	1272	1960	1555	2124	2442	2729	2886	2790	2424	2870	3020	3427	3476	3613	4004	4193	3865	3765	3440	3245	4547	5327	5133	4606	5118	4925	4997	4901	5661	5821	5314	5916	5815	6133	6609	7115	6905	6234	6351	7028	6710	6522	6882	6410	7097	7284	7363	6577	5850
7550	4136	5857	4807	7680	7923	9134	8537	9487	8980	9998	9795	11468	9732	10371	9869	8453	8355	7813	7412	6745	7490	7403	7625	6980	8031	8430	8968	9682	9088	9121	8091	7823	8036	7767	8070	7751	7146	6393	7039	7091	7066	7463	7029	6529	6613	5129	5512	5039	5477
7610	12563	21524	22601	31327	34186	38248	41294	41840	40670	43527	43216	43807	41636	45228	46562	45221	46813	48513	46978	45797	53505	54450	56436	58090	60738	61094	67519	68138	73131	74759	72542	69708	72668	72672	73026	72310	71225	68241	70199	72718	71948	70297	67825	73520	75947	75079	73904	74009	64786
1310	1	3	16	4	15	3	7	4	5	14	1	16	8	7	14	0	8	16	4	9	16	6	20	13	31	13	23	20	34	30	22	38	51	48	27	31	31	52	55	41	46	34	42	41	42	59	38	63	69
3390	73	205	159	177	217	172	248	230	294	241	273	317	258	331	310	293	349	348	375	307	423	627	608	521	562	516	642	612	619	750	625	725	776	782	819	786	1027	903	1023	1041	1162	1039	1068	1267	1245	1174	1304	1275	1215
3940	908	1330	1280	1469	1779	1865	1948	1989	1811	1788	2268	2621	2155	2527	3027	3000	2572	2368	2035	2477	3017	3206	3737	2929	3150	2922	3156	3110	3322	3684	3193	3276	3662	3685	3933	4029	4144	3488	3920	3963	4220	3820	3704	3741	4108	4057	4584	3877	3494
4560	896	1817	1622	2289	2265	2444	2524	2464	2598	2647	2924	2012	1963	2242	2524	2430	2018	2469	2214	2166	2996	3266	3405	3712	3982	4214	4843	4635	4742	5653	3626	4099	4848	5446	5460	5087	5785	3963	4975	5731	6042	5042	5120	5768	5515	4481	5308	5666	4338
6100	797	1352	1024	1408	1597	1435	1566	1586	1520	1654	1497	1838	1929	2015	1784	1981	1767	1689	1662	1679	1921	2089	2138	1877	2059	1934	2195	2249	2599	2645	2545	2600	2732	2712	2883	2831	3243	2952	2807	3274	2966	3148	3056	3173	3409	3922	3413	3122	3128
6170	301	516	678	1150	1143	1337	2233	2203	2089	1968	2088	2443	2381	2432	2634	2507	2997	2921	2835	2247	2786	2928	3291	2564	3295	2804	2736	3406	3406	3218	3336	3216	3090	3439	3875	4004	3740	3232	3737	3792	9870	3855	3853	4066	4433	3035	4148	3847	4185
6280	390	458	390	484	582	584	564	686	641	717	655	823	771	873	862	821	826	869	931	752	947	998	1153	1151	1188	1110	1198	1283	1320	1386	1222	1258	1178	1383	1368	1469	1354	1428	1342	1517	1407	1602	1694	1641	1719	1852	1794	1835	1704
6480	276	570	400	538	660	728	810	840	827	794	1001	1057	1139	1126	1007	989	904	930	930	768	1007	1295	1574	1312	1566	1571	1820	1882	1941	1844	2301	2042	2266	2521	2434	2410	2280	2378	2250	2482	2516	2730	2659	3071	2880	3076	2987	3309	3268
6630	125	122	121	163	201	252	244	254	198	227	258	275	279	296	281	317	265	240	290	248	322	332	378	344	390	402	479	580	563	600	664	614	630	610	690	727	708	737	703	802	722	830	715	822	772	867	836	860	859
6840	233	383	273	349	424	404	391	587	482	468	510	626	667	593	661	638	625	687	669	540	756	803	951	865	958	1104	1182	1174	1297	1416	1454	1533	1611	1421	1588	1395	1598	1570	1654	1757	1796	2023	2082	2089	2109	2188	1821	1881	1801
6870	627	983	1018	1333	1472	1529	1535	1715	1614	1699	1980	2514	2136	2253	2071	1840	1914	2080	2047	1915	2037	2160	2247	2043	2326	2282	2633	2651	2635	2994	2712	2873	2605	2632	2465	2520	2180	2433	2315	2565	2630	2864	2768	2947	2732	2699	2835	2951	2986
7510	601	948	732	999	1014	1119	1226	1266	1186	1441	1501	1626	1676	1928	1974	1936	1892	1935	1872	2013	2439	2719	2773	2739	2995	3496	4014	4325	4919	5235	4943	4921	4454	5245	5493	5663	5877	6267	5984	6352	5646	5690	6129	6690	6083	5873	5330	5906	6258
7660	1635	2707	1964	2399	2622	2903	3359	2802	2378	2934	3022	2352	1755	2165	2455	2844	3349	3662	3188	3756	4900	5066	5497	6076	6234	6470	6826	6143	6895	7896	6817	6967	8198	8540	9720	9451	10556	8119	8977	9495	9814	9347	8962	10132	10181	10081	10795	10585	8749
2730	814	2633	3204	4260	4818	5603	6759	7683	7343	8284	8296	7726	8739	9192	9496	8469	8512	9356	8568	8567	9803	11121	10457	11016	10040	9595	9998	11415	12714	13168	12355	13195	12715	13507	13086	11763	11652	11612	11986	12849	11862	12557	12196	13456	14394	11550	12256	11839	10666
3880	115	364	277	334	545	736	544	729	520	376	502	526	898	1086	790	757	540	543	450	324	340	418	665	660	519	668	549	370	452	543	366	411	322	314	317	379	287	348	331	427	386	350	324	280	196	297	305	256	241
3930	166	269	298	367	430	490	531	526	549	539	622	636	628	710	746	718	684	750	689	711	773	967	1022	816	833	852	961	1054	1087	1201	1121	1088	1087	1166	1181	1183	1206	1195	1300	1229	1362	1380	1297	1334	1349	1199	1313	1245	1239
4670	618	1088	977	1447	1529	1571	1644	1765	1791	1502	1708	2063	1649	1750	1951	1763	1654	1831	1753	1770	1673	1961	1962	1794	2048	1886	2046	2009	1933	2123	1676	1857	1816	2046	1715	1699	1400	1434	1423	1528	1717	1711	1705	1645	1584	1449	1469	1600	1540
5840	145	272	289	376	369	327	406	474	438	550	556	532	455	426	506	580	526	588	540	557	533	720	672	646	656	638	703	760	788	801	743	721	861	818	727	718	725	795	902	825	926	829	843	895	941	898	872	863	713
5950	296	1015	980	1412	1521	1815	1759	2122	2174	2269	2118	2562	2478	2545	2965	2608	2672	2616	2286	2132	2158	2357	2386	2347	1977	2134	2233	2221	2212	2463	2116	2024	2163	2085	1967	2147	1805	2048	2101	2288	2386	2276	2319	2302	2341	2401	2054	2159	1841
6120	540	2811	5519	7819	9913	12604	18371	19112	18045	24733	18447	20858	23099	26665	25209	26438	23704	24198	22975	25236	25597	26396	26256	26733	26148	27692	29495	35065	37238	38723	38759	38219	36887	34481	36742	36388	37634	36769	43443	39771	43822	41520	41020	39368	43960	37255	41014	41615	37653
6190	527	1093	1367	2359	2370	2975	2201	2374	2363	2340	2867	3072	3118	3471	4655	4569	4410	4871	4287	4385	5539	5681	5647	6580	7596	6929	6936	7939	8745	7477	8079	7806	7813	7449	8845	8122	9652	7916	8283	7913	7718	7677	8245	9446	8866	9134	8468	9279	8643
6290	48	63	59	163	130	122	128	124	194	265	471	380	421	531	529	365	334	465	420	287	412	553	575	535	563	727	723	948	860	998	716	735	701	950	831	797	808	707	907	918	1071	1029	1049	1162	1122	732	738	849	702
6420	39	134	90	119	160	186	140	187	180	197	181	161	149	157	141	101	101	141	140	92	91	110	113	150	129	107	141	160	185	171	213	211	157	111	86	82	131	137	158	116	118	106	116	91	76	105	94	162	174
6540	44	59	74	120	138	124	153	136	158	202	233	267	225	219	292	232	166	255	245	173	184	260	311	242	356	391	423	447	416	483	494	518	417	435	406	442	381	327	359	456	470	578	464	539	484	400	370	372	390
6590	652	1129	1028	1590	1739	1857	1873	2073	2222	2046	2331	2813	2505	2505	2572	2420	1985	2432	2172	1801	1860	2236	2496	2415	2624	2531	2819	2810	3000	3165	2973	3026	2538	2520	2442	2493	2289	2311	2598	2623	2680	2863	2632	2622	2655	2518	2498	2644	2410
6620	53	118	94	178	203	222	203	208	245	238	329	360	413	455	479	411	321	398	407	314	255	356	433	382	494	409	534	531	492	541	583	621	502	543	506	525	487	546	527	672	672	693	670	727	664	670	622	720	682
6860	129	177	141	218	207	232	224	207	207	215	235	241	291	261	345	251	255	300	239	188	225	213	243	183	210	246	296	249	227	260	228	281	189	200	187	155	149	152	184	162	167	190	146	174	165	174	171	139	153
7270	252	535	690	761	964	892	1003	1117	1171	1184	1431	1664	1364	1443	1761	2279	1863	1649	1507	1939	2099	2092	2582	2170	2426	2090	2489	2592	2867	3112	2495	2843	3075	3372	3613	3622	3542	3176	3530	4151	4310	4095	3407	3980	4175	3449	4990	3418	3578
7350	473	1307	1814	2056	2047	2360	2278	2567	2852	2949	2819	3308	2833	3264	4162	4250	3620	4085	3904	3969	4482	5769	6054	6100	5805	5664	5748	6373	6849	6815	6147	5954	7562	6591	6956	6043	6285	5983	6646	7138	7175	6433	6145	6491	6626	6305	6428	5810	5205
7560	1012	1917	1884	2486	2462	2638	2863	3074	2806	3089	2837	4008	3240	3628	3666	3350	3098	3339	2832	3335	3152	3241	3338	3157	3499	3150	3480	3441	3393	3827	3190	3326	3367	3324	2675	2628	2214	2335	2797	2776	2574	3030	2565	2944	2950	2737	2762	2543	2427
4940	1228	3730	3114	4157	5195	5683	5111	5187	5031	5129	5061	5268	5082	5167	5668	5426	5119	5760	5279	4512	4629	4549	4598	4974	5316	4846	5097	5134	5296	5568	6104	6424	5313	5154	4651	5233	4821	5357	5143	5071	4887	5297	5022	4832	4175	5013	4379	5080	4428
5170	239	356	570	819	884	868	1130	989	989	1181	1156	1157	1002	938	1227	1214	997	1044	1154	1016	1249	1142	1164	1207	1220	1025	1049	1064	1138	957	1077	932	962	942	1013	865	943	948	1049	960	1038	1128	1075	1050	1016	804	899	958	789
5580	759	1144	1445	1821	1724	1993	2406	2366	2336	2696	2373	2959	1990	2378	2465	2128	1901	2973	2798	3071	2466	2681	2717	2494	3002	2321	2816	3306	2879	3645	3209	3409	3328	3319	2407	2458	1895	2310	2719	2524	2724	3112	2609	2654	2731	2236	2153	2090	1851
6140	703	1340	1797	2346	2826	3051	3446	3946	3799	4343	3741	5321	3750	4223	4361	4229	5099	4564	4529	5126	4755	4968	5481	5180	5075	5201	5356	6202	6768	7039	6546	6671	6664	7432	7712	7942	6524	6669	6857	7820	7186	6604	6595	6763	7174	6075	6322	6018	5592
6750	49	68	55	69	74	99	94	100	110	101	163	126	168	154	180	128	185	251	178	179	287	335	293	306	304	211	310	451	753	881	682	709	636	948	793	650	822	690	839	559	560	426	630	532	507	441	608	339	502
7260	10	14	57	62	78	125	170	164	208	213	235	211	195	196	279	315	200	232	262	208	232	299	308	291	294	290	346	371	423	421	363	452	476	378	388	440	534	475	544	527	520	607	440	447	456	408	468	443	422
1940	121	392	293	497	652	771	790	930	961	924	990	1138	1026	1055	1201	1353	1326	1468	1382	1498	1773	1975	1896	2132	2176	2029	2492	2427	2642	2797	2548	2454	2607	2466	2561	2382	2925	2476	2469	2390	2380	2230	2328	2472	2252	2245	2319	2173	1888
4060	440	1622	1424	1610	1678	2081	2119	2025	1828	2161	2233	2520	2448	2592	2499	2609	3004	2650	1887	1468	1879	1961	2281	1865	1820	1789	1997	1720	1681	1486	1536	1355	1377	1256	1323	1392	1397	1532	1359	1392	1319	1494	1434	1427	1479	1477	1552	1664	1491
6220	496	1559	1687	2028	1976	2094	2659	2045	2201	2160	2371	2206	1653	1721	1621	1594	1563	1374	1186	1110	1577	2021	1955	1731	1760	1804	2210	2346	2136	1923	1747	1851	1691	1901	1593	1313	1486	1714	1512	1650	1426	1269	1145	1274	1201	1133	1121	1079	1201
7290	121	316	196	277	274	373	349	326	338	395	407	456	468	391	438	362	359	418	373	416	557	578	636	504	514	374	492	393	458	436	500	533	493	525	651	543	698	558	544	554	700	724	873	763	815	987	763	709	657
4660	137	285	647	802	887	941	856	885	1025	1097	1119	1055	1025	1106	1208	1144	1202	1278	1216	1184	1512	1546	1692	1651	1793	1675	1781	1782	1819	1784	1912	2020	1837	1808	1757	1952	1760	1780	1715	1937	1789	1782	1714	1827	1689	1622	1718	1726	1588
5011	955	14711	20334	28030	28774	29019	31872	33022	32403	34906	29887	30245	30598	30709	33107	32689	34774	32490	28004	30235	36411	40804	43951	43164	41194	44979	49640	48580	52254	53036	52357	53034	48052	51096	46695	43502	39929	48087	38677	43067	44049	41242	38279	44200	38823	35855	34387	33631	33805
5400	1036	2728	3084	2975	3703	3731	3476	3520	3524	3305	3890	3968	5135	5727	5821	5987	5930	5236	5319	5199	6039	6795	7459	7491	8183	8059	9458	8717	9270	8681	9621	9780	9406	8551	8214	8539	7505	7714	7983	7520	7526	7696	7190	7827	7587	6814	7158	7244	6939
1320	497	970	1041	1516	2567	2154	2573	2717	2495	2664	3247	2995	3639	3573	3990	3610	4012	3552	4455	3500	4500	4510	4885	6152	5266	5566	6338	7365	8543	8669	9493	8840	8761	9469	8659	9137	8049	7269	7761	6595	6631	6831	6873	6603	6672	6026	5970	7273	6477
2000	294	701	355	521	693	425	812	711	727	544	564	614	539	484	591	623	770	516	550	565	610	754	933	1059	1224	987	1103	1196	1535	1102	1251	1555	1053	1055	901	1027	847	715	685	513	924	884	1438	1065	1145	938	1137	1014	690
3680	29	55	59	74	88	101	141	94	110	94	126	152	134	175	175	126	127	186	139	145	160	203	250	184	199	171	247	215	259	274	224	242	250	275	253	266	322	284	278	293	267	327	256	333	320	318	325	311	343
4050	266	475	405	533	620	646	679	750	690	732	789	886	949	932	969	991	1001	1147	977	991	1196	1477	1667	1319	1406	1457	1643	1838	1919	1970	1904	1747	1658	2025	1875	2140	2314	1970	2150	2087	2123	2461	2066	2498	2323	2577	2390	2440	2293
4900	452	871	663	919	932	1132	1076	1263	1060	1452	1352	1705	1517	1546	1409	1564	1560	1366	1477	1288	1983	2490	2532	2214	2430	2182	2329	2241	2314	2561	2565	2285	2538	2589	2421	2627	2498	2121	1891	2192	2001	2280	2115	2312	2333	2223	1996	2255	1974
6040	1114	10602	8350	10459	11593	12110	12023	11323	9137	9503	9651	9417	9260	9473	9390	9084	8944	8720	9248	9849	10618	11780	10469	10713	10812	10542	12254	13362	14672	12809	12522	12489	11168	11629	14115	13080	13477	15941	13728	15004	15302	15049	13734	16643	16277	17044	15301	16804	15395
6370	127	279	208	279	329	341	311	419	404	434	381	414	490	443	382	443	416	384	412	374	399	608	646	537	707	592	627	633	692	686	660	745	614	730	719	711	740	627	650	672	655	694	830	889	933	970	795	848	815
3000	33	68	38	61	99	80	142	84	61	68	55	74	73	114	78	66	92	91	71	103	79	67	86	147	84	94	99	132	130	127	225	169	100	133	146	116	127	106	144	130	104	124	163	134	99	180	88	257	184
4020	130	163	193	403	464	445	287	277	281	257	296	367	335	405	487	370	347	390	360	435	439	531	687	581	601	595	707	811	637	931	789	944	1038	1262	955	912	908	958	1356	1137	1294	1465	1400	1698	1811	1551	1574	1407	1106
5670	91	168	278	296	328	312	344	293	283	498	493	486	312	314	396	363	614	892	630	852	821	958	999	1005	1073	1082	1303	2171	2231	2468	2079	2296	1878	2515	2367	2394	2225	1987	2193	2333	2431	2589	2467	2202	2323	2253	2415	1801	2380
6270	363	892	1080	1445	1571	1911	2119	1880	2136	2199	2455	2352	2715	2873	2873	3022	3348	3001	3303	2564	3202	3215	3526	3452	3860	3786	4616	5121	6144	6119	6090	6664	5796	6394	6289	6500	6837	6974	6613	6622	6545	7096	7062	7211	6827	6406	6476	6867	6232
6670	105	237	151	342	346	356	377	323	389	436	538	696	580	676	723	737	490	654	459	563	476	678	643	692	834	924	1039	1202	1333	1346	1201	1361	1154	1550	1406	1439	1343	1445	1689	1515	1622	1659	1501	1545	1358	1294	1278	1389	1522
7222	67	107	88	182	152	184	256	223	365	309	463	254	171	238	304	212	222	361	323	336	428	608	601	536	747	867	742	1114	1055	1411	743	1162	1531	1363	817	741	618	457	767	993	877	552	693	772	835	665	547	670	549
3330	17	19	20	29	29	31	33	39	49	43	49	53	46	47	53	64	47	50	60	43	74	77	64	55	94	85	104	150	114	125	124	125	147	169	153	166	188	166	212	242	279	225	242	254	231	265	251	244	251
4160	215	496	373	619	692	635	689	741	647	704	721	745	798	739	693	717	663	694	682	587	757	815	858	741	766	750	882	731	851	820	823	702	707	747	734	717	742	615	607	609	652	604	540	572	543	605	566	537	513
4200	223	1198	1414	1901	2444	2268	2257	2505	2595	2189	2454	2547	2352	2320	2544	3054	2471	2452	2318	2395	2659	3186	3566	3152	2943	2964	3281	3278	4241	3386	3574	3444	3079	3263	3134	3151	3425	3615	3350	3146	3557	3329	2758	3019	2827	2473	2644	2999	2623
2001	356	2253	2775	2920	3710	4705	6949	4576	5328	5111	5478	5744	6696	7042	6280	9367	8196	5520	7952	6414	8787	10505	15162	13443	11519	11841	12185	10095	12714	15754	12420	9990	8590	13178	11506	11803	11301	9366	11135	7916	11780	11907	11507	9199	11572	9013	9889	8241	7903
3900	186	304	310	353	411	411	517	566	632	652	726	576	534	523	667	562	557	564	493	511	596	695	619	627	560	519	706	721	691	663	618	661	678	680	649	578	594	569	566	594	510	465	431	519	482	428	507	468	343
6160	592	1304	1843	2738	2516	2865	3762	2267	2333	2202	2123	2196	2173	2270	3124	2838	3405	2450	2059	2931	3650	3265	3087	2442	2833	3046	2562	4838	3383	3497	3015	2820	3565	3733	2622	2949	3775	3985	3007	3210	2589	4466	2430	2309	2458	1889	2006	2073	1648
7250	66	136	153	174	169	200	238	290	313	223	301	300	224	237	430	433	314	466	307	313	378	325	344	555	509	490	495	661	958	1187	1047	1154	1176	1134	927	702	866	1083	1254	1279	999	1040	1160	1002	979	1088	1105	1231	1113
510	220	1809	1444	3565	1261	1978	1332	2004	1354	2097	2235	2360	1549	1988	1768	872	1076	1143	899	1017	959	1311	1243	1067	1032	802	623	1099	1078	1055	1639	1420	1174	713	759	431	817	965	666	634	578	376	789	500	570	485	881	880	786
580	964	2002	1043	529	641	948	1076	1531	1580	1092	1434	1034	1580	3067	2140	2811	1589	5223	2724	2997	2868	3803	6203	3901	3840	5120	5613	6013	5816	6050	4846	6519	4274	4012	6044	5892	4599	7595	4994	5198	4352	4189	2784	5554	4679	4568	3157	3358	3005
650	51	40	87	70	49	85	50	48	53	119	55	72	43	46	24	56	38	12	36	51	56	72	53	28	34	56	205	117	65	110	105	172	85	116	218	119	162	83	68	100	83	107	59	70	125	121	44	195	113
740	143	231	57	302	470	299	272	325	279	184	174	120	350	153	120	222	137	100	193	153	171	343	336	288	333	382	388	220	213	319	301	275	637	431	293	289	369	282	139	234	291	166	180	209	149	152	83	60	66
800	13	90	25	20	48	55	20	70	191	24	70	69	16	43	127	27	7	48	70	62	106	108	74	175	95	143	112	142	61	49	123	65	14	80	108	75	177	94	37	43	55	28	66	12	24	6	13	15	19
1260	21	18	6	30	22	29	64	61	104	165	324	69	29	172	39	252	124	40	40	103	201	236	317	193	297	298	616	507	586	838	535	616	973	734	819	950	488	379	547	249	367	357	315	335	360	334	115	313	398
1980	3	2	0	1	0	1	2	0	3	2	0	0	1	2	1	4	0	1	3	3	10	4	1	13	3	2	4	7	14	22	7	11	10	13	11	5	15	36	14	16	12	4	10	6	5	4	2	4	2
2580	43	128	64	101	264	374	248	416	496	397	357	382	321	318	338	232	364	371	464	382	539	530	439	495	445	543	446	582	599	623	698	698	651	556	473	587	473	565	484	472	653	586	455	519	602	450	439	588	420
2800	2	2	1	8	3	7	5	6	1	4	2	2	2	3	0	2	7	0	2	5	0	2	2	2	0	3	1	7	1	0	0	2	2	3	3	1	0	4	2	7	3	0	1	0	3	3	2	0	2
3200	76	494	310	642	537	481	573	496	426	585	513	421	342	303	322	302	253	232	259	188	312	485	427	492	513	472	533	557	703	609	613	678	698	628	594	663	789	662	633	608	542	512	505	668	583	489	391	552	534
3640	17	41	29	38	56	56	75	55	78	56	82	77	88	86	114	114	115	128	149	129	184	193	217	197	238	206	254	253	345	287	367	334	320	325	376	358	401	391	407	428	416	420	410	463	488	552	502	571	565
5750	57	181	118	139	174	238	183	135	139	150	116	111	96	170	186	188	146	175	180	134	182	281	362	326	306	302	240	232	270	271	220	216	176	217	236	191	227	145	133	144	127	135	143	129	132	145	64	91	76
3370	83	307	402	598	620	609	772	850	1003	955	1038	1074	986	1012	1184	1175	1316	1339	1384	1225	1442	1637	1872	1657	1808	2036	2251	2756	2983	2880	2792	2865	2849	2966	2953	2898	2746	2936	3002	3268	3458	3130	2896	3332	3209	3139	3550	3116	2981
5420	1398	2987	2563	3847	4141	4450	4533	5005	5161	5662	5904	5633	5143	5067	5305	5052	5211	5574	5291	4667	5904	6086	6202	6502	6810	6777	7154	8434	9125	9107	9832	10026	9614	9085	8537	8421	7238	7799	7939	7636	7590	7799	8001	7919	7918	7339	7079	6385	5794
5470	56	90	71	88	72	72	93	96	82	94	90	58	66	66	62	85	52	36	84	32	41	28	31	41	24	25	36	45	67	62	67	48	72	75	73	78	70	88	82	106	98	101	99	84	105	84	95	67	42
1960	493	487	314	361	538	767	587	973	692	654	770	554	621	615	914	1022	694	624	626	723	1311	1596	1353	3089	1652	1608	1743	1532	1962	2240	2426	1920	2059	2330	2723	2260	1859	2246	2555	1769	3259	2952	3575	3067	2713	3215	2412	2988	2302
1970	148	214	142	140	209	1450	115	818	198	144	265	272	134	272	99	157	290	115	345	173	1062	439	401	759	392	328	711	753	1140	578	1147	778	461	629	973	716	714	749	713	451	475	643	1324	756	1086	700	722	657	580
3260	134	438	200	330	456	445	476	450	504	408	490	576	427	552	516	533	409	511	561	433	515	786	1034	976	1095	921	893	1131	1346	1297	1319	1644	1721	1907	1900	2219	2029	2122	2466	2221	2421	2438	2690	3029	3215	3150	3160	2952	3371
3290	6	75	113	85	166	145	82	143	125	121	102	155	163	134	169	140	87	100	139	157	157	140	203	103	167	156	164	166	255	217	204	191	214	176	220	216	233	250	252	243	290	299	384	381	421	544	399	362	382
6010	40	1528	907	1809	1970	1939	2025	2053	2103	1718	1778	1657	1661	1352	1226	1215	1008	961	1052	1131	1393	1276	1351	1041	1100	1118	1417	1345	2038	1941	1823	1978	1885	2071	2166	2438	2543	2905	3091	2919	2577	2833	2772	3175	3220	2786	2769	2736	2787
6380	2	3	2	7	16	6	10	21	11	23	24	26	28	27	30	22	27	28	26	25	45	26	38	35	36	32	29	43	54	66	52	61	87	78	81	51	67	86	78	96	77	88	63	85	118	113	80	94	146
6450	66	395	277	479	621	762	697	936	957	915	984	1062	1230	1381	1355	1568	1323	1535	1572	1748	1305	1404	1293	1328	1414	1217	1429	2101	2325	2275	2560	2507	2140	2085	2121	1900	1990	2048	2511	2246	2045	2200	2337	2540	2043	2377	1840	2246	1958
7590	126	316	486	562	637	636	1108	1031	1035	1197	1274	1233	1160	1243	1249	1334	1306	1668	1600	2148	1861	2272	2418	2507	2668	2477	3699	4632	5137	5225	5011	4910	5204	4328	4673	5001	4134	4656	5358	4698	4913	5116	4692	5562	4928	4476	4423	4294	4094
1440	69	150	163	273	330	256	227	299	306	385	491	412	427	409	456	420	446	506	505	421	530	751	757	657	748	796	829	914	1048	923	1089	845	859	972	857	725	936	740	839	838	831	820	822	809	987	835	792	805	774
4171	159	230	171	261	318	298	278	344	255	319	332	340	335	333	328	341	381	359	304	288	243	243	284	243	223	254	352	292	307	270	254	210	193	220	240	230	184	139	177	189	158	146	118	129	117	107	126	115	133
6410	94	183	93	142	152	226	231	289	298	322	301	316	323	382	334	377	319	464	427	255	349	343	396	441	433	360	477	448	558	627	673	661	458	369	363	330	348	357	302	401	322	340	353	310	282	278	251	262	216
7580	58	70	895	1067	1239	1345	1389	1296	1245	1622	1745	1792	1457	1614	1544	1542	1814	2246	1734	1819	2851	2720	3002	2598	2903	2479	4157	5394	6102	6480	5685	5941	5468	5429	5510	5741	5123	5559	5951	5539	5181	5667	5512	5501	5526	4978	5430	5561	5694
540	106	383	311	270	472	700	1167	1675	1215	1298	1637	1819	2070	2115	2893	2961	2872	2925	2683	2794	5078	5025	4260	5359	7148	6712	6453	8117	5501	7046	6203	8633	9403	6682	6228	4280	6576	3511	4766	4119	6320	4818	5535	6030	5888	5363	4156	3705	4601
1200	120	104	63	160	223	310	320	238	192	258	341	222	325	350	418	381	636	472	403	780	698	827	738	1019	700	784	847	930	1267	1514	1173	1319	878	1166	1771	2145	1155	1719	1764	1716	1470	1294	1433	1295	1579	1017	1384	1767	2309
2110	6	54	33	48	57	32	49	44	26	37	33	11	6	11	37	39	18	43	47	30	57	56	35	46	38	65	76	37	29	56	56	68	67	49	44	56	59	42	46	52	61	40	83	86	110	105	46	92	82
2280	5	16	21	28	35	29	25	48	29	42	27	38	22	19	24	35	34	25	37	31	31	29	21	21	23	23	13	32	23	28	16	15	13	17	20	22	17	12	18	16	16	15	19	20	30	16	8	14	10
690	13	11	10	43	33	81	120	151	67	107	167	101	63	230	153	149	133	161	255	210	191	232	218	254	217	301	401	382	326	393	258	354	218	194	233	317	288	413	294	414	312	221	218	209	273	244	249	236	158
1180	12	29	60	49	63	18	62	28	30	67	87	93	70	104	38	20	37	49	55	34	69	109	68	87	45	35	77	85	100	100	113	112	160	143	101	214	197	146	155	107	155	100	111	121	202	122	115	114	83
1860	34	49	54	28	32	201	131	76	84	44	10	17	41	87	147	59	4	37	290	136	241	198	266	428	76	226	83	179	120	152	178	78	275	303	74	363	98	190	206	109	105	186	84	242	155	274	221	230	184
1880	41	28	14	25	169	62	145	31	76	76	161	44	66	37	27	18	23	92	67	12	86	78	103	63	49	68	40	33	40	69	136	43	226	136	143	1704	177	117	187	107	158	129	141	114	716	175	229	447	337
1910	5	4	3	8	9	28	6	19	11	23	33	17	24	40	40	13	13	12	8	3	12	26	20	22	13	13	20	20	31	27	24	45	37	10	18	27	28	12	18	11	19	16	20	31	50	43	23	51	37
1990	102	42	51	70	97	414	45	136	68	84	98	109	62	77	70	50	41	31	47	33	103	208	115	195	145	182	177	174	174	280	249	175	417	231	214	222	274	236	203	99	148	263	325	312	299	234	215	195	202
2020	30	55	180	142	79	109	155	219	152	147	207	189	133	161	156	178	248	322	332	189	227	306	233	245	244	150	305	293	625	291	373	411	314	411	418	346	213	262	236	186	201	230	217	212	280	247	185	169	160
2030	12	26	54	33	83	34	64	48	93	68	153	73	98	61	68	65	62	57	57	75	74	109	341	261	232	114	123	117	161	147	226	287	286	178	74	146	161	84	238	67	46	95	176	97	136	162	147	123	92
2180	3	25	0	8	6	6	5	2	1	9	5	22	13	6	9	12	10	8	6	2	47	2	12	12	2	13	7	17	11	9	10	13	7	2	3	6	2	10	7	6	6	4	9	1	14	1	5	7	6
5130	451	825	759	755	1179	1381	645	1306	937	1379	1049	906	1048	1190	1360	1415	1039	576	514	639	1305	1953	1886	1900	1808	1827	1216	1019	2646	2714	1453	2067	1691	2138	2341	2105	2786	1212	1734	1666	1682	1881	1582	1459	1508	1275	933	1217	1057
6570	93	114	103	167	193	197	178	207	250	294	344	416	414	458	467	410	327	491	506	382	355	413	521	409	527	505	648	714	754	753	790	826	915	908	748	813	648	666	762	643	735	797	781	639	624	549	529	546	572
1330	57	66	108	145	102	146	83	76	119	95	152	125	99	64	55	74	72	89	44	42	69	99	58	100	75	60	61	47	72	79	43	54	60	64	45	35	25	30	36	25	38	38	24	20	43	21	14	12	24
4590	14	21	235	323	451	485	717	729	772	793	741	680	698	645	613	635	698	544	578	537	701	698	680	672	664	624	828	864	1034	918	996	994	938	843	816	817	891	881	918	933	955	1071	811	806	703	615	697	753	597
4661	112	280	307	242	361	256	312	381	400	382	507	538	562	537	640	510	789	1156	863	860	1224	1159	1250	1037	1212	1073	1393	2131	2302	2097	2154	2494	2387	2472	2275	2178	1920	1880	2530	2348	2202	2575	2584	2341	1922	1807	2035	1913	1754
1720	19	42	100	192	188	357	738	467	934	990	1043	1316	1567	873	1358	1433	1207	2189	2079	1595	3757	5032	4729	5350	3981	5714	5953	8986	8247	13274	14107	11906	11296	11929	14599	14132	13264	15762	13763	11734	13398	12257	11877	12698	14840	13385	13250	18174	17149
1782	50	5	6	7	15	44	49	0	0	1	14	18	41	17	33	46	34	52	57	25	93	152	72	64	144	96	36	127	103	178	142	32	81	57	30	42	96	125	42	73	100	23	33	47	67	72	17	29	57
5190	8	137	2278	2429	3085	3745	5819	7005	6826	5970	7332	7503	5885	6107	6208	6907	5715	5678	5951	6244	8673	10426	11201	11945	12669	13905	16027	17443	19080	19436	17425	15253	13489	15032	14807	14360	14251	13717	12076	11564	12350	12381	10584	11579	10039	9970	11020	11017	10038
630	5	2	3	2	11	27	15	4	7	15	10	6	7	15	12	23	18	15	9	31	13	26	13	8	21	46	30	14	53	29	42	36	68	45	45	31	79	101	44	24	89	45	72	22	31	5	22	13	20
700	77	195	48	489	276	147	103	113	31	116	19	47	35	44	49	18	18	29	30	26	91	40	34	40	28	37	26	28	29	10	43	50	32	4	69	46	27	40	81	45	45	24	8	29	34	59	19	44	18
3750	16	68	118	183	203	157	271	232	224	211	266	243	232	256	269	323	305	386	338	380	351	439	418	439	336	341	532	410	473	431	452	425	366	390	424	431	359	398	359	339	411	386	338	422	338	408	400	333	401
470	2	22	22	53	65	27	46	75	95	56	32	111	35	48	31	24	36	26	22	26	88	53	54	51	35	40	26	29	41	24	64	29	62	15	23	14	18	26	53	35	80	62	14	65	27	82	33	30	6
7280	14	41	304	281	301	323	619	556	504	671	802	1052	640	538	905	914	722	762	1048	1093	1033	1487	1250	1482	1662	1353	2117	2791	2478	3088	2547	2245	1922	2353	2252	2659	2770	3084	3620	2944	2985	3258	2678	3038	2995	2405	2757	2377	2088
3950	4	15	3	25	8	30	17	25	18	24	30	31	19	14	12	11	9	2	6	2	5	20	10	20	14	12	14	6	9	15	13	12	11	24	22	16	6	18	14	27	11	10	11	20	13	17	16	15	12
3320	7	6	19	19	21	11	12	18	20	16	24	20	25	26	35	37	26	28	23	33	37	41	43	37	46	61	53	51	69	71	72	66	49	63	74	81	64	64	63	50	58	67	51	45	50	51	57	40	33
2610	93	606	567	754	765	771	737	822	900	853	782	1090	936	1065	1197	1145	1043	1052	1124	1254	1276	1365	1390	1578	1276	1712	1580	1248	1254	1145	1269	1259	1253	1401	1638	1452	1570	1752	1362	1421	1966	1659	1809	1922	1812	1969	1896	1765	1544
5500	17	45	5	22	30	72	28	54	68	48	36	46	50	47	43	51	22	37	49	27	70	77	49	46	22	40	76	71	65	98	93	77	83	116	89	81	83	78	68	94	86	58	65	62	185	213	50	98	118
1840	92	783	744	300	714	604	419	558	474	419	994	731	782	340	567	200	621	616	1110	833	1400	1505	1312	1430	859	1426	1665	2577	1485	3199	2195	2271	3874	2630	1655	2379	2161	2782	2549	2276	1840	3577	6660	4607	4281	3674	1942	4334	3748
7190	96	656	502	958	1125	1135	1375	1221	1343	1330	1406	1212	1002	1092	1647	1625	1479	1434	1355	1329	1687	1541	1711	1295	1272	1306	1606	1928	2485	2237	2837	2486	2493	2653	2636	2079	2280	2450	2284	2781	2973	2290	1665	2157	1830	1502	1689	1838	1868
60	9	72	69	141	171	112	126	121	183	170	130	80	134	144	237	203	147	180	165	134	160	177	169	140	135	113	168	283	352	360	399	444	349	468	280	320	245	272	267	220	265	254	188	270	259	356	334	282	265
4860	62	108	533	615	866	762	903	956	1266	1284	1201	1499	1799	1599	1684	1887	1753	1640	1722	1865	2296	2418	2839	2957	3122	3333	3974	5051	5559	5581	6022	5882	5403	5971	5190	5631	4592	6173	5926	6392	7118	6248	6405	6868	6404	6565	6272	6539	6992
6580	114	106	79	115	149	129	175	185	142	131	192	171	122	172	112	121	105	129	78	105	167	143	203	140	174	148	221	267	260	319	318	322	194	140	175	160	146	177	168	181	166	167	135	155	142	146	150	133	124
6390	50	78	55	90	53	102	89	110	97	94	118	134	119	130	148	157	150	171	173	100	129	162	185	166	179	175	207	240	313	393	393	319	320	309	348	319	364	293	315	405	311	348	327	338	303	326	270	287	347
1900	23	92	70	204	162	197	178	148	195	172	128	112	254	214	165	171	185	226	173	145	191	186	115	182	167	183	129	214	202	249	266	262	227	244	218	186	172	178	231	239	159	209	236	262	228	242	162	217	265
2630	28	122	131	180	188	199	209	221	214	258	230	263	221	250	257	325	295	245	282	235	261	279	333	322	324	331	374	446	564	582	462	484	481	574	451	471	498	551	480	586	479	445	519	470	378	379	398	378	425
1290	4	4	5	20	45	33	68	76	41	112	57	68	62	60	60	98	126	82	209	70	111	130	226	130	144	285	150	212	248	240	225	196	222	247	213	166	188	333	404	261	270	267	239	270	145	202	185	497	211
3430	38	77	50	70	86	83	101	104	129	128	134	155	165	178	141	208	127	134	145	145	129	159	177	127	151	152	160	179	144	165	155	174	164	174	167	154	179	161	174	177	183	183	160	197	175	183	192	219	164
4665	17	148	83	104	133	156	139	32	2	2	3	1	0	0	0	0	0	0	0	0	0	0	0	0	3	0	0	0	0	0	0	1	0	0	0	0	0	0	1	0	0	0	1	1	1	2	2	1	1
6790	44	229	168	247	277	345	373	378	367	327	357	438	381	473	613	626	518	566	617	675	560	602	593	511	721	576	624	621	677	678	651	773	754	625	609	559	505	544	731	655	629	651	587	550	625	566	675	568	423
2120	4	10	2	14	6	8	18	17	23	21	23	23	9	10	8	11	14	23	15	15	17	13	22	19	24	22	33	22	27	32	42	52	36	66	39	26	34	33	36	43	32	35	35	31	35	38	37	53	53
1400	24	380	518	593	567	709	745	853	727	475	608	645	748	1057	884	583	746	766	705	505	601	631	740	464	585	508	443	900	866	1176	1240	1464	1064	1056	1060	818	1201	751	1064	857	588	1294	1180	1117	1186	1117	1237	1384	1316
3310	12	100	189	247	221	201	220	247	234	207	239	200	254	269	301	329	369	365	269	230	230	382	463	336	407	355	589	529	586	532	590	507	531	596	590	482	419	472	470	469	641	546	514	437	469	395	440	350	328
7240	76	219	270	311	390	292	324	353	359	288	459	265	198	260	397	536	432	407	460	518	359	602	487	348	461	466	466	705	836	1011	813	819	1076	1110	1002	679	682	767	786	1151	969	883	848	910	968	717	942	690	551
5520	18	1765	1544	2854	2806	3191	4087	3477	3629	3509	3251	3212	3102	3123	3069	3187	3070	2350	2893	2802	3170	3076	2977	2850	3444	3263	3919	4159	5109	4537	4522	4419	4388	4179	4056	4440	4975	5206	5250	5485	5839	5529	4761	5864	5909	5479	5469	5559	5870
5490	6	2	0	3	0	0	0	0	1	0	1	2	2	0	0	0	0	2	0	0	1	1	0	0	0	0	5	0	3	4	1	2	0	1	0	0	0	0	1	1	1	2	0	0	0	0	0	0	0
2190	14	42	25	65	88	73	54	90	83	153	94	118	129	179	170	167	91	124	39	43	135	225	182	326	134	111	235	248	347	382	301	386	431	374	262	201	135	144	233	291	256	281	152	127	145	69	83	105	90
2300	27	60	143	289	317	394	487	657	796	958	696	659	703	883	841	843	1254	1301	1265	1144	1301	1544	1467	1515	1515	1396	1424	2053	2267	2149	2275	2640	2572	2989	2355	2369	2042	1991	2141	2301	2100	2057	2283	2130	2401	2324	2117	2100	1854
2140	9	39	97	102	86	85	163	121	109	105	48	54	106	108	119	138	150	185	156	119	137	113	107	125	122	140	133	334	376	564	353	371	298	406	243	188	166	165	175	182	123	281	196	358	365	322	141	379	312
5610	44	372	463	602	484	524	548	642	539	439	462	395	562	606	642	690	535	577	583	678	748	692	774	711	754	851	870	1067	1087	1206	1298	1538	1519	1511	1510	1475	1259	1587	1408	1422	1521	1667	1836	1568	1784	1735	1675	1762	1695
1340	19	104	103	114	197	392	155	174	215	167	160	169	152	106	83	103	72	58	73	69	116	101	153	150	129	106	200	149	180	290	155	208	404	156	207	214	176	121	198	217	249	234	190	157	260	199	181	179	177
2210	5	284	510	506	533	823	746	934	552	474	677	1133	840	2148	1128	2073	1415	1291	970	822	840	825	1371	1046	568	587	782	1011	1738	2650	2528	2724	2199	2404	1794	1629	1847	1021	1110	964	929	1750	2721	1451	1511	1050	2335	1740	1004
6470	4	3	3	0	10	31	15	8	14	14	38	31	35	56	68	58	39	60	37	56	29	28	17	15	23	21	21	68	99	47	49	56	34	15	28	7	14	10	39	13	5	6	23	26	8	16	11	13	18
6550	51	77	132	172	212	226	212	178	266	360	480	496	556	606	704	566	856	940	755	880	941	1041	1089	1110	1297	1008	1452	1680	1913	2159	2294	2527	2135	2731	2624	2263	2473	1729	2177	1833	1859	2051	2198	2201	1964	1910	2358	2137	1883
3730	5	33	13	23	20	19	34	27	44	37	37	32	37	17	18	21	30	30	26	8	32	17	22	35	17	20	29	29	25	28	33	33	24	29	29	34	34	29	31	35	27	16	22	21	28	21	23	20	23
70	12	53	46	54	110	66	43	63	83	57	98	94	76	118	81	88	96	132	130	153	134	114	151	135	108	137	158	200	171	189	191	198	203	189	179	175	165	202	243	248	201	218	194	201	221	232	233	223	211
2060	7	71	33	40	44	75	133	291	255	233	182	302	357	264	267	335	352	346	467	393	377	665	810	851	1004	754	1034	1187	1384	1082	1259	1417	1370	1138	1446	1478	1305	1676	1493	1408	1745	1857	1840	1684	1753	1909	2018	1877	1586
7490	26	31	143	151	127	177	190	185	270	283	357	269	232	276	381	282	598	468	476	503	687	767	930	967	1267	924	1628	2032	2750	2439	3016	2718	1931	2282	2408	2726	2910	3079	3098	2484	2731	2537	2223	2293	2395	2396	2382	2718	2245
5140	3	20	353	224	274	469	685	640	436	392	937	1064	555	713	706	612	675	830	1589	1037	908	980	749	1124	1009	771	925	1074	1081	1058	843	706	757	829	735	645	507	522	307	235	231	379	528	555	838	814	493	433	509
6850	12	2	252	323	338	416	417	495	545	618	638	570	480	587	548	584	830	1142	845	821	1070	932	789	759	805	1110	1285	2018	2653	2216	2480	2254	2084	1940	2028	2020	1886	2067	2266	2222	2045	2037	2138	2085	2240	2324	2098	2048	2080
4630	9	13	10	8	32	20	24	18	29	25	37	19	41	36	48	39	25	12	27	27	47	42	47	39	61	43	41	66	89	126	91	97	114	100	91	110	99	99	128	113	108	125	149	108	105	75	94	107	101
5090	3	5	2	2	5	9	8	9	1	17	4	8	4	3	2	5	4	20	4	7	22	21	13	17	32	32	24	25	54	70	41	30	56	31	53	40	23	14	33	45	28	12	70	16	18	7	33	22	23
5330	5	11	545	398	650	205	1438	1126	700	913	1037	915	682	774	732	1754	1288	992	2229	1732	1685	1680	1937	1333	2024	1751	4377	3155	3279	3434	3250	3085	3190	3042	2983	3076	2172	2535	2761	2143	1928	2737	2878	2576	2452	2130	2626	2003	1268
6600	9	16	12	11	15	5	12	12	14	14	72	27	32	61	47	31	19	38	31	43	24	26	27	15	25	24	27	24	22	55	25	25	42	25	32	24	9	12	14	16	14	13	14	6	3	8	9	10	11
5100	87	287	4962	5820	5474	6982	12674	14839	15884	14016	13938	11341	12424	14064	14596	14359	14399	12519	12990	13633	13307	16319	14684	14888	15246	14058	14234	15203	18291	16744	16512	17441	15299	15576	14525	15006	12014	14045	13613	13353	13563	11789	11931	11276	10757	9776	11872	10377	9970
7480	11	13	69	97	163	197	210	316	332	304	552	477	339	323	473	439	280	483	559	412	506	737	766	708	830	654	1120	1135	1410	1427	1157	1131	1757	1103	1423	1337	1234	1298	1065	1136	1142	1038	879	985	994	969	1230	1117	986
5830	8	21	41	41	44	33	87	68	55	71	59	87	82	100	100	84	185	195	159	123	238	226	351	294	297	336	614	652	825	655	913	1031	941	951	953	954	885	875	971	961	970	1202	1181	1196	1186	1070	1213	1035	1078
7400	1	5	12	8	0	4	9	8	6	3	4	11	6	4	3	9	13	14	19	13	36	30	24	21	44	40	56	53	60	65	89	91	69	80	96	82	84	77	97	86	56	87	86	55	90	63	71	50	115
3100	4	44	40	43	76	67	90	54	64	70	97	89	108	109	155	146	108	191	120	249	193	260	329	349	291	355	481	574	719	834	789	913	956	1022	1235	1267	1667	1688	1716	1921	2322	2266	2324	2619	2005	2224	2062	2400	2349
2260	10	48	223	58	104	99	339	605	554	238	186	610	359	573	194	307	479	312	418	350	756	815	652	389	326	349	554	1419	939	780	946	1321	579	479	536	625	634	672	707	670	447	421	819	461	626	636	329	360	355
3780	29	52	182	176	140	114	171	240	209	205	227	239	201	225	233	312	249	232	209	186	217	288	251	189	247	266	292	190	407	322	232	327	332	231	213	258	307	320	339	348	565	589	348	375	519	358	277	277	262
5032	1	0	6	2	3	4	10	7	3	3	6	3	0	0	0	1	0	0	0	0	0	0	0	1	0	0	0	0	0	0	0	0	0	0	0	0	2	0	0	0	0	1	0	0	1	0	0	0	0
6230	14	18	1	14	12	13	6	16	9	13	11	8	10	11	13	15	21	20	17	16	21	145	85	68	78	71	34	21	15	17	14	6	19	14	28	37	54	27	47	48	38	37	45	22	26	14	24	49	33
2070	2	16	20	11	84	15	5	3	14	12	19	12	6	4	1	2	1	4	0	0	1	4	5	4	1	1	3	3	1	2	7	2	2	2	5	1	4	4	4	3	4	5	15	9	13	5	13	19	6
2080	1	10	10	18	37	50	5	29	19	19	54	23	11	12	32	14	27	11	15	15	50	18	27	23	15	63	20	17	41	44	34	23	12	6	17	8	23	7	8	13	3	13	16	22	26	38	9	10	8
770	32	430	410	665	364	320	297	355	314	178	211	187	476	353	280	241	499	351	212	185	194	150	209	320	229	163	261	386	565	943	851	988	518	834	575	565	636	505	547	407	354	251	293	372	450	579	338	668	605
1280	6	4	0	7	13	9	1	5	0	2	2	3	3	4	0	11	1	7	2	2	12	12	7	5	13	102	26	29	37	2	4	2	3	8	2	1	23	8	28	8	3	12	9	0	3	5	9	5	6
3140	10	24	0	55	2	39	23	44	22	6	39	41	9	22	60	36	24	113	65	80	16	218	105	188	231	115	92	40	48	62	67	0	1	12	6	6	46	87	129	22	19	73	76	17	30	26	42	21	33
6330	3	263	221	387	431	414	332	356	401	294	330	288	329	264	255	254	230	207	293	297	284	225	219	174	242	205	332	474	584	568	625	627	677	588	741	722	654	637	715	725	832	757	838	1035	881	948	707	748	862
640	1	16	11	13	17	18	25	14	66	32	56	53	32	34	22	54	50	53	39	77	34	53	32	100	47	46	77	122	158	305	127	104	282	173	144	124	112	108	116	110	60	111	63	94	61	54	94	63	153
3520	2	2	0	3	9	17	22	16	28	24	6	10	7	11	9	9	13	69	80	82	66	56	44	116	118	90	158	304	320	266	379	220	213	197	247	301	245	337	331	361	318	368	375	537	359	354	409	461	487
1500	2	7	7	11	26	15	14	7	6	7	16	7	4	10	34	7	6	5	17	16	14	17	40	29	22	42	46	47	115	84	131	159	255	233	245	179	122	144	158	104	162	157	113	186	189	125	121	165	164
2881	2	8	29	21	35	26	33	80	96	73	67	56	154	144	151	156	197	184	129	135	134	172	246	277	208	142	165	135	54	77	72	49	76	98	75	82	54	60	92	45	78	81	65	37	25	38	51	56	36
1430	4	247	187	290	910	353	545	1171	314	413	381	217	785	1323	608	1075	643	597	692	262	449	316	278	492	323	226	396	862	494	1096	755	730	559	524	342	419	409	363	401	496	779	346	441	763	813	678	400	458	489
2240	3	70	84	73	122	89	102	192	177	136	141	153	254	199	296	342	298	286	308	225	240	285	438	436	266	286	529	419	363	346	412	400	304	407	619	666	546	318	501	402	381	407	656	472	407	320	426	487	480
4970	1	548	1109	1654	1529	1879	2254	3200	3854	2531	3249	2967	3061	3527	5015	3296	4496	4111	3169	3731	4155	4195	5964	6653	5261	4643	6297	6983	6711	6891	7085	8338	6638	8100	8241	7699	5520	7166	6340	6222	4448	5098	5339	5291	5910	6291	4971	5911	6291
1390	10	14	21	61	17	43	35	37	35	14	34	37	109	129	120	100	103	64	106	157	126	168	113	97	124	114	135	245	226	227	361	264	266	331	258	192	183	161	313	176	168	167	130	174	171	102	165	105	185
3490	1	0	10	18	24	31	44	53	40	52	54	47	50	58	72	72	81	74	42	55	62	80	90	110	118	140	127	179	160	150	175	150	139	171	135	157	122	156	113	138	137	150	117	141	122	134	110	128	108
4840	4	0	43	24	19	27	22	52	33	40	59	69	55	44	56	54	73	117	108	62	192	196	162	224	261	212	362	581	557	593	563	525	533	602	533	570	691	535	558	485	378	535	505	398	453	596	404	453	521
4430	0	1696	1281	2602	2681	2938	3273	2654	2646	2390	2032	2019	1975	2115	2207	2435	2192	2362	2239	2885	2753	2797	2674	2074	2086	2306	3110	2870	4085	3302	2914	3085	3131	2764	2769	2870	3212	3444	3673	3688	3447	3176	2666	3490	3223	2897	3100	3187	3242
590	0	191	260	539	543	646	600	1181	341	127	167	80	374	1217	608	871	965	1556	667	1692	1459	341	863	1134	858	716	2156	2448	5529	975	3299	2976	1008	1317	603	1102	813	982	1691	1234	1539	841	987	1028	636	372	690	448	2060
1420	0	40	66	112	162	95	117	106	90	96	63	116	248	774	202	430	399	333	271	163	343	265	331	272	254	302	321	552	620	899	826	524	567	634	762	394	541	356	481	464	389	455	717	775	731	521	445	646	545
4470	0	856	1480	1817	1970	2226	3081	3433	3372	3525	3515	3677	3457	4180	4133	4274	3979	4040	3782	4162	4533	4892	4710	5425	5045	5431	6458	6681	6851	6669	6615	6325	6099	6294	6492	6934	7699	8709	7949	7673	9259	8402	7833	8503	7567	7104	7249	7685	6764
6050	0	4200	7574	9753	8916	7635	6798	6976	6082	7598	5526	6879	6773	8393	8474	10239	7934	7944	6621	5589	8228	12098	14707	14141	11656	14394	16775	14832	12575	15768	10472	13738	10407	12487	8304	12703	6668	11104	7750	7825	6180	7937	5085	6562	5939	7056	8356	7657	7311
4450	0	30	5	10	21	18	17	22	20	24	27	21	21	23	17	9	16	11	16	10	18	66	35	37	36	52	28	16	19	12	9	2	12	44	9	4	13	12	33	27	16	26	27	6	21	17	18	22	10
2490	0	30	40	51	44	59	63	56	43	35	52	58	113	92	135	102	148	91	71	72	98	93	190	199	190	172	145	148	208	213	203	261	132	234	266	288	190	212	177	259	200	233	232	300	307	224	218	315	257
1770	0	5	7	87	73	51	45	75	132	58	253	78	183	92	92	36	205	165	199	266	171	128	373	187	60	37	170	196	532	489	267	224	465	254	303	220	331	221	351	522	477	570	658	1002	514	600	337	389	440
3210	0	19	26	34	56	64	127	45	108	64	82	50	59	70	52	62	55	48	43	61	49	71	77	71	54	87	137	184	246	200	230	228	273	341	309	205	221	238	232	293	226	240	182	257	221	182	170	202	172
3350	0	36	30	65	52	45	55	34	53	25	91	24	32	53	34	42	56	26	23	28	30	18	17	27	13	18	53	81	77	58	58	57	80	78	30	48	25	49	71	84	50	53	59	109	68	44	32	56	28
3850	0	60	84	99	98	110	156	108	161	120	118	159	96	155	165	115	101	129	96	142	133	131	125	110	99	107	197	202	301	183	153	222	243	269	199	202	186	251	245	342	321	262	297	354	258	205	209	163	242
3960	0	86	96	136	121	156	146	136	152	163	199	210	156	162	182	153	117	138	145	186	158	118	137	112	130	145	181	216	289	281	260	294	353	293	311	305	322	353	311	333	345	364	358	389	370	392	363	436	383
4100	0	328	183	457	509	529	555	348	406	246	425	366	384	403	282	311	340	253	209	325	234	249	257	180	191	163	253	316	410	319	323	424	515	372	357	440	396	497	457	500	357	546	541	718	597	596	564	564	439
4210	0	46	57	138	155	135	196	214	219	99	119	138	147	139	110	166	94	134	128	219	260	202	206	148	111	144	305	354	398	453	480	444	571	480	591	452	432	437	363	428	376	452	453	435	516	531	435	454	522
4530	0	75	65	122	111	97	120	98	110	131	138	136	144	163	180	153	149	130	116	158	127	222	225	223	267	196	283	397	386	329	292	259	273	288	335	366	302	553	357	417	431	460	393	547	545	440	271	428	303
4870	0	60	76	232	306	160	200	324	260	340	148	399	297	280	428	302	205	242	129	142	180	566	364	420	258	246	417	449	581	548	558	621	492	694	771	693	1084	905	636	573	581	619	534	599	456	649	379	601	474
4960	0	71	36	146	167	130	114	240	154	111	209	115	341	182	177	139	241	214	223	415	171	162	346	219	193	170	230	198	385	226	222	188	298	260	191	206	286	251	352	403	255	367	412	333	236	297	233	198	107
5080	0	76	275	397	648	912	1300	1460	1654	1468	1485	1509	1234	1292	1286	1215	1124	1115	1135	1179	1318	1368	1345	1417	1359	1328	1402	1887	2140	2003	1917	1687	1615	1644	1611	1626	1818	1658	1663	1778	1864	1885	1896	1954	1733	1514	1561	1648	1427
5300	0	43	239	272	423	427	1111	892	1188	918	1130	1318	1013	1175	1178	1589	873	906	1199	859	1209	1398	831	925	888	924	996	831	1145	1042	1357	1133	1130	1138	1211	1167	1415	1492	1486	1386	1572	1763	1170	1629	1271	1330	1455	1290	1449
5730	0	675	1632	2224	2385	2002	2373	2321	1522	1599	1497	1883	1478	1566	1321	1361	1203	962	729	1217	1419	1793	1885	1469	1152	2082	4250	5371	4391	5386	3623	4379	4022	3639	3101	2631	2590	2701	3100	3660	3440	2966	2468	3450	3582	2970	2316	2870	3239
5780	0	404	741	1286	1061	1426	2390	2894	3616	3027	2909	3040	2146	2046	2550	1657	2431	972	829	970	1403	2146	2753	2420	2063	2014	3864	4502	5448	3921	4066	3543	3505	3797	3370	3219	2707	3527	3640	5202	4535	4591	3602	5426	5133	4074	2471	2268	3298
5860	0	18	6	18	16	16	35	24	52	31	36	37	12	30	21	20	33	23	19	25	16	32	31	23	11	7	26	35	65	94	81	122	121	131	125	163	158	126	153	257	168	215	247	329	346	251	333	306	128
5940	0	588	481	1014	1498	1285	1445	1271	1437	1062	1079	837	550	621	638	735	509	429	275	739	532	700	772	673	504	430	728	740	1018	690	926	751	695	714	443	545	536	487	531	516	689	671	606	869	876	973	580	721	656
7070	0	106	129	222	214	217	241	149	161	166	173	217	132	133	130	147	96	93	77	79	117	105	154	109	128	258	319	301	378	337	260	299	313	284	197	291	211	276	298	378	364	379	296	395	341	294	257	231	265
7130	0	126	560	652	857	732	882	844	901	851	689	885	755	826	706	566	377	544	479	561	507	763	876	559	451	553	1166	1580	1713	1711	1456	1506	1720	1336	1248	987	863	909	991	1505	1761	1244	1150	1623	1291	1035	609	716	904
7320	0	117	43	123	140	110	138	145	205	138	210	237	279	128	217	211	287	184	272	320	199	223	387	258	172	124	187	237	474	427	567	444	393	414	425	423	336	454	394	491	413	499	341	408	348	276	300	318	428
7460	0	135	243	248	233	345	350	225	186	242	205	313	289	250	186	152	90	199	195	191	235	287	301	284	372	294	557	479	660	669	721	707	871	743	806	650	616	557	554	727	719	563	608	853	570	500	356	506	851
1460	0	79	73	146	81	125	144	175	133	70	116	168	273	492	375	428	309	254	352	193	346	345	469	361	267	307	464	780	1195	895	614	677	589	651	511	677	535	547	445	398	370	567	542	486	573	504	386	510	358
1490	0	10	16	20	17	39	30	18	38	40	72	74	87	139	148	260	192	143	170	204	325	270	380	281	352	354	416	670	698	741	645	705	463	666	599	515	478	347	545	493	436	439	554	526	586	404	499	310	317
1350	0	74	182	165	313	190	327	258	230	187	197	452	231	402	535	483	540	532	357	524	486	383	602	821	608	933	979	1282	2154	1760	1809	1945	1713	2046	1998	2031	2005	1600	1715	1748	1970	1665	2196	1498	1732	1446	1391	1335	1094
5491	0	1	0	1	3	0	0	2	2	1	0	2	4	2	3	1	3	1	2	6	0	4	3	6	6	5	11	5	12	13	9	12	13	16	25	22	26	28	20	17	20	22	18	29	32	26	23	40	13
6780	0	3	1	4	12	11	12	18	20	13	22	24	29	21	21	30	16	22	34	41	29	41	50	46	49	41	27	24	29	27	35	33	40	29	28	38	11	26	22	21	16	21	21	20	16	9	21	16	12
1870	0	196	161	105	381	276	260	767	739	186	28	74	465	174	361	379	342	266	129	181	136	743	2003	1193	1468	2140	4452	3736	3726	3087	3420	2914	5170	4291	3649	2901	5694	4329	2714	5106	1474	3791	4020	1998	3680	1552	1784	3664	5174
40	0	4	4	2	23	143	49	137	132	48	104	324	223	459	1151	1139	1014	741	149	152	196	89	524	1499	206	336	128	1299	803	1614	1376	557	478	528	638	793	804	1312	734	677	891	893	1454	332	1122	388	2062	900	215
1470	0	16	17	19	15	14	6	13	42	9	17	48	41	154	41	79	293	74	36	84	16	41	31	110	39	43	24	65	124	106	101	167	106	101	133	81	57	108	81	92	46	48	86	138	137	224	108	128	182
1670	0	52	74	60	126	79	127	121	145	88	73	479	182	160	383	472	400	270	494	219	294	337	356	372	316	286	199	212	426	414	480	366	435	537	842	644	567	379	462	486	254	556	842	457	454	377	378	323	408
5380	0	822	897	1502	1048	1336	1546	1978	1266	1520	986	961	1086	1223	1452	1257	930	836	660	569	531	673	1019	1064	949	1389	1507	1222	1173	1150	1256	1490	1134	1432	1240	1111	880	1191	735	473	443	648	394	567	387	624	605	469	556
2930	0	225	412	612	477	395	710	801	534	724	653	863	542	602	522	678	502	399	303	313	434	702	519	261	183	262	907	509	578	493	629	967	742	913	499	833	690	1000	865	1522	1053	1250	632	689	583	426	404	527	734
3190	0	37	599	260	277	491	631	435	401	980	1001	733	623	687	509	673	327	803	416	448	543	524	715	575	819	728	1533	1323	1350	1551	1328	1668	1815	1751	2192	2210	1664	2104	2442	1894	2384	2545	2238	2812	2617	2511	2435	2528	2217
3420	0	83	133	196	189	150	199	214	217	211	219	218	255	240	307	280	338	284	293	273	283	373	441	521	458	431	586	721	681	655	607	575	609	544	609	577	616	710	586	625	744	895	816	871	1061	984	880	830	828
4190	0	4	4	5	7	6	15	4	3	0	5	2	1	1	3	2	3	5	1	5	2	0	4	5	0	0	2	2	5	0	1	3	9	2	4	10	1	5	12	7	9	12	8	15	24	7	12	9	8
4461	0	4	6	5	4	3	2	9	0	4	0	1	7	7	0	6	6	12	2	3	4	18	14	22	24	3	17	17	23	60	44	62	82	53	39	92	79	94	64	122	95	136	91	140	111	77	125	92	67
4490	0	9	4	7	18	7	2	3	6	5	1	5	6	8	3	7	7	8	5	2	9	14	8	6	2	4	9	2	13	15	11	11	24	29	23	26	15	37	49	50	22	39	55	59	74	66	43	52	31
5120	0	405	1403	3684	2372	2109	2721	3339	4903	6481	3363	2337	3174	4396	1923	2544	2276	2437	2805	3784	2459	3966	6519	6627	2491	3532	2731	3487	4488	3114	4022	3631	3611	3943	3396	3550	4889	5504	5002	5318	5305	5237	5681	5288	5321	4006	3492	3463	2653
5012	0	67	0	0	27	0	0	51	232	288	0	188	315	21	102	61	113	0	0	5	14	170	82	24	26	22	170	113	34	6	35	44	60	121	140	107	89	66	87	138	77	148	122	96	74	59	98	110	68
3050	0	17	109	32	45	43	101	82	15	34	60	58	114	149	96	72	30	59	83	21	20	37	15	91	74	96	123	151	47	269	249	109	121	67	93	66	43	101	80	49	96	111	118	100	123	129	64	190	111
1370	0	47	12	31	103	53	103	67	15	113	43	128	88	137	149	110	123	165	105	86	153	195	180	291	154	213	236	521	455	492	334	574	417	550	500	365	472	365	389	414	362	397	273	283	262	230	285	256	325
3480	0	2	10	13	22	16	26	21	21	38	29	34	29	35	60	56	53	50	57	35	55	46	92	99	98	104	149	181	143	137	165	171	126	151	160	117	122	129	87	133	127	130	121	136	126	129	131	103	91
5450	0	63	70	248	119	180	171	167	122	91	49	27	155	102	148	163	183	128	74	68	142	91	158	182	95	112	100	203	152	174	156	223	144	121	132	91	129	79	66	44	22	65	31	66	58	102	34	33	89
5960	0	5	275	412	818	982	1298	1548	1915	1805	1655	1683	1350	1287	1591	1526	1529	1279	1478	1276	1405	1376	1563	1730	1803	1665	1816	2317	2533	2699	2655	2487	2489	2624	2434	2515	2642	2896	2813	3021	2988	3034	2811	3037	2681	2683	2556	2876	2255
3620	0	17	5	14	8	8	20	17	11	13	14	21	13	17	30	20	30	34	18	27	23	35	74	52	36	49	67	119	208	82	96	97	101	106	195	89	165	118	151	197	141	153	310	320	248	220	216	232	227
4750	0	66	630	1154	1252	1697	2202	1606	1688	1524	1449	1561	1484	1793	1557	1883	1667	1502	1173	1122	1392	1689	2127	2526	2594	2446	3716	3327	4034	3227	3385	3524	3793	3701	3691	3752	3344	3663	3674	3459	4110	3230	2968	2896	3373	3009	3449	3558	3756
2250	0	23	37	51	33	136	249	323	316	149	269	272	292	480	397	222	325	358	480	252	444	272	359	522	407	318	975	1753	1085	735	1592	2551	839	547	612	635	643	982	635	751	629	446	517	497	585	355	411	717	676
4540	0	58	395	503	776	869	1132	1411	1362	1303	1508	1622	1516	1562	1756	1737	1238	1100	1261	1218	1489	1456	1467	1505	1534	1731	2390	2920	3190	3471	3335	3276	2986	2844	3105	3069	2921	3420	3253	3436	3209	3110	2913	3580	3336	2820	2993	3246	3268
4710	0	10	10	31	17	26	42	29	32	35	36	31	35	43	34	40	32	35	32	33	28	22	43	26	36	39	45	69	94	77	87	94	106	100	72	108	90	104	119	94	107	80	72	89	81	67	87	56	66
7060	0	3	0	5	4	2	3	4	8	4	3	26	10	2	4	3	5	2	5	7	6	7	10	2	3	1	9	12	22	16	19	23	17	39	16	43	38	44	25	39	59	43	39	63	62	52	48	32	31
2640	0	19	47	116	116	227	303	346	249	364	225	313	346	353	366	344	438	318	278	385	478	421	671	608	603	472	542	565	685	598	718	701	475	541	425	518	603	615	514	825	728	517	613	693	515	457	638	859	455
5880	0	21	410	554	1239	1409	1633	1734	1888	2141	2287	2399	1926	1673	2213	2528	2124	1997	1954	1783	2670	2871	2904	2751	2595	2538	3146	3708	4374	4391	4638	4398	4314	4853	5014	4674	4728	4776	4122	4417	4508	4246	3894	4253	4023	3612	4497	4585	4182
5210	0	11	420	340	97	171	772	264	390	540	457	301	343	778	325	796	534	499	1249	648	894	809	574	993	1777	949	1895	1330	2101	1863	3334	1174	1471	1300	1707	1951	1707	1509	1376	978	1515	1580	1029	1062	1440	1287	1499	1150	1013
50	0	2	3	0	0	0	0	0	0	8	0	0	1	0	0	2	0	0	0	0	0	0	0	0	0	0	0	0	7	1	1	0	0	3	1	0	0	0	5	38	8	6	3	1	1	4	0	0	0
3650	0	1	3	0	3	2	4	2	7	11	2	8	4	7	16	8	11	8	5	4	8	8	10	9	3	4	12	16	16	11	8	13	19	14	16	14	11	13	20	16	25	14	17	8	12	18	7	8	5
4180	0	15	16	20	37	20	43	19	25	20	39	38	45	20	44	63	64	58	47	29	53	44	47	35	69	37	73	79	69	76	51	99	89	99	67	48	54	106	86	72	50	46	42	54	52	42	44	61	51
4830	0	1	0	8	5	10	5	1	12	1	2	3	8	2	4	6	6	4	4	6	4	3	11	14	8	2	5	2	15	11	4	9	11	8	8	26	14	23	9	21	17	24	31	39	33	91	42	36	28
5030	0	1	0	1	1	0	4	6	2	0	2	4	4	2	2	3	4	6	0	5	2	6	1	1	1	0	2	1	0	9	7	5	5	6	9	12	4	9	8	8	20	17	18	46	29	34	28	38	29
3670	0	2	16	66	17	12	28	36	16	12	27	14	58	105	31	37	44	119	30	23	33	37	42	9	131	67	130	60	94	46	115	38	72	95	75	56	29	35	69	82	184	33	53	62	40	70	66	12	39
6260	0	2	2	1	3	4	5	8	7	6	9	8	5	8	10	11	7	6	5	9	2	6	8	5	20	13	12	28	40	16	19	18	27	17	17	36	16	21	12	33	23	26	32	18	15	12	18	19	15
6500	0	5	4	7	2	9	10	7	16	25	28	22	53	40	36	49	26	30	39	27	22	21	22	18	22	19	47	31	50	52	39	39	30	24	17	17	14	19	15	38	24	17	34	19	14	16	13	31	33
7000	0	11	34	65	41	73	83	51	25	29	22	18	22	23	55	69	69	48	48	30	46	72	49	49	27	42	45	60	77	72	60	79	54	38	61	40	65	44	44	67	83	56	43	158	66	51	39	35	31
3333	0	1	0	0	0	0	0	0	0	3	0	3	1	1	1	4	1	2	0	1	1	4	4	2	1	3	4	1	4	7	1	4	7	6	10	4	2	4	1	4	8	4	4	6	3	4	3	8	4
6300	0	1	0	0	0	0	0	1	0	0	9	3	3	0	3	3	4	8	7	9	4	5	7	20	25	31	0	3	12	5	28	26	17	16	29	31	18	39	21	24	2	17	20	30	19	15	7	15	26
5990	0	13	164	197	275	317	485	450	486	465	444	572	492	545	483	560	524	486	614	558	737	805	736	772	816	825	945	989	1178	1147	1204	1233	1099	1131	1135	1071	1195	1214	1134	1161	1163	1374	1124	1317	1290	1230	1260	1409	1131
1830	0	2	3	5	1	30	14	15	6	2	6	92	18	8	36	44	10	6	26	4	5	23	17	43	11	6	20	24	63	85	31	39	104	69	91	108	34	196	206	71	73	151	415	148	392	227	75	162	149
7571	0	1	1	2	1	0	3	1	3	0	1	1	2	0	0	0	0	1	1	2	1	1	0	0	0	0	0	0	0	0	2	0	0	0	0	0	0	0	0	0	0	0	0	0	0	0	0	0	0
4570	0	9	115	125	130	133	203	224	205	198	225	341	425	416	460	427	463	287	201	265	304	356	413	438	396	466	713	768	830	900	898	797	801	775	710	747	822	944	872	916	866	900	826	989	875	841	732	815	872
4790	0	27	7	23	21	24	29	17	1	5	15	42	17	17	17	15	21	25	10	13	18	23	37	31	20	17	22	28	20	63	13	11	27	4	24	18	24	28	20	12	9	6	17	5	8	2	15	5	3
3270	0	2	0	6	2	5	5	4	3	2	4	8	5	3	3	14	3	8	6	1	14	26	21	21	40	43	23	46	25	33	42	27	40	41	40	56	66	75	57	53	69	59	78	83	106	126	89	130	105
3080	0	50	73	37	19	16	27	73	39	21	43	63	16	101	122	65	89	81	54	64	26	64	155	56	123	36	143	151	66	135	123	101	96	86	94	91	122	139	156	60	130	208	198	165	136	78	173	133	88
4130	0	15	306	355	510	522	835	726	742	835	984	1235	1017	911	988	1170	915	1013	1005	897	1149	1338	1451	1346	1497	1168	1745	1960	2535	1985	2049	1926	2058	2268	2668	1993	1808	1760	2104	2081	2397	2279	1647	1851	1816	1582	2095	1918	1909
6412	0	1	0	0	0	1	0	1	0	1	0	0	0	1	2	1	0	0	0	1	1	1	1	1	0	1	2	0	1	0	0	0	1	1	0	0	1	0	0	2	0	0	0	2	1	1	0	0	1
4250	0	3	58	197	311	145	358	184	556	564	375	281	109	513	309	246	264	180	249	259	236	416	384	252	323	367	692	855	634	682	830	575	536	622	503	736	687	726	627	729	468	412	505	727	533	559	331	580	509
4620	0	28	422	709	1071	1174	1645	2056	2156	2079	1640	1709	1637	1549	1692	1846	1658	1656	1849	1814	2117	2119	2270	2217	2305	2435	2628	3031	3307	2901	3210	3327	3053	3502	3453	3369	3178	3701	3388	3523	3579	4014	3692	3738	3497	3243	3783	3859	3515
4640	0	16	18	52	36	55	55	89	121	61	63	91	98	141	129	101	119	112	104	123	144	142	186	177	160	167	338	303	414	328	421	470	450	451	554	580	458	550	473	397	443	560	510	521	451	360	328	315	327
5660	0	4	2	10	3	10	14	7	16	44	55	40	27	78	84	19	49	41	60	59	35	72	52	22	36	14	299	238	93	218	360	328	405	425	393	343	732	432	605	69	237	141	84	131	156	175	176	145	86
6070	0	20	327	534	732	994	1426	1406	1521	1604	1594	1324	1338	1261	1524	1756	1496	1502	1538	1371	1684	1822	1904	1944	1843	1861	2427	2682	2913	2836	3166	3613	3453	3622	4014	4081	4344	4923	4630	4610	4626	5156	4167	4622	3784	3762	4151	4333	3705
6150	0	21	538	819	1421	1460	1976	1795	1811	1986	1717	1897	1498	1641	1660	2233	2011	1451	1569	1543	2139	2435	2362	2746	2493	2503	2896	3679	3734	3853	3767	4471	3330	4238	3830	3576	3364	4153	3922	4382	3964	4248	3566	4353	3656	3189	3093	3693	3072
6292	0	7	15	40	37	42	36	57	67	88	53	107	132	83	99	83	105	85	103	125	164	155	246	250	161	397	399	401	472	466	486	475	412	487	458	564	530	541	455	585	519	556	551	639	650	486	442	492	550
6560	0	34	369	339	410	429	591	653	669	629	650	763	693	810	886	820	1094	858	1024	881	1307	1472	1495	1467	1603	1423	2392	2667	3020	2529	2989	3185	3169	3673	3195	3581	3880	3934	3962	3735	3719	4101	3624	3705	3399	3218	3553	3732	3692
7680	0	7	134	278	197	206	305	306	430	311	421	544	529	462	672	589	419	427	408	404	447	660	832	854	930	996	1555	1908	2109	1558	1904	1719	1558	1565	1550	1325	1557	1740	1916	1877	1944	1631	1491	1544	1456	1385	1466	1638	1942
4402	0	3	3	43	0	5	16	20	42	30	20	63	45	40	60	55	28	77	23	28	24	51	36	24	23	26	25	39	43	45	28	68	65	65	53	63	49	67	67	57	77	38	39	62	59	56	90	51	76
4290	0	10	16	37	40	28	50	54	87	48	59	60	36	49	62	75	40	68	87	88	56	52	70	51	68	85	120	135	142	127	153	143	142	158	215	148	179	165	148	178	180	147	172	220	180	183	179	214	206
6660	0	1	0	0	0	1	0	0	0	0	1	2	1	0	3	1	1	0	0	1	1	0	0	1	0	0	2	1	10	14	23	9	3	6	9	18	3	16	21	29	31	24	0	4	2	1	0	2	0
5390	0	5	22	35	55	53	49	62	63	38	92	44	62	73	97	192	64	77	74	92	123	150	234	207	463	174	196	196	271	123	195	324	243	289	145	190	196	135	166	283	253	180	147	244	93	101	403	174	136
5620	0	4	298	835	824	1128	1776	2080	2148	1380	1437	1507	1767	2169	2114	2485	2805	2087	2257	2617	1944	2987	3183	3004	3970	4080	4679	4855	5020	5047	5106	6121	5463	5356	4698	4300	3949	4474	4145	4925	4970	4911	4116	4445	4466	3520	3447	4305	4075
7150	0	11	126	193	225	226	306	439	374	418	461	663	586	625	655	683	828	563	723	559	717	905	796	830	770	1118	1480	1878	1819	1904	1795	1845	1814	1454	1221	1152	1150	1362	1375	1687	1524	1154	1249	1396	1351	1213	1213	1324	1272
1300	0	1	23	9	1	12	43	8	4	1	1	6	3	5	2	1	13	21	17	52	31	22	27	28	13	26	16	94	89	61	65	141	46	49	22	115	87	180	96	183	78	43	81	84	155	66	62	21	25
5800	0	43	29	44	44	58	101	92	144	106	131	113	184	145	206	124	134	129	162	112	160	177	153	111	160	121	203	337	327	316	394	294	303	245	309	191	201	204	199	228	164	188	149	214	230	147	156	177	197
3830	0	5	25	20	6	20	5	13	9	14	11	5	3	2	6	5	7	4	0	0	0	12	4	16	1	0	0	0	2	0	0	0	0	0	2	0	0	0	1	0	0	0	0	0	0	0	0	0	0
5480	0	1	12	17	20	13	22	31	9	2	9	7	3	10	17	45	13	34	78	21	21	43	30	42	46	35	33	53	57	148	132	101	176	154	153	66	63	95	67	116	107	103	107	91	122	84	125	85	46
6720	0	1	3	2	0	4	2	1	1	2	2	2	0	0	2	2	2	4	4	4	5	7	12	4	6	11	10	10	8	22	26	13	32	23	21	17	18	9	15	13	15	17	20	13	18	27	17	18	16
1920	0	13	4	11	5	24	8	9	8	4	0	0	0	0	16	0	0	0	0	0	0	10	10	11	0	7	13	16	16	10	9	0	0	4	2	0	4	4	1	2	2	3	1	1	3	1	0	1	0
6883	0	17	4	15	4	24	27	21	23	22	17	14	18	36	13	37	22	11	13	5	14	33	46	10	30	14	36	26	8	27	13	18	68	22	38	55	47	64	38	51	55	73	58	53	63	88	73	51	73
7170	0	2	19	44	19	27	40	28	64	50	58	57	99	91	112	118	58	59	51	38	61	61	83	34	84	52	80	97	95	132	122	142	159	147	165	83	118	130	134	140	96	125	102	133	98	70	104	99	97
5040	0	2	108	118	157	162	136	147	223	186	141	174	159	180	240	182	133	124	202	191	222	146	224	195	172	189	279	343	340	259	354	384	321	359	418	263	331	256	258	272	453	287	277	279	224	259	202	244	286
5910	0	4	105	126	97	101	121	213	132	130	136	195	269	160	238	173	229	146	172	161	200	149	151	100	119	108	254	346	348	287	304	401	392	398	471	288	316	314	349	320	292	270	269	275	279	206	178	154	257
6000	0	2	6	0	1	3	0	0	0	2	2	0	2	5	4	1	0	4	4	2	12	5	11	4	13	4	18	5	12	7	2	7	26	7	11	16	13	7	7	11	10	8	16	13	17	9	16	20	23
7520	0	14	100	25	31	64	36	24	26	44	46	56	40	103	52	37	19	37	24	28	66	36	55	56	84	72	215	165	241	291	146	260	245	217	290	287	191	305	234	330	341	195	221	297	213	143	146	159	290
5740	0	0	389	581	718	628	728	580	583	318	435	841	920	903	1094	860	872	611	541	442	419	395	592	512	593	701	1146	1686	1376	2291	1398	1718	1871	1759	1386	1342	1292	1378	1361	1731	1423	887	1077	1414	1509	1167	814	1421	1223
7020	0	0	318	640	474	586	791	880	1036	825	828	1293	1572	1523	1806	1720	1570	1839	1480	1744	1177	1381	2423	2203	2700	2502	2625	3737	3552	3440	4059	3467	3695	3383	2541	2115	2437	2397	2463	2901	2790	2224	2714	2386	2433	2213	1756	2130	1833
2971	0	0	10	10	15	32	18	14	10	30	22	40	7	6	12	12	9	11	18	17	11	13	20	21	14	33	29	31	76	67	73	56	56	65	38	66	46	72	50	85	69	107	63	63	81	97	93	84	76
4641	0	0	177	273	327	288	518	651	696	723	728	750	686	758	697	761	807	868	836	808	847	855	817	699	893	1053	1207	1503	1969	1986	1498	1616	1620	1184	1355	1554	1327	1432	1647	1636	1073	1380	1157	1577	1543	1290	1543	1686	1460
4780	0	0	242	299	644	781	1251	1329	1184	1440	1524	1655	1363	1090	1230	1504	1205	923	1148	1055	1461	1464	1543	1464	1624	1528	2315	2434	2563	2348	2521	2478	2443	2320	2656	2774	3033	2886	3000	2709	2510	2790	2245	2493	2196	2164	2435	2303	2097
5540	0	0	378	327	443	499	871	720	708	898	752	925	665	659	629	709	1088	1173	929	778	1385	1537	1329	1124	1140	1473	1975	2381	3000	2536	3050	3114	2641	3065	2781	2885	2641	2834	2915	2994	3004	2827	2712	2706	3104	2742	3293	2890	3124
5671	0	0	475	475	827	915	1579	1584	1605	1786	1968	1601	1444	1534	1655	2060	1638	1888	1970	1537	2152	2434	2269	2230	2324	2081	2785	3314	4249	3517	4255	3637	4008	3528	3848	3935	3724	3680	3938	3784	3534	3964	2889	3224	3068	2735	3408	2950	2777
6460	0	0	143	255	380	260	427	569	625	809	732	765	650	668	596	614	837	959	905	924	1083	965	1026	1357	1242	1435	1560	2163	2857	2742	2702	2750	2648	2459	2387	2247	2305	2516	2799	2614	2322	2316	2581	2704	2664	2285	2573	2139	2057
6650	0	0	98	161	167	123	233	266	421	355	332	376	357	379	451	535	519	488	478	556	479	465	458	469	481	519	554	624	665	799	750	758	671	766	653	693	891	877	839	854	754	713	628	877	739	709	721	824	677
6800	0	0	121	180	231	258	331	333	314	368	333	373	391	383	356	435	491	432	584	454	578	596	660	674	739	617	999	945	1387	1213	1081	1304	1372	1159	1131	1196	1201	1228	1359	1256	1138	1359	1069	1128	1122	964	1223	1321	1110
7221	0	0	88	65	156	227	152	162	183	275	331	457	407	190	253	285	317	525	477	439	298	461	576	544	681	532	1000	1020	1574	1651	1303	1507	1813	1256	1628	1985	1191	1538	1362	1310	1079	1133	853	916	1161	1253	1441	1497	1272
7430	0	0	143	260	546	208	591	584	969	607	951	980	663	770	979	1069	541	548	622	408	649	769	795	417	707	456	755	901	1030	675	870	677	593	603	1042	539	898	775	803	887	822	696	369	563	532	508	867	760	608
4690	0	0	26	114	111	123	108	163	300	138	175	214	263	300	300	276	316	311	471	328	377	553	459	557	714	551	749	883	1162	1091	1375	1415	1344	1470	1221	1245	1496	1489	1453	1527	1393	1542	1443	1411	1332	1128	1142	1223	1199
7380	0	0	197	233	607	718	1139	1089	877	1089	987	1324	1104	891	1250	1390	1060	776	1121	944	1041	1417	1405	1422	1532	1354	1954	1975	2324	2098	2305	2274	2028	2873	2458	2352	2408	2769	2352	2632	2857	2886	2524	2371	2204	1805	2433	2164	2055
4480	0	0	105	141	145	164	189	211	196	229	171	320	299	318	425	331	279	299	297	253	309	322	347	299	267	228	623	513	370	494	419	561	537	631	642	672	639	764	733	866	811	816	872	719	743	717	704	707	682
4691	0	0	1	18	19	44	54	68	79	85	42	74	67	65	53	56	49	61	100	111	77	150	199	252	351	440	300	417	447	456	496	459	430	420	361	352	480	577	403	385	443	464	398	475	504	499	405	583	579
4810	0	0	245	457	1007	989	1432	1537	2045	1857	1979	2019	1564	1504	1905	1926	1415	1243	1450	1352	1729	1772	1665	1707	1511	1511	1745	2077	2307	2284	2286	1968	1804	1905	1887	2023	1973	2104	1955	1774	1717	1756	1511	1911	1577	1474	2030	2025	1555
4920	0	0	337	449	434	402	696	194	306	275	248	370	380	493	448	342	483	154	213	79	313	877	723	878	800	859	2004	1634	1454	1627	1573	1287	1597	1589	1607	1348	928	1224	1399	1039	1235	831	796	840	902	692	943	832	717
7080	0	0	32	38	28	34	28	10	25	57	19	24	26	31	38	22	12	22	25	18	17	30	24	23	28	21	38	35	62	51	26	30	30	27	30	25	21	23	17	14	18	18	12	22	19	20	12	13	19
7331	0	0	14	38	30	25	26	41	21	37	37	57	31	33	34	27	36	27	72	21	18	81	97	90	71	91	89	143	141	221	159	125	142	168	150	114	135	196	156	181	167	162	174	187	221	131	125	163	167
440	0	0	8	136	49	75	95	38	175	88	334	293	317	102	259	103	770	300	637	516	653	290	332	777	506	554	422	479	781	342	712	445	343	405	247	677	249	263	1108	496	249	180	381	451	173	194	280	235	301
2940	0	0	345	452	638	901	1175	1464	1540	1691	1664	1304	1848	1484	1770	1510	1488	1254	901	867	1298	1079	1412	1305	1322	1998	1702	1996	1946	2617	1897	1658	2348	1718	1551	1772	1790	2521	2226	2961	2666	2019	1794	1980	2153	1773	1926	1650	1221
3120	0	0	137	170	300	319	420	227	300	397	625	487	388	404	712	674	487	401	672	195	252	300	247	301	416	283	344	465	597	420	628	437	579	700	487	636	531	574	672	663	665	573	842	664	869	686	713	609	642
4330	0	0	44	77	157	180	105	108	146	162	178	149	116	112	84	99	94	132	153	106	117	114	124	131	160	131	182	286	327	357	246	308	291	204	291	278	262	276	308	322	219	188	187	228	185	191	236	216	224
5150	0	0	12	2	0	0	6	3	2	2	0	4	2	2	1	10	6	24	17	18	27	34	50	43	51	23	61	91	95	55	72	82	61	61	86	75	57	49	102	68	131	92	64	55	83	105	73	59	109
5280	0	0	60	0	0	0	0	0	0	48	82	54	47	0	0	0	228	487	272	64	232	401	143	176	87	272	270	1012	1147	1205	1129	1178	618	754	650	1001	609	1405	948	668	768	467	681	667	667	513	717	461	808
5590	0	0	3	0	0	0	0	0	0	5	0	1	0	0	0	0	180	250	12	6	392	302	1	35	1	258	135	334	406	505	513	625	539	561	566	637	495	672	590	474	684	630	546	407	555	340	595	362	326
5850	0	0	65	105	120	261	348	289	297	382	451	420	371	396	481	496	672	772	731	721	960	799	784	848	798	754	872	1178	1366	1217	1539	1565	1377	1434	1682	1449	1686	1563	1732	1403	2172	2344	1937	1934	2038	2094	2176	1828	2060
7570	0	0	34	0	0	0	0	0	0	0	1	0	0	0	0	0	177	277	89	94	245	225	70	116	148	233	293	600	758	635	503	570	458	480	463	370	403	411	459	379	496	369	472	405	604	549	791	343	417
7630	0	0	144	45	87	83	102	151	100	126	199	250	250	141	251	224	432	740	725	582	670	940	596	649	788	825	1469	1821	2788	2375	2009	1996	2286	1264	1907	2041	1578	1791	1843	1852	1395	1749	1649	1572	2047	1866	1733	1658	2006
2950	0	0	276	143	307	156	167	370	265	358	371	343	492	343	391	362	167	403	330	410	422	564	450	269	483	732	1340	1815	1027	2238	1171	1327	1872	1176	1376	1431	923	1174	1336	2014	1465	1374	1109	1339	1598	838	712	912	1121
530	0	0	85	358	443	700	1292	595	1903	875	555	1125	772	427	1314	1001	638	988	1062	1376	2335	1908	1928	1267	1281	1194	1409	2124	1527	2151	2655	2509	2306	4230	4384	3290	1582	3053	2899	1932	3352	1584	3008	1928	1955	1012	1544	1832	1473
6291	0	0	67	89	92	96	242	235	293	280	306	354	307	315	316	341	370	262	383	347	376	371	433	428	374	388	442	533	687	637	730	668	593	650	733	655	840	775	852	836	850	788	701	865	540	596	652	652	633
2860	0	0	1	2	0	0	0	0	3	2	0	3	2	4	1	5	1	5	11	23	32	11	23	13	7	17	23	19	27	27	39	23	23	7	19	15	26	15	9	6	12	7	5	13	10	4	1	5	5
4680	0	0	32	44	74	49	163	213	108	159	267	301	282	292	246	301	329	302	402	357	344	398	447	442	495	462	567	682	887	756	923	868	810	793	895	872	792	893	932	1020	869	939	896	902	827	788	804	878	750
5180	0	0	85	109	223	202	286	346	276	214	363	399	333	432	372	436	487	263	510	440	410	642	658	648	1334	926	944	1344	1240	1198	1115	845	736	860	776	636	582	604	677	633	695	866	617	612	694	523	742	675	678
6690	0	0	54	84	133	124	220	214	300	426	435	373	478	385	324	435	327	382	472	381	271	410	309	421	316	457	568	836	945	931	1034	1019	915	861	944	1052	1232	1246	1216	1054	957	977	730	991	696	698	986	998	697
7410	0	0	249	228	244	165	426	464	418	338	580	471	464	469	570	550	364	472	436	372	573	567	463	488	571	577	831	870	1190	1152	857	911	968	671	1075	1193	1082	1127	1271	1191	895	903	801	1078	1093	925	1072	897	901
7540	0	0	44	21	36	42	66	42	62	62	62	63	55	75	109	109	93	79	99	111	136	166	118	153	121	130	238	274	296	249	321	345	316	343	324	357	412	407	460	463	436	501	414	361	340	315	401	431	379
4890	0	0	30	115	82	124	126	103	53	66	14	1	0	31	0	75	9	37	115	86	118	37	53	246	176	263	186	471	478	435	495	435	422	268	228	282	417	412	470	572	440	263	331	451	354	290	248	207	243
2550	0	0	3	0	0	0	0	0	0	2	0	0	0	0	0	0	31	55	8	3	56	61	47	61	68	104	96	155	153	139	127	158	115	150	133	168	128	115	102	71	85	87	120	59	72	77	70	50	22
6180	0	0	1	0	0	0	0	0	0	4	6	4	0	0	0	0	21	12	22	6	4	15	4	16	18	12	26	32	83	26	35	31	8	3	48	39	36	46	60	36	19	12	31	13	14	26	31	30	30
6610	0	0	10	10	10	12	13	11	11	6	14	18	12	7	6	4	138	153	62	64	101	110	52	32	29	36	78	205	350	256	317	266	284	382	291	253	276	216	283	287	236	183	271	158	213	215	300	153	205
4021	0	0	7	9	10	15	14	14	31	7	33	60	28	57	59	94	49	42	56	57	75	105	102	111	115	102	229	224	198	166	157	158	214	229	225	233	262	301	357	270	254	273	213	231	238	176	219	297	210
4320	0	0	53	82	136	96	81	100	157	125	91	140	89	160	168	137	156	116	132	84	167	216	327	267	373	373	664	834	911	842	733	896	855	1028	1136	935	1052	859	837	1045	955	962	984	991	890	615	718	850	855
4910	0	0	28	73	88	111	127	49	53	81	65	141	145	84	109	214	179	116	107	214	167	173	282	318	291	230	383	407	600	492	463	555	487	792	532	446	453	611	498	464	491	466	439	436	460	300	388	522	452
5690	0	0	39	30	55	48	61	41	90	135	63	78	68	50	34	97	146	53	79	73	93	153	258	154	211	250	755	720	732	618	842	734	830	1317	1168	1007	819	899	1456	981	1372	1397	742	987	653	674	765	877	936
5900	0	0	105	218	244	299	337	435	350	547	437	688	513	618	523	622	981	662	527	525	767	831	934	912	1058	929	1506	1265	1602	1817	1734	2245	1996	2220	2154	1743	1763	1808	2024	1976	1888	1845	1555	1873	1890	1590	1662	1932	2187
6440	0	0	7	14	4	16	4	12	22	33	53	83	78	65	73	99	101	104	115	104	116	123	124	115	69	144	214	213	273	222	286	248	329	325	310	336	319	339	299	285	297	292	304	315	247	238	197	201	245
6640	0	0	7	22	26	26	7	7	68	26	22	48	43	21	35	38	41	33	25	41	48	40	111	92	35	82	132	146	170	169	128	196	116	178	172	211	190	207	171	247	234	222	223	278	233	178	135	172	251
7300	0	0	26	105	205	138	198	146	136	177	162	304	215	204	315	393	209	129	216	204	397	334	233	270	255	261	507	455	388	363	540	273	164	390	562	347	370	471	408	449	627	614	338	434	405	298	390	310	572
7670	0	0	115	144	296	229	413	494	685	436	510	537	502	417	466	643	403	343	386	344	512	528	434	551	451	455	657	671	795	716	775	721	521	602	599	575	630	597	707	831	801	715	678	921	650	700	821	731	747
490	0	0	60	295	343	71	95	328	238	501	336	249	228	223	252	310	260	175	237	247	355	275	639	528	365	443	368	425	327	311	165	298	331	113	278	2046	110	150	259	293	519	151	160	223	85	69	88	111	135
1220	0	0	11	4	26	23	20	13	79	31	46	9	17	71	142	23	375	73	64	0	3	5	9	3	8	9	2	15	2	18	6	4	36	111	101	34	27	7	112	116	6	13	5	91	2	11	28	56	9
1230	0	0	5	51	15	1	30	138	41	100	54	64	46	38	90	40	103	50	37	20	27	51	64	143	65	107	138	164	221	305	238	123	60	3	102	15	6	12	105	190	16	163	9	27	17	18	84	7	64
2870	0	0	1	0	0	0	2	1	4	0	6	4	1	1	6	7	4	10	1	12	6	0	4	6	7	8	7	28	14	5	3	5	0	2	6	6	2	5	4	5	13	14	12	13	23	8	10	9	9
3970	0	0	35	32	81	56	150	122	156	154	171	154	151	186	241	259	165	159	201	142	208	200	168	194	192	143	206	207	351	233	269	234	172	178	215	218	246	223	255	177	235	206	232	237	226	182	291	205	212
4070	0	0	208	255	638	727	1356	1267	1401	1532	1596	1923	1234	772	1040	1588	944	973	1050	1066	1447	1451	1250	1333	1286	1305	1379	1461	1587	1786	1482	1590	915	1329	1472	1485	1699	1738	1236	1298	1313	1374	1239	1593	1174	1062	1670	1591	1526
4340	0	0	32	10	41	8	47	53	56	100	71	47	63	40	60	92	85	75	103	43	53	74	49	56	43	49	52	66	81	87	84	81	55	24	63	79	104	68	82	123	38	51	27	49	23	22	37	39	84
4580	0	0	17	23	49	24	84	89	106	115	141	151	118	145	236	249	152	203	211	160	208	230	203	170	155	106	181	178	183	250	255	238	216	182	188	202	214	231	287	244	233	264	204	274	260	256	289	278	220
5911	0	0	193	184	661	577	796	1093	1079	1165	1228	1151	897	886	1129	1154	993	879	720	699	1045	855	858	694	873	963	945	856	1111	1148	719	693	698	716	660	655	694	857	700	829	773	717	739	757	693	687	767	771	663
6320	0	0	17	18	28	31	93	66	66	80	115	126	83	132	163	224	147	102	133	110	136	156	146	137	155	106	128	143	200	192	219	195	250	228	252	312	317	312	334	330	319	260	211	233	166	198	286	199	193
7420	0	0	145	167	561	481	522	724	838	968	852	845	492	733	899	1011	719	623	613	505	786	874	702	636	525	424	720	732	852	713	836	671	593	689	637	845	770	1017	803	815	763	842	629	705	532	512	940	791	606
2810	0	0	17	34	27	23	44	23	47	54	50	20	32	52	51	10	23	14	22	48	29	15	25	22	32	20	24	80	40	37	77	55	32	42	17	24	28	19	50	37	50	49	35	38	54	40	41	42	31
2882	0	0	46	42	89	166	60	40	50	37	96	57	38	75	84	118	105	25	37	19	26	75	70	51	95	104	86	128	133	101	129	137	156	114	155	75	93	133	183	363	391	166	140	124	179	105	158	131	103
4679	0	0	71	27	48	26	87	133	69	45	41	40	38	31	17	16	93	16	6	25	17	19	11	20	30	38	20	43	15	25	48	26	94	64	34	47	51	95	70	71	53	73	70	155	83	67	51	85	72
6430	0	0	174	111	157	119	3	115	89	30	117	132	149	110	193	213	68	250	262	201	309	210	213	128	228	232	314	479	488	499	407	386	433	397	399	387	294	316	376	439	403	302	443	493	491	434	309	452	424
4030	0	0	6	9	23	31	70	76	77	98	116	110	75	70	73	79	53	73	87	67	70	101	88	119	131	116	126	176	313	235	131	122	217	106	213	249	287	356	538	295	214	268	264	203	262	264	332	305	307
4240	0	0	6	42	8	28	50	99	36	117	155	56	54	42	61	63	124	126	61	88	94	104	86	69	118	119	162	129	195	204	137	147	205	147	156	185	182	131	197	155	127	120	75	124	121	100	113	126	86
6680	0	0	43	23	100	31	44	82	54	203	249	292	204	182	150	132	229	164	391	357	435	418	413	504	563	464	795	993	1390	1074	1051	847	1066	785	1024	1181	905	1155	1054	1151	842	1151	1108	1162	1247	968	1229	1154	1118
1780	0	0	12	52	15	43	12	31	39	68	15	20	33	17	19	13	34	74	73	139	79	74	104	99	331	71	189	108	190	93	211	121	189	251	225	171	143	96	91	113	350	504	425	164	343	366	147	808	148
4760	0	0	109	47	167	245	672	535	823	724	707	740	600	546	613	640	537	451	398	516	263	521	500	558	512	466	552	415	537	610	597	529	447	497	464	462	505	620	661	405	219	221	256	280	201	233	240	239	141
7330	0	0	102	76	282	277	658	612	801	802	863	841	757	692	985	1026	632	718	616	523	742	608	704	636	647	425	626	853	975	813	961	673	659	558	627	651	808	667	617	605	557	651	634	707	569	535	686	772	493
3410	0	0	3	2	1	1	4	1	2	4	4	2	1	3	4	5	3	6	6	7	1	3	2	8	8	10	7	3	11	9	6	14	12	19	12	15	13	25	22	16	17	12	19	19	23	11	9	11	10
4080	0	0	39	36	37	20	37	51	46	28	58	33	41	31	20	25	28	47	23	28	56	44	41	44	29	30	77	61	79	89	75	70	62	83	89	71	47	41	38	42	45	69	34	44	36	25	42	55	35
4220	0	0	5	1	76	26	48	54	5	207	85	11	9	31	64	32	3	10	8	3	31	15	15	32	71	52	41	16	47	44	9	59	9	37	10	21	10	31	42	5	5	17	9	1	8	4	0	12	2
12	0	0	7	96	184	240	511	497	650	714	294	421	227	366	457	246	651	431	378	529	0	2	6	1	0	5	4	200	0	5	0	1	0	0	3	0	42	139	0	47	45	76	0	53	4	14	15	6	0
3340	0	0	6	5	3	5	3	10	7	8	1	5	3	7	10	13	11	6	9	10	12	8	14	10	15	16	9	20	23	13	12	11	23	18	21	19	21	29	21	26	20	17	15	11	15	24	23	13	5
1410	0	0	4	25	61	80	169	204	213	150	158	178	265	299	117	227	463	243	388	275	416	540	491	383	338	399	662	503	428	464	563	556	401	402	340	272	277	382	396	495	462	441	326	266	298	276	307	250	211
2920	0	0	7	118	90	370	255	518	477	679	412	605	617	434	578	395	562	591	306	212	356	307	301	419	221	359	359	383	318	533	356	352	562	394	346	328	483	805	363	735	617	336	323	376	450	346	377	241	309
1250	0	0	287	49	633	49	143	326	439	331	247	223	242	285	401	284	304	679	274	357	673	532	442	877	584	642	1633	1187	1623	1525	1895	1728	1243	1225	1487	1695	1548	1389	1385	1724	2430	1248	1052	1352	1082	1143	1435	1480	1110
30	0	0	4	2	0	1	0	6	1	1	0	0	6	6	1	1	5	5	0	0	8	2	2	4	1	4	13	4	7	20	23	15	6	5	4	11	11	11	10	1	4	7	4	10	6	3	9	7	0
4360	0	0	9	16	12	10	15	28	17	17	8	15	23	18	11	18	24	39	41	25	53	34	37	24	48	37	55	55	60	48	50	66	74	57	48	68	80	79	55	70	85	124	71	80	61	49	55	75	69
4123	0	0	1	2	0	1	1	0	0	1	11	3	21	4	6	3	4	5	5	26	5	9	29	15	15	5	10	18	15	7	23	36	18	54	34	36	50	63	45	54	67	52	7	33	59	90	62	122	89
3790	0	0	1	4	5	2	5	9	7	6	11	12	10	8	7	20	17	17	16	10	11	17	16	15	17	13	11	14	19	21	19	25	16	12	18	9	18	26	20	19	20	27	22	16	14	12	21	26	11
4110	0	0	55	6	43	33	40	10	36	112	98	115	86	97	103	79	14	36	56	56	33	36	57	80	144	177	287	307	258	313	230	298	281	238	289	271	224	306	204	240	274	226	293	295	222	213	133	231	215
4140	0	0	31	7	15	12	14	25	19	22	22	16	18	25	14	25	3	7	2	10	13	14	15	27	24	50	80	67	110	103	78	101	65	77	91	116	45	116	112	101	100	76	89	96	85	48	27	56	90
7110	0	0	82	58	63	34	65	66	54	37	28	40	35	42	38	56	13	37	34	17	39	32	60	45	21	51	62	87	37	65	35	32	31	19	26	17	19	18	34	18	19	10	7	12	6	5	8	6	7
4310	0	0	18	22	68	93	128	227	150	154	162	176	88	139	172	166	163	114	116	106	184	140	135	148	145	147	164	208	196	168	221	198	163	176	172	175	220	253	197	247	202	187	158	228	209	183	236	242	281
7100	0	0	10	38	204	232	157	315	267	296	185	156	154	144	202	161	169	150	89	92	166	164	134	121	87	110	105	95	130	102	71	67	78	104	64	115	79	150	136	108	138	74	92	151	55	61	117	119	91
7010	0	0	7	5	2	1	14	15	12	24	26	20	14	20	17	20	25	26	38	27	22	21	37	30	32	22	35	33	58	30	31	44	46	56	41	44	40	36	46	34	35	52	30	39	30	23	54	45	30
4000	0	0	2	2	0	5	7	10	6	2	6	11	2	7	8	17	10	6	9	9	25	28	11	7	25	33	11	25	12	15	20	21	11	14	14	22	19	8	24	16	24	38	26	36	22	23	37	35	31
2780	0	0	1	2	7	2	3	3	1	2	20	2	1	15	9	4	12	4	1	0	51	0	0	0	3	4	7	5	7	14	11	15	9	9	12	0	0	9	10	45	37	33	4	24	5	20	10	0	12
5077	0	0	6	0	0	0	0	30	38	21	0	31	39	43	38	27	9	16	24	43	30	7	2	4	1	2	4	2	0	0	4	5	9	0	1	3	5	2	1	1	6	0	0	8	0	0	0	2	1
4040	0	0	3	4	1	5	10	7	16	15	12	24	11	7	23	14	17	7	17	14	26	63	45	39	30	13	47	54	59	62	80	79	78	112	97	123	74	114	114	100	66	116	84	107	82	87	113	111	109
4300	0	0	10	8	43	41	11	50	39	32	28	39	34	92	64	49	46	71	2	48	75	27	40	23	28	42	66	129	54	98	32	19	99	24	24	30	10	71	16	31	40	42	28	53	21	14	26	31	26
5050	0	0	18	15	19	13	17	51	20	9	13	18	24	37	41	15	13	17	21	26	38	29	26	38	24	31	59	61	62	52	79	60	71	84	61	68	92	93	85	94	84	76	57	88	86	118	84	98	73
3280	0	0	7	7	6	9	15	37	30	48	55	57	48	50	65	97	35	58	33	24	43	38	30	21	17	17	35	28	30	35	27	30	25	18	32	24	16	21	31	28	22	41	28	23	24	37	19	22	1
5000	0	0	276	324	841	1601	2491	5401	860	878	480	953	1244	1198	3847	515	2936	1998	2916	5331	7733	1804	2139	1637	1596	1160	1082	1235	875	1645	4784	2046	796	2322	695	1534	1264	4636	858	782	738	1239	806	1203	1132	595	1314	75	525
3550	0	0	4	3	8	8	19	24	21	17	19	16	15	21	27	34	27	20	25	19	23	29	26	41	56	49	55	66	75	69	58	57	57	79	63	86	74	65	50	70	90	78	52	68	66	53	74	52	48
3090	0	0	11	85	74	84	86	53	124	14	62	126	50	155	151	145	76	99	85	28	57	147	297	155	105	83	130	63	88	27	81	70	50	41	206	164	110	84	99	97	95	129	75	93	109	57	225	83	51
3400	0	0	1	0	0	0	0	0	0	0	1	1	0	0	0	0	0	0	0	0	0	0	2	1	0	0	0	4	3	5	1	2	6	4	1	5	4	2	3	0	6	1	6	1	4	1	1	5	9
3810	0	0	1	0	0	0	0	0	0	0	1	0	0	0	1	1	0	0	0	0	1	0	0	0	0	0	0	2	0	2	0	2	2	0	4	6	1	13	0	2	0	1	0	0	1	0	0	2	3
5920	0	0	3	4	0	7	5	12	13	12	21	13	6	18	5	18	16	11	26	16	30	22	35	37	17	40	34	56	69	62	67	56	72	72	63	68	46	57	66	97	79	82	107	62	66	59	32	67	40
6200	0	0	27	34	94	67	58	52	109	59	115	95	94	93	143	210	91	99	157	161	217	201	264	206	237	168	256	318	334	405	423	259	298	424	365	214	178	257	230	179	268	232	129	218	252	228	221	260	236
4010	0	0	3	0	0	1	1	0	0	0	0	1	0	0	0	0	5	0	1	2	0	4	5	5	1	4	11	16	10	13	28	18	41	28	41	22	32	39	39	18	31	26	19	26	26	43	50	45	46
3460	0	0	1	0	0	0	0	0	0	0	0	0	0	0	1	0	1	2	0	0	1	0	1	0	0	1	0	4	1	1	3	3	3	6	5	1	9	5	5	2	10	8	14	18	18	22	11	23	20
4410	0	0	2	0	0	0	0	0	0	0	0	0	0	0	2	2	0	1	2	0	1	0	3	2	1	3	1	3	2	2	5	1	3	2	4	3	2	4	3	3	4	0	8	7	5	13	8	13	7
4550	0	0	8	0	0	0	0	4	1	6	15	18	29	32	40	38	42	34	34	19	24	13	30	34	27	24	41	36	39	49	42	29	35	46	36	19	19	15	16	39	24	19	29	27	22	16	9	31	11
4820	0	0	36	0	0	0	3	18	16	53	77	46	86	108	165	157	102	112	146	133	135	36	123	70	147	86	171	161	120	145	73	100	79	167	122	100	37	45	25	86	44	124	142	114	49	24	52	52	32
7340	0	0	9	0	0	0	0	0	3	24	19	42	41	29	43	37	45	37	28	17	50	26	28	8	14	13	52	41	83	70	35	21	47	81	75	46	40	17	18	64	37	19	55	29	35	18	16	12	22
5310	0	0	21	12	74	65	81	76	168	82	143	156	44	43	65	155	96	90	114	68	103	56	68	39	64	65	95	88	102	134	130	68	94	53	68	78	60	67	106	78	99	74	65	118	48	75	118	154	110
6090	0	0	2	7	2	2	0	5	10	12	11	25	20	5	28	20	5	20	11	17	18	19	13	16	16	13	30	30	35	35	35	35	40	59	58	68	53	51	61	67	75	82	67	72	56	71	61	47	70
3451	0	0	2	0	0	0	0	0	3	11	9	14	7	5	18	14	4	3	3	3	7	6	4	7	8	4	3	12	3	3	1	10	15	16	10	18	9	17	8	11	12	10	10	6	14	15	16	17	12
3570	0	0	1	1	1	3	1	0	4	0	3	4	1	3	5	2	9	2	1	0	4	2	3	6	3	6	9	13	13	8	13	7	14	11	10	11	2	14	12	17	19	23	20	19	25	27	27	22	20
3151	0	0	2	2	0	1	1	58	0	2	56	74	1	33	46	44	45	34	2	31	43	37	22	19	19	16	1	0	0	0	0	0	0	0	0	0	0	0	1	0	0	0	0	0	0	0	7	1	1
5650	0	0	2	62	342	377	270	250	323	238	150	174	67	57	66	100	59	41	46	56	169	135	84	94	92	60	168	158	143	123	125	119	126	150	154	48	43	93	78	99	125	94	96	116	113	127	106	142	113
4370	0	0	1	0	0	1	1	0	0	0	0	0	0	0	0	0	0	0	0	0	0	0	0	0	0	0	0	0	0	0	0	0	0	0	0	0	0	0	0	0	1	0	0	0	0	0	0	0	0
6340	0	0	2	10	6	1	0	14	24	5	11	8	6	4	8	3	3	2	4	5	9	6	16	30	26	33	54	31	50	86	84	65	102	104	81	66	41	85	78	108	88	73	110	106	127	80	55	101	136
5760	0	0	0	2	2	0	0	0	1	2	1	1	4	5	5	0	3	0	8	3	5	1	2	2	13	1	9	36	23	5	6	22	12	21	4	27	9	22	1	5	13	3	3	15	22	7	7	14	16
2770	0	0	0	4	0	1	0	0	0	0	0	0	0	0	1	0	0	0	1	0	1	0	0	0	0	0	0	0	0	0	0	0	0	0	0	0	1	0	0	0	0	4	4	0	10	0	0	0	0
20	0	0	0	3	3	4	2	2	4	4	7	6	4	12	6	6	7	12	10	7	19	20	24	35	26	11	17	43	43	84	54	45	45	74	81	72	68	73	77	82	81	65	60	69	31	70	63	49	25
3840	0	0	0	13	11	5	5	8	18	12	17	5	5	19	7	11	20	10	31	9	3	10	5	8	18	5	10	19	29	36	33	12	12	5	4	5	2	10	11	4	2	1	20	7	12	7	15	11	7
5220	0	0	0	2	0	0	4	0	2	0	5	18	1	0	0	2	18	68	14	41	102	146	83	49	66	114	141	272	346	166	367	423	299	378	297	232	182	237	496	421	254	143	399	247	47	228	146	73	370
570	0	0	0	4	0	0	0	0	0	0	0	0	0	0	36	11	10	3	8	3	3	0	0	0	0	9	46	22	0	0	0	0	1	0	0	22	0	4	0	0	1	0	0	0	0	0	3	0	1
3560	0	0	0	1	2	0	3	0	0	1	0	2	1	1	1	1	0	1	0	4	2	4	0	4	0	7	8	8	12	5	18	14	15	10	11	11	7	9	11	22	17	16	17	12	19	18	11	13	23
2970	0	0	0	2	0	1	1	0	3	10	2	4	2	3	3	4	2	1	4	2	3	2	0	7	1	1	10	7	6	2	14	7	10	15	9	5	9	11	10	7	15	18	15	4	7	6	13	9	14
1210	0	0	0	1	6	84	11	388	5	8	9	8	19	7	42	4	29	0	0	0	36	0	8	90	1	8	16	5	42	18	32	71	111	151	77	88	13	232	240	295	103	130	563	244	562	482	179	107	193
3990	0	0	0	7	26	38	63	69	35	46	72	76	32	37	40	71	53	29	48	44	46	69	30	49	50	45	52	56	64	50	51	55	33	59	52	63	70	56	72	81	87	69	68	91	87	57	102	62	102
3740	0	0	0	1	0	0	0	0	0	0	0	0	1	0	1	0	0	2	0	0	0	1	1	0	0	0	0	0	2	0	0	0	0	1	1	1	0	1	0	0	1	1	0	0	0	1	0	1	0
6900	0	0	0	3	1	1	0	0	3	1	22	23	28	26	22	26	31	27	28	28	27	27	44	4	1	22	35	44	58	43	59	57	54	56	58	59	52	65	55	64	59	43	69	74	28	36	30	21	48
534	0	0	0	1	0	1	0	198	170	12	59	80	147	201	84	308	16	50	61	19	56	15	483	174	192	391	169	165	182	349	28	10	127	329	326	683	233	474	503	579	286	211	559	471	260	770	814	756	509
3660	0	0	0	1	0	1	6	0	2	1	0	2	0	0	3	0	1	3	0	2	0	0	0	2	1	1	2	4	0	2	0	0	6	0	2	1	0	1	1	2	5	3	1	2	1	2	3	1	1
1530	0	0	0	1	23	5	6	1	17	1	3	12	2	2	0	5	8	4	5	15	35	15	11	7	8	11	14	18	32	61	60	40	40	65	77	59	99	78	50	21	41	54	50	31	65	44	16	25	23
1510	0	0	0	2	1	0	2	6	3	0	1	32	1	5	5	3	1	2	2	6	14	16	18	12	19	14	10	11	42	34	19	47	15	34	20	28	44	16	30	31	21	18	34	10	30	29	22	22	22
4720	0	0	0	1	0	0	0	0	0	0	2	0	1	1	2	2	0	0	3	2	0	0	2	0	1	1	1	5	6	13	12	11	6	5	1	4	7	4	5	5	4	2	3	11	6	8	6	2	5
7120	0	0	0	1	0	1	3	9	9	10	5	19	21	18	21	18	20	11	17	21	6	10	15	7	8	7	31	30	15	38	32	52	26	39	42	29	34	16	25	37	56	38	29	34	30	37	14	23	29
3240	0	0	0	3	0	0	0	0	0	1	0	0	0	0	0	0	0	0	0	0	0	0	0	0	0	0	0	0	0	0	0	0	2	0	0	0	0	0	0	0	6	7	12	6	7	3	0	0	0
3732	0	0	0	1	0	0	5	2	2	2	7	5	2	3	5	4	3	6	1	3	2	3	5	3	3	2	12	6	11	8	5	7	4	8	3	4	4	4	4	6	4	5	5	5	5	5	5	5	2
2980	0	0	0	1	0	0	0	0	0	0	0	1	3	0	0	0	0	0	0	0	3	0	1	1	0	0	0	0	2	1	2	1	2	0	3	3	2	3	1	7	1	1	5	4	4	5	4	1	4
2150	0	0	0	1	0	0	1	0	0	0	0	0	0	3	1	1	2	0	7	2	0	0	0	0	0	1	0	6	2	6	4	2	11	23	4	12	9	9	5	25	1	6	5	11	23	8	6	0	4
3070	0	0	0	2	0	2	2	0	0	0	0	6	6	0	1	7	8	23	26	0	4	6	7	0	7	1	0	16	20	0	11	11	4	4	2	3	7	6	0	8	26	15	28	15	4	29	14	5	21
670	0	0	0	0	2	0	0	0	0	0	0	2	0	4	2	24	0	0	2	1	1	4	2	4	0	3	1	1	2	0	21	9	1	4	1	0	0	1	2	0	0	0	0	0	2	13	2	15	12
1150	0	0	0	0	2	0	0	0	1	0	1	0	0	1	0	0	0	0	0	0	0	0	0	0	0	0	0	0	0	0	0	0	0	0	0	0	0	0	0	0	0	1	0	0	0	0	0	0	0
290	0	0	0	0	4	8	0	10	33	13	6	2	5	4	17	18	6	6	14	20	18	8	14	30	19	11	16	47	35	10	31	47	19	12	53	23	36	11	15	20	22	26	21	44	26	22	3	16	14
7332	0	0	0	0	1	0	0	0	0	0	0	0	0	3	1	1	1	0	1	1	3	2	1	0	1	1	2	0	3	1	5	1	0	3	0	0	0	0	1	2	1	0	1	0	0	1	4	0	0
300	0	0	0	0	67	0	3	0	2	25	2041	202	36	3	529	48	690	87	329	0	8	0	5	27	8	4	12	30	0	127	67	41	15	0	0	49	3	83	38	4	16	1	200	1	0	13	0	0	1
1520	0	0	0	0	1	4	0	4	0	0	23	1	0	3	0	2	20	9	6	4	5	14	12	13	20	10	26	21	48	25	35	24	15	32	27	32	13	29	18	14	21	15	16	25	23	13	7	18	18
4642	0	0	0	0	1	0	0	0	0	0	0	0	4	9	4	2	10	7	7	1	0	2	1	0	0	3	11	1	0	1	0	1	8	3	7	0	0	1	15	51	17	47	27	15	42	24	60	54	55
400	0	0	0	0	4	0	0	0	0	0	0	0	4	0	0	0	46	11	7	2	1	85	0	0	1	15	4	92	42	6	395	72	6	30	2	0	15	156	6	111	351	0	175	164	30	487	102	18	3
4022	0	0	0	0	3	0	2	2	1	2	1	3	0	1	3	1	0	0	0	0	0	6	3	0	0	1	8	11	37	1	18	23	10	20	25	18	8	27	19	13	12	28	22	19	16	28	16	20	31
6970	0	0	0	0	2	0	0	0	2	0	1	3	0	0	0	2	20	26	0	0	11	3	0	0	3	6	6	35	27	30	31	35	61	56	37	35	35	67	46	41	17	31	40	18	7	6	21	12	6
720	0	0	0	0	2	11	1	10	1	0	0	0	0	1	0	12	5	0	1	4	1	0	0	0	0	0	0	0	1	2	1	0	0	0	0	0	0	0	0	0	0	0	0	0	0	0	0	0	0
3720	0	0	0	0	1	3	0	2	1	0	0	3	4	0	2	1	1	1	2	1	4	1	2	4	3	4	5	3	3	2	4	4	4	4	0	7	2	4	3	3	2	3	1	3	4	3	1	0	1
3180	0	0	0	0	0	1	0	2	8	2	1	1	0	1	2	6	8	5	5	0	0	2	0	11	4	1	6	6	7	13	2	13	14	5	10	25	21	13	12	16	13	19	31	45	75	70	106	41	24
600	0	0	0	0	0	1	0	0	0	0	0	0	0	0	0	0	10	3	2	337	26	26	8	3	13	2	7	17	21	190	6	47	9	34	33	34	43	10	18	27	35	17	15	13	12	6	4	11	7
3690	0	0	0	0	0	2	0	0	2	2	1	0	2	0	1	3	1	1	0	1	2	2	0	1	0	1	2	1	1	1	1	2	0	2	1	3	2	1	1	0	3	1	1	1	0	0	0	0	1
7530	0	0	0	0	0	2	0	2	3	1	1	0	2	0	0	0	0	0	0	0	0	3	3	2	2	0	0	0	0	0	0	0	0	0	0	0	0	1	0	0	0	0	0	0	0	0	0	0	0
150	0	0	0	0	0	0	1	0	6	0	6	4	105	2	32	11	0	13	21	0	16	0	1	1	41	4	2	12	2	9	5	1	0	3	1	1	0	0	0	2	0	4	0	0	21	0	0	0	1
2973	0	0	0	0	0	0	6	0	0	0	0	0	0	0	0	0	0	0	1	4	0	1	2	0	2	1	0	10	3	2	4	0	0	1	2	4	3	2	3	2	0	4	2	1	0	0	1	4	0
4460	0	0	0	0	0	0	1	0	0	0	0	0	0	0	0	0	0	0	0	0	0	0	0	0	0	0	0	0	0	0	0	0	0	1	0	1	0	0	2	0	0	0	2	0	2	2	0	0	0
230	0	0	0	0	0	0	1	0	0	4	0	1	0	0	4	0	2	6	91	363	102	167	28	47	50	52	83	131	126	109	146	257	82	84	78	192	92	77	75	56	50	78	93	199	102	128	65	111	104
1480	0	0	0	0	0	0	1	0	0	0	0	0	0	0	0	0	0	10	37	36	56	43	0	4	4	10	1	90	150	75	112	127	49	75	142	86	56	105	164	231	146	32	83	75	58	73	154	29	28
1650	0	0	0	0	0	0	15	0	0	0	0	0	0	0	0	0	0	15	2	5	2	2	0	1	25	4	4	25	8	115	1	72	10	4	2	4	1	102	7	3	3	7	2	0	3	1	13	0	0
110	0	0	0	0	0	0	1	0	0	0	0	0	0	0	0	0	1	1	0	2	1	7	2	3	0	2	3	21	29	17	11	24	25	24	19	16	10	56	36	58	49	10	26	39	51	21	46	11	2
550	0	0	0	0	0	0	10	0	0	33	4	2	6	0	0	0	160	245	102	70	186	106	44	517	82	72	183	246	494	279	304	293	218	209	176	204	173	375	299	379	555	222	373	321	285	140	308	72	193
1550	0	0	0	0	0	0	1	0	0	13	0	0	0	0	0	0	2	2	36	38	34	17	43	66	38	24	28	131	104	91	27	22	37	26	16	80	13	14	7	17	26	12	36	225	5	17	26	19	12
1810	0	0	0	0	0	0	8	8	58	35	5	12	28	2	37	3	0	23	4	4	8	12	22	3	7	6	162	34	39	53	45	55	17	33	16	41	32	24	39	25	46	67	55	52	61	86	101	111	126
2320	0	0	0	0	0	0	1	0	0	0	0	0	0	0	0	0	2	0	2	0	0	0	0	0	0	0	0	120	0	0	0	0	0	0	0	0	0	0	23	0	0	0	0	0	0	0	9	0	0
5790	0	0	0	0	0	0	0	1	1	0	0	2	0	1	1	0	0	1	0	0	0	0	0	0	1	1	0	3	2	3	3	0	4	22	0	12	0	1	0	3	8	22	11	27	42	17	32	46	32
3975	0	0	0	0	0	0	0	1	0	1	1	0	1	3	8	2	11	3	3	4	6	1	4	2	4	2	4	1	2	2	4	1	2	3	2	2	3	0	1	5	0	1	1	3	7	0	2	7	1
6880	0	0	0	0	0	0	0	2	4	3	10	15	15	13	11	9	12	11	14	9	8	4	8	0	2	11	10	12	26	29	23	12	24	23	18	22	20	20	13	12	28	14	23	37	34	26	15	19	23
3110	0	0	0	0	0	0	0	0	2	12	0	0	9	7	0	0	0	0	2	0	12	1	8	3	1	0	14	5	2	2	4	3	5	2	0	0	0	0	4	9	0	2	1	0	0	0	0	0	0
5700	0	0	0	0	0	0	0	0	1	0	0	0	0	4	2	10	0	6	4	4	8	0	0	0	12	0	17	7	0	37	131	143	153	5	169	128	101	121	108	128	107	134	109	93	0	0	0	17	67
1331	0	0	0	0	0	0	0	0	4	0	0	0	0	3	0	0	0	0	0	0	5	0	4	0	0	0	43	12	10	20	5	6	15	11	36	22	10	16	13	8	6	40	24	25	8	25	6	37	10
3700	0	0	0	0	0	0	0	0	1	0	1	0	0	0	0	2	0	2	0	2	1	1	0	1	0	1	0	0	3	1	3	2	3	2	2	3	0	1	1	2	2	2	3	2	3	0	1	3	0
1141	0	0	0	0	0	0	0	0	19	0	0	0	0	0	0	0	0	0	0	0	0	0	0	0	0	0	0	0	0	0	0	0	0	0	0	0	0	0	0	0	0	0	0	0	0	0	0	0	0
5570	0	0	0	0	0	0	0	0	0	2	0	0	1	0	0	0	68	166	114	209	203	133	106	161	182	146	182	485	602	486	528	480	486	536	486	316	357	523	433	459	657	627	635	569	507	421	480	281	303
1489	0	0	0	0	0	0	0	0	0	12	0	0	0	0	0	0	7	3	0	0	0	0	0	0	0	3	23	0	0	8	0	0	11	3	23	22	10	11	11	17	13	19	153	31	10	50	9	1	25
2540	0	0	0	0	0	0	0	0	0	2	0	0	1	0	0	0	9	23	22	13	23	14	18	20	14	12	24	56	101	70	58	83	46	89	71	106	73	93	89	114	55	52	48	54	50	47	33	79	69
2560	0	0	0	0	0	0	0	0	0	1	0	0	0	0	0	0	2	3	1	4	2	16	18	7	23	12	20	21	34	32	30	41	16	32	21	18	30	15	11	10	8	21	17	5	26	7	9	6	11
4600	0	0	0	0	0	0	0	0	0	3	0	5	2	0	2	4	0	5	1	4	2	0	1	0	9	0	6	2	4	2	3	1	0	0	13	3	1	1	1	2	0	0	2	3	2	6	3	6	1
100	0	0	0	0	0	0	0	0	0	1	0	0	0	0	0	0	1	3	7	1	1	3	0	4	2	3	10	7	23	18	18	29	22	21	9	11	7	21	15	8	16	12	16	15	14	13	12	4	4
710	0	0	0	0	0	0	0	0	0	10	1	2	2	0	0	0	18	37	14	26	15	45	1	18	25	40	13	261	147	176	128	305	150	194	105	187	89	307	196	326	257	58	293	160	168	160	267	105	75
4510	0	0	0	0	0	0	0	0	0	2	0	1	2	0	0	2	1	1	3	1	1	0	2	0	7	1	9	2	2	4	4	3	1	4	6	6	2	2	3	2	0	1	2	3	1	0	0	7	3
3860	0	0	0	0	0	0	0	0	0	1	0	0	0	0	0	0	0	1	2	0	4	5	0	0	0	2	0	3	3	0	8	5	4	5	6	5	1	0	4	1	1	3	2	2	1	3	3	2	3
3152	0	0	0	0	0	0	0	0	0	1	0	0	0	0	0	0	0	3	10	11	4	0	0	2	0	0	0	0	0	0	0	0	0	1	0	3	58	4	0	0	0	0	0	0	0	0	0	0	0
2160	0	0	0	0	0	0	0	0	0	1	0	0	0	0	1	1	0	0	1	1	1	0	0	0	0	0	0	0	0	1	4	1	0	1	0	1	1	0	5	4	5	1	0	1	0	0	1	0	1
3130	0	0	0	0	0	0	0	0	0	0	2	0	0	0	0	0	0	0	0	0	0	0	0	0	0	0	0	0	0	0	0	1	0	0	0	0	0	0	0	0	0	0	1	0	0	0	0	0	0
634	0	0	0	0	0	0	0	0	0	0	3	0	0	0	25	4	2	16	0	0	0	0	2	6	1	12	0	11	1	1	2	154	5	7	3	1	10	19	0	2	0	0	7	4	13	0	9	18	42
2230	0	0	0	0	0	0	0	0	0	0	3	0	0	0	0	0	15	3	7	12	28	11	10	1	23	1	12	21	15	17	37	21	13	7	11	7	3	10	11	15	25	11	14	24	21	27	23	12	3
2960	0	0	0	0	0	0	0	0	0	0	1	0	3	17	4	4	3	4	27	15	12	1	9	1	0	22	27	8	1	10	1	16	12	7	5	4	0	1	1	7	3	11	8	12	4	0	4	6	5
3300	0	0	0	0	0	0	0	0	0	0	6	7	27	17	5	0	2	0	0	0	0	8	0	1	0	0	0	0	0	0	0	0	1	1	0	0	1	0	1	0	0	0	1	0	5	0	1	0	0
420	0	0	0	0	0	0	0	0	0	0	0	160	256	0	0	0	0	0	0	0	0	0	0	0	0	0	0	16	28	29	77	67	71	5	15	9	9	277	435	872	662	59	293	576	292	189	338	9	3
6510	0	0	0	0	0	0	0	0	0	0	0	1	0	0	0	2	0	0	2	1	2	0	0	1	0	0	22	4	1	9	3	2	5	8	14	23	4	11	24	21	15	18	6	24	8	8	7	14	17
4451	0	0	0	0	0	0	0	0	0	0	0	1	0	0	1	1	1	2	3	2	0	0	1	16	2	1	1	4	0	0	3	1	1	1	4	2	3	2	2	1	0	3	1	3	0	0	0	0	1
4172	0	0	0	0	0	0	0	0	0	0	0	1	0	3	0	1	1	0	0	1	0	0	0	0	1	0	0	0	0	2	1	2	1	1	5	4	0	5	2	2	2	5	2	1	1	0	0	1	0
1590	0	0	0	0	0	0	0	0	0	0	0	0	2	0	0	0	12	1	1	0	4	0	0	0	0	0	0	53	7	35	15	100	63	5	2	4	18	105	149	20	188	33	52	94	65	56	200	3	0
6121	0	0	0	0	0	0	0	0	0	0	0	0	3	0	156	147	180	257	223	463	636	742	885	517	419	490	774	822	1201	987	816	962	954	957	889	440	764	1134	1210	1503	1743	1080	1279	1437	1423	1094	1559	1629	1694
1140	0	0	0	0	0	0	0	0	0	0	0	0	0	1	0	0	0	0	0	0	0	0	0	0	0	0	0	0	0	0	0	0	0	0	0	0	0	0	0	0	0	0	0	0	0	0	0	0	0
3089	0	0	0	0	0	0	0	0	0	0	0	0	0	5	0	0	0	0	0	0	0	0	0	0	0	0	0	0	1	1	1	1	1	0	7	3	0	0	1	2	16	8	0	0	0	1	18	0	3
3910	0	0	0	0	0	0	0	0	0	0	0	0	0	1	2	2	0	0	0	0	1	0	1	0	0	0	0	0	0	0	0	0	0	0	0	0	1	0	0	2	1	1	0	0	0	0	0	0	0
6490	0	0	0	0	0	0	0	0	0	0	0	0	0	0	1	0	0	0	0	0	0	0	0	0	0	0	0	0	0	0	0	1	0	2	0	2	1	0	0	0	0	0	0	1	0	0	0	0	0
660	0	0	0	0	0	0	0	0	0	0	0	0	0	0	1	0	0	0	0	0	0	0	0	0	0	0	0	0	0	0	0	0	0	0	0	0	0	0	0	0	0	0	0	0	0	0	0	0	2
3890	0	0	0	0	0	0	0	0	0	0	0	0	0	0	3	0	0	1	1	0	2	0	0	0	2	0	0	1	0	1	0	0	1	0	3	0	0	0	0	2	1	2	0	0	0	0	0	0	0
7370	0	0	0	0	0	0	0	0	0	0	0	0	0	0	1	0	0	2	0	1	0	0	0	0	0	0	3	0	0	3	0	0	0	0	0	0	0	0	0	0	0	0	2	0	0	0	0	3	0
5031	0	0	0	0	0	0	0	0	0	0	0	0	0	0	0	1	1	0	0	0	0	2	1	1	1	0	0	3	2	0	1	1	0	5	0	0	0	0	0	0	0	0	0	0	0	0	0	0	0
4689	0	0	0	0	0	0	0	0	0	0	0	0	0	0	0	16	0	0	0	25	9	3	13	0	31	34	25	32	24	30	39	20	9	36	3	14	4	5	17	22	13	22	15	7	5	8	7	6	20
2420	0	0	0	0	0	0	0	0	0	0	0	0	0	0	0	0	7	4	3	2	4	6	4	10	8	1	3	29	84	15	37	35	12	54	25	17	11	15	18	24	20	7	9	10	13	14	1	12	6
2720	0	0	0	0	0	0	0	0	0	0	0	0	0	0	0	0	11	9	0	0	7	7	0	0	0	12	6	17	19	11	19	6	22	21	16	12	12	8	20	14	20	17	33	18	40	9	41	8	3
2740	0	0	0	0	0	0	0	0	0	0	0	0	0	0	0	0	11	9	1	5	9	16	3	2	1	6	2	45	33	43	31	19	9	33	28	31	29	62	34	58	18	24	18	12	24	5	14	4	5
3010	0	0	0	0	0	0	0	0	0	0	0	0	0	0	0	0	7	6	0	0	28	8	0	19	0	14	1	129	97	57	83	72	137	174	157	48	82	170	63	29	166	125	39	216	208	133	266	20	4
5360	0	0	0	0	0	0	0	0	0	0	0	0	0	0	0	0	19	13	283	235	354	239	12	0	8	20	8	525	540	313	632	744	468	283	232	204	281	408	362	320	373	338	212	405	513	509	481	123	91
7470	0	0	0	0	0	0	0	0	0	0	0	0	0	0	0	0	83	157	7	1	68	159	0	8	0	149	174	267	235	227	246	359	145	202	252	228	262	371	419	355	170	191	266	241	353	292	228	165	172
3770	0	0	0	0	0	0	0	0	0	0	0	0	0	0	0	0	1	1	1	2	0	0	0	0	0	1	0	0	3	0	3	5	4	2	6	6	1	0	0	5	8	10	4	12	3	2	2	1	3
380	0	0	0	0	0	0	0	0	0	0	0	0	0	0	0	0	1	7	0	0	2	2	0	0	0	3	0	90	57	49	92	129	75	32	40	12	11	73	32	54	40	18	66	54	52	28	62	13	14
2650	0	0	0	0	0	0	0	0	0	0	0	0	0	0	0	0	4	14	0	0	5	3	0	0	0	5	7	43	13	15	20	49	53	39	27	24	14	41	30	10	15	11	10	10	14	20	16	2	10
3020	0	0	0	0	0	0	0	0	0	0	0	0	0	0	0	0	2	3	19	20	16	6	0	0	0	0	0	2	17	0	27	21	5	13	5	21	1	10	4	1	11	19	5	13	13	7	24	4	1
7650	0	0	0	0	0	0	0	0	0	0	0	0	0	0	0	0	1	1	0	0	0	0	0	0	0	0	0	8	3	2	10	4	2	4	0	0	0	1	3	2	2	4	12	5	2	2	8	0	0
480	0	0	0	0	0	0	0	0	0	0	0	0	0	0	0	0	1	0	0	0	0	0	0	0	0	0	0	0	0	0	0	0	0	0	0	0	0	0	0	1	10	0	4	2	0	3	1	0	0
2470	0	0	0	0	0	0	0	0	0	0	0	0	0	0	0	0	19	0	0	0	0	0	0	0	0	0	0	157	66	21	24	71	72	8	57	2	0	121	107	21	108	21	162	49	49	85	91	0	0
6210	0	0	0	0	0	0	0	0	0	0	0	0	0	0	0	0	2	0	1	2	1	0	0	2	0	1	2	1	0	0	0	3	3	0	0	1	0	3	1	0	2	2	4	1	1	1	2	0	1
7031	0	0	0	0	0	0	0	0	0	0	0	0	0	0	0	0	1	0	0	0	0	0	0	0	0	0	0	0	0	0	0	0	0	0	0	0	4	0	0	0	0	0	0	0	0	0	0	0	0
1540	0	0	0	0	0	0	0	0	0	0	0	0	0	0	0	0	0	5	0	0	7	7	0	0	0	9	5	13	16	9	16	12	20	13	9	16	8	16	36	41	30	5	4	12	4	8	17	1	0
5370	0	0	0	0	0	0	0	0	0	0	0	0	0	0	0	0	0	3	0	0	0	0	0	0	0	0	0	0	0	1	0	1	4	0	17	9	7	2	6	2	10	12	3	4	12	15	8	14	9
3540	0	0	0	0	0	0	0	0	0	0	0	0	0	0	0	0	0	2	0	0	0	0	0	0	0	0	0	3	2	3	2	1	0	0	0	0	2	2	3	0	2	2	2	1	2	0	3	0	1
730	0	0	0	0	0	0	0	0	0	0	0	0	0	0	0	0	0	7	73	35	50	30	5	11	30	10	38	29	288	69	23	61	45	77	13	14	5	1	2	4	58	40	18	24	11	7	6	85	11
4260	0	0	0	0	0	0	0	0	0	0	0	0	0	0	0	0	0	2	1	1	2	0	0	0	0	0	0	0	0	0	0	1	1	3	0	0	1	0	0	0	0	0	0	0	0	0	0	1	1
3095	0	0	0	0	0	0	0	0	0	0	0	0	0	0	0	0	0	16	0	0	13	15	8	9	13	0	0	0	0	0	0	0	0	0	0	0	0	0	0	0	0	0	0	0	0	0	0	0	20
2310	0	0	0	0	0	0	0	0	0	0	0	0	0	0	0	0	0	3	1	1	1	1	0	0	0	0	2	17	16	12	20	20	12	8	16	5	6	2	4	4	7	19	2	4	2	3	3	7	8
4270	0	0	0	0	0	0	0	0	0	0	0	0	0	0	0	0	0	1	1	1	1	0	0	0	2	0	1	0	0	2	0	1	0	2	0	1	0	0	0	0	0	2	1	0	0	0	0	1	0
5677	0	0	0	0	0	0	0	0	0	0	0	0	0	0	0	0	0	0	31	98	16	0	0	11	0	64	41	40	0	8	0	0	179	179	81	34	21	34	53	59	67	91	92	114	80	64	138	96	127
140	0	0	0	0	0	0	0	0	0	0	0	0	0	0	0	0	0	0	1	29	11	2	0	0	0	0	0	0	0	0	0	0	0	0	0	0	0	0	0	3	0	0	0	1	0	1	0	0	0
370	0	0	0	0	0	0	0	0	0	0	0	0	0	0	0	0	0	0	12	13	10	4	0	1	0	0	0	4	14	3	2	15	5	5	0	2	0	14	4	1	4	0	7	9	2	10	6	0	1
5240	0	0	0	0	0	0	0	0	0	0	0	0	0	0	0	0	0	0	5	13	7	23	0	1	0	0	0	1	10	0	10	6	0	0	0	2	0	0	0	0	2	4	0	0	0	0	0	0	0
5340	0	0	0	0	0	0	0	0	0	0	0	0	0	0	0	0	0	0	4	6	8	8	0	0	0	0	0	4	1	0	3	7	0	0	1	4	0	0	0	0	0	0	0	0	0	0	0	0	0
1660	0	0	0	0	0	0	0	0	0	0	0	0	0	0	0	0	0	0	0	8	34	12	0	13	0	1	1	24	181	67	93	61	38	6	0	3	0	402	17	0	1	5	54	0	0	6	30	1	5
3710	0	0	0	0	0	0	0	0	0	0	0	0	0	0	0	0	0	0	0	1	0	0	0	0	0	0	2	2	1	0	0	1	0	1	0	0	3	1	0	0	0	2	0	0	1	1	0	0	1
120	0	0	0	0	0	0	0	0	0	0	0	0	0	0	0	0	0	0	0	10	20	5	0	0	0	0	0	0	0	0	0	0	0	0	0	0	0	0	0	0	0	0	0	0	0	0	0	0	0
1740	0	0	0	0	0	0	0	0	0	0	0	0	0	0	0	0	0	0	0	1	0	0	0	0	0	0	0	26	0	0	0	1	0	0	0	0	100	0	10	3	217	0	23	44	42	27	70	0	0
10	0	0	0	0	0	0	0	0	0	0	0	0	0	0	0	0	0	0	0	0	775	497	246	525	599	458	460	458	831	592	754	1085	495	805	649	701	1507	868	746	677	1072	542	697	421	1843	619	632	276	306
1710	0	0	0	0	0	0	0	0	0	0	0	0	0	0	0	0	0	0	0	0	8	0	2	0	0	2	6	41	33	73	24	16	79	52	42	14	116	8	34	12	97	30	38	22	125	3	117	33	101
7351	0	0	0	0	0	0	0	0	0	0	0	0	0	0	0	0	0	0	0	0	31	12	23	9	33	0	7	7	4	26	11	28	47	25	32	28	24	28	29	49	21	24	22	13	19	17	19	13	14
11	0	0	0	0	0	0	0	0	0	0	0	0	0	0	0	0	0	0	0	0	26	22	12	22	12	22	5	43	35	66	45	69	44	102	79	92	55	140	71	117	71	91	66	34	129	45	41	33	22
22860	0	0	0	0	0	0	0	0	0	0	0	0	0	0	0	0	0	0	0	0	13	24	36	67	93	123	68	144	222	224	260	309	391	860	830	968	1276	1159	1358	1495	1704	2341	2636	3412	3596	3931	4363	5125	5449
6700	0	0	0	0	0	0	0	0	0	0	0	0	0	0	0	0	0	0	0	0	1	0	0	0	0	0	0	0	0	6	0	0	0	0	2	3	6	3	2	1	1	3	0	0	1	7	2	3	4
2356	0	0	0	0	0	0	0	0	0	0	0	0	0	0	0	0	0	0	0	0	2	0	0	0	0	0	0	126	143	105	130	6	0	115	110	71	75	74	62	53	0	0	0	0	0	0	0	0	0
2590	0	0	0	0	0	0	0	0	0	0	0	0	0	0	0	0	0	0	0	0	3	0	0	0	0	0	0	6	0	7	7	0	3	5	3	2	6	2	1	4	7	5	1	5	7	4	7	3	3
3824	0	0	0	0	0	0	0	0	0	0	0	0	0	0	0	0	0	0	0	0	1	1	0	2	2	10	0	6	4	4	0	0	3	10	6	0	26	11	8	8	15	18	8	14	10	30	11	3	10
1861	0	0	0	0	0	0	0	0	0	0	0	0	0	0	0	0	0	0	0	0	0	18	8	5	122	29	2	165	0	1	34	9	75	0	86	149	25	81	152	60	457	108	650	93	624	391	422	400	233
4881	0	0	0	0	0	0	0	0	0	0	0	0	0	0	0	0	0	0	0	0	0	6	195	105	134	98	173	286	345	147	164	244	196	351	286	258	241	219	159	198	218	148	217	231	230	220	196	253	222
4865	0	0	0	0	0	0	0	0	0	0	0	0	0	0	0	0	0	0	0	0	0	21	26	29	22	22	24	65	24	59	121	11	22	39	33	35	67	33	23	42	40	42	32	41	47	87	94	80	163
10210	0	0	0	0	0	0	0	0	0	0	0	0	0	0	0	0	0	0	0	0	0	8	7	5	0	0	0	0	0	0	0	0	0	0	0	0	0	0	0	0	0	0	0	1	0	0	0	0	15
51830	0	0	0	0	0	0	0	0	0	0	0	0	0	0	0	0	0	0	0	0	0	20	0	0	0	0	0	0	0	0	0	0	0	0	0	0	0	0	0	0	0	0	0	0	0	0	0	0	0
3827	0	0	0	0	0	0	0	0	0	0	0	0	0	0	0	0	0	0	0	0	0	2	0	1	2	0	0	0	0	0	0	0	0	0	0	0	0	0	0	0	0	0	0	0	0	0	0	0	0
3440	0	0	0	0	0	0	0	0	0	0	0	0	0	0	0	0	0	0	0	0	0	1	1	1	0	0	0	0	0	0	0	0	0	0	0	0	0	1	0	0	1	1	0	1	0	1	1	2	0
3826	0	0	0	0	0	0	0	0	0	0	0	0	0	0	0	0	0	0	0	0	0	1	0	0	0	0	0	0	0	0	0	0	0	0	0	0	0	0	0	0	0	0	0	0	0	0	0	0	0
4932	0	0	0	0	0	0	0	0	0	0	0	0	0	0	0	0	0	0	0	0	0	1	0	1	2	2	0	0	0	0	0	0	0	0	0	0	1	1	9	0	0	0	0	0	0	0	0	0	0
4201	0	0	0	0	0	0	0	0	0	0	0	0	0	0	0	0	0	0	0	0	0	1	0	0	0	0	0	0	0	0	0	0	0	0	0	0	0	0	0	0	0	0	0	0	0	0	0	0	0
3822	0	0	0	0	0	0	0	0	0	0	0	0	0	0	0	0	0	0	0	0	0	5	0	4	0	0	5	0	0	0	0	0	0	3	0	0	0	0	0	0	0	0	4	0	0	0	0	0	0
240	0	0	0	0	0	0	0	0	0	0	0	0	0	0	0	0	0	0	0	0	0	4	0	0	0	0	0	0	0	0	0	21	0	0	0	2	0	0	0	0	0	0	0	0	0	0	0	0	0
551	0	0	0	0	0	0	0	0	0	0	0	0	0	0	0	0	0	0	0	0	0	1	0	0	0	0	0	0	0	0	0	0	0	0	0	0	0	0	0	0	0	0	0	0	0	0	0	0	0
3470	0	0	0	0	0	0	0	0	0	0	0	0	0	0	0	0	0	0	0	0	0	1	0	0	1	1	0	7	6	5	3	5	5	4	4	3	4	7	4	7	4	7	7	7	7	2	7	1	0
880	0	0	0	0	0	0	0	0	0	0	0	0	0	0	0	0	0	0	0	0	0	0	1	0	0	0	0	0	0	0	0	0	0	0	0	0	0	0	0	0	0	0	0	0	0	0	0	0	0
4961	0	0	0	0	0	0	0	0	0	0	0	0	0	0	0	0	0	0	0	0	0	0	2	0	0	1	0	0	3	2	0	0	0	1	0	1	0	0	0	0	1	2	2	0	2	0	0	0	0
4390	0	0	0	0	0	0	0	0	0	0	0	0	0	0	0	0	0	0	0	0	0	0	1	0	0	1	1	1	2	2	3	5	8	10	0	15	0	14	0	1	13	1	1	4	2	0	1	1	0
4811	0	0	0	0	0	0	0	0	0	0	0	0	0	0	0	0	0	0	0	0	0	0	33	0	0	0	0	0	0	0	0	0	0	0	0	0	0	0	0	0	0	0	0	0	0	0	0	0	0
160	0	0	0	0	0	0	0	0	0	0	0	0	0	0	0	0	0	0	0	0	0	0	0	3	0	0	0	0	0	0	0	0	0	0	0	0	0	0	0	0	0	0	0	0	0	0	0	0	0
4391	0	0	0	0	0	0	0	0	0	0	0	0	0	0	0	0	0	0	0	0	0	0	0	1	0	0	0	0	0	0	0	0	0	0	0	0	0	0	2	0	0	0	0	0	0	1	1	1	0
1630	0	0	0	0	0	0	0	0	0	0	0	0	0	0	0	0	0	0	0	0	0	0	0	8	0	2	3	13	2	25	29	1	2	17	9	15	31	35	37	44	18	12	17	0	10	11	18	6	9
6413	0	0	0	0	0	0	0	0	0	0	0	0	0	0	0	0	0	0	0	0	0	0	0	0	1	0	0	0	0	0	0	0	0	0	0	1	0	0	0	0	0	0	0	0	0	0	0	0	0
6556	0	0	0	0	0	0	0	0	0	0	0	0	0	0	0	0	0	0	0	0	0	0	0	0	1	0	2	1	1	1	0	15	7	15	20	6	14	38	28	78	37	39	47	43	50	50	30	29	29
1800	0	0	0	0	0	0	0	0	0	0	0	0	0	0	0	0	0	0	0	0	0	0	0	0	0	4	1	56	34	69	63	61	83	50	50	18	26	19	45	304	571	29	104	145	25	163	119	5	8
1512	0	0	0	0	0	0	0	0	0	0	0	0	0	0	0	0	0	0	0	0	0	0	0	0	0	1	3	0	0	5	0	0	0	2	0	5	1	2	3	5	9	1	4	1	8	2	2	1	1
5935	0	0	0	0	0	0	0	0	0	0	0	0	0	0	0	0	0	0	0	0	0	0	0	0	0	0	153	61	78	51	77	91	206	131	148	146	95	130	89	54	104	165	123	135	157	141	157	116	77
2555	0	0	0	0	0	0	0	0	0	0	0	0	0	0	0	0	0	0	0	0	0	0	0	0	0	0	1	6	2	0	0	0	6	1	4	6	0	0	0	0	0	0	0	0	0	0	0	0	0
5135	0	0	0	0	0	0	0	0	0	0	0	0	0	0	0	0	0	0	0	0	0	0	0	0	0	0	391	390	0	63	25	158	92	75	305	108	202	210	52	71	21	85	186	28	96	25	13	105	88
4205	0	0	0	0	0	0	0	0	0	0	0	0	0	0	0	0	0	0	0	0	0	0	0	0	0	0	23	0	1	7	0	1	1	0	0	0	0	0	1	0	0	1	0	0	0	23	4	9	0
7315	0	0	0	0	0	0	0	0	0	0	0	0	0	0	0	0	0	0	0	0	0	0	0	0	0	0	8	0	35	35	6	6	36	37	24	31	41	40	29	42	45	51	38	47	43	32	40	36	67
3380	0	0	0	0	0	0	0	0	0	0	0	0	0	0	0	0	0	0	0	0	0	0	0	0	0	0	1	0	0	0	0	4	1	4	0	0	1	0	2	1	1	0	2	4	2	2	4	1	3
2035	0	0	0	0	0	0	0	0	0	0	0	0	0	0	0	0	0	0	0	0	0	0	0	0	0	0	1	1	0	1	1	1	5	1	4	0	8	1	4	5	0	0	0	3	13	4	0	4	1
2510	0	0	0	0	0	0	0	0	0	0	0	0	0	0	0	0	0	0	0	0	0	0	0	0	0	0	3	1	7	2	2	2	1	4	4	4	1	0	1	3	2	3	4	1	4	1	0	1	4
1207	0	0	0	0	0	0	0	0	0	0	0	0	0	0	0	0	0	0	0	0	0	0	0	0	0	0	0	10	0	0	13	4	6	14	2	2	11	0	62	22	155	1	12	8	3	108	46	57	39
1657	0	0	0	0	0	0	0	0	0	0	0	0	0	0	0	0	0	0	0	0	0	0	0	0	0	0	0	72	0	0	0	0	0	0	0	0	20	0	0	12	0	0	0	0	0	0	0	0	0
4447	0	0	0	0	0	0	0	0	0	0	0	0	0	0	0	0	0	0	0	0	0	0	0	0	0	0	0	6	0	0	0	0	2	1	7	0	1	7	6	9	12	4	1	3	7	18	7	1	8
2430	0	0	0	0	0	0	0	0	0	0	0	0	0	0	0	0	0	0	0	0	0	0	0	0	0	0	0	5	0	0	0	0	14	1	0	2	2	10	4	8	18	0	0	4	1	3	25	0	0
2460	0	0	0	0	0	0	0	0	0	0	0	0	0	0	0	0	0	0	0	0	0	0	0	0	0	0	0	11	38	9	7	5	17	2	2	0	0	2	11	112	45	0	7	9	69	35	6	3	0
2500	0	0	0	0	0	0	0	0	0	0	0	0	0	0	0	0	0	0	0	0	0	0	0	0	0	0	0	9	3	8	25	6	5	3	2	0	0	3	29	0	3	0	0	1	8	0	15	0	0
6960	0	0	0	0	0	0	0	0	0	0	0	0	0	0	0	0	0	0	0	0	0	0	0	0	0	0	0	137	90	56	92	81	77	51	44	130	45	96	103	155	44	52	47	43	58	48	53	27	20
7640	0	0	0	0	0	0	0	0	0	0	0	0	0	0	0	0	0	0	0	0	0	0	0	0	0	0	0	2	1	1	5	5	7	15	5	0	0	3	3	5	5	6	1	0	0	1	1	0	0
5275	0	0	0	0	0	0	0	0	0	0	0	0	0	0	0	0	0	0	0	0	0	0	0	0	0	0	0	34	502	79	87	94	386	561	314	154	153	666	400	234	379	360	517	300	499	676	758	68	202
2830	0	0	0	0	0	0	0	0	0	0	0	0	0	0	0	0	0	0	0	0	0	0	0	0	0	0	0	5	2	4	5	2	0	1	2	0	0	2	2	3	0	0	2	3	1	0	0	0	0
2680	0	0	0	0	0	0	0	0	0	0	0	0	0	0	0	0	0	0	0	0	0	0	0	0	0	0	0	5	1	0	0	10	1	11	5	1	0	0	1	0	0	0	2	0	0	0	3	0	3
2721	0	0	0	0	0	0	0	0	0	0	0	0	0	0	0	0	0	0	0	0	0	0	0	0	0	0	0	20	12	21	18	33	13	15	18	2	9	7	5	7	12	7	5	11	4	9	7	1	7
495	0	0	0	0	0	0	0	0	0	0	0	0	0	0	0	0	0	0	0	0	0	0	0	0	0	0	0	0	11	1	2	0	0	2	0	2	0	1	0	0	0	0	0	0	0	0	0	0	0
3450	0	0	0	0	0	0	0	0	0	0	0	0	0	0	0	0	0	0	0	0	0	0	0	0	0	0	0	0	1	0	0	0	0	0	0	0	0	1	2	2	3	1	1	0	1	0	0	2	0
90	0	0	0	0	0	0	0	0	0	0	0	0	0	0	0	0	0	0	0	0	0	0	0	0	0	0	0	0	1	0	0	0	0	0	0	0	0	0	0	0	0	0	0	0	0	1	0	0	0
1690	0	0	0	0	0	0	0	0	0	0	0	0	0	0	0	0	0	0	0	0	0	0	0	0	0	0	0	0	1	0	0	0	0	0	0	0	0	0	0	0	0	0	0	0	0	0	0	0	0
6940	0	0	0	0	0	0	0	0	0	0	0	0	0	0	0	0	0	0	0	0	0	0	0	0	0	0	0	0	2	0	0	0	0	0	0	0	0	0	0	0	0	0	0	0	0	0	0	0	0
2820	0	0	0	0	0	0	0	0	0	0	0	0	0	0	0	0	0	0	0	0	0	0	0	0	0	0	0	0	7	0	0	0	0	0	0	0	0	1	1	4	1	0	0	1	0	0	0	0	0
5871	0	0	0	0	0	0	0	0	0	0	0	0	0	0	0	0	0	0	0	0	0	0	0	0	0	0	0	0	0	0	7	7	118	22	5	5	5	6	2	3	8	1	0	0	0	5	2	4	9
5225	0	0	0	0	0	0	0	0	0	0	0	0	0	0	0	0	0	0	0	0	0	0	0	0	0	0	0	0	0	0	0	14	0	1	1	1	0	0	0	0	1	0	0	0	0	0	0	0	0
5250	0	0	0	0	0	0	0	0	0	0	0	0	0	0	0	0	0	0	0	0	0	0	0	0	0	0	0	0	0	0	0	1	0	0	0	0	0	0	3	0	5	0	0	0	0	0	0	0	0
6685	0	0	0	0	0	0	0	0	0	0	0	0	0	0	0	0	0	0	0	0	0	0	0	0	0	0	0	0	0	0	0	4	34	39	34	40	7	42	5	2	2	2	5	1	1	2	3	4	9
210	0	0	0	0	0	0	0	0	0	0	0	0	0	0	0	0	0	0	0	0	0	0	0	0	0	0	0	0	0	0	0	11	0	0	0	0	0	0	0	0	0	0	0	0	0	0	0	0	0
6295	0	0	0	0	0	0	0	0	0	0	0	0	0	0	0	0	0	0	0	0	0	0	0	0	0	0	0	0	0	0	0	1	0	0	0	1	1	2	0	0	0	3	1	0	0	0	0	0	2
4955	0	0	0	0	0	0	0	0	0	0	0	0	0	0	0	0	0	0	0	0	0	0	0	0	0	0	0	0	0	0	0	4	5	0	0	0	0	0	0	1	0	0	0	0	0	0	0	1	0
2840	0	0	0	0	0	0	0	0	0	0	0	0	0	0	0	0	0	0	0	0	0	0	0	0	0	0	0	0	0	0	0	1	1	0	0	0	1	0	0	3	2	0	3	0	1	1	1	0	0
5680	0	0	0	0	0	0	0	0	0	0	0	0	0	0	0	0	0	0	0	0	0	0	0	0	0	0	0	0	0	0	0	0	38	36	0	32	19	33	40	16	47	71	33	39	4	29	18	26	34
77	0	0	0	0	0	0	0	0	0	0	0	0	0	0	0	0	0	0	0	0	0	0	0	0	0	0	0	0	0	0	0	0	1	0	0	1	0	0	2	0	0	0	0	0	0	0	0	0	0
3731	0	0	0	0	0	0	0	0	0	0	0	0	0	0	0	0	0	0	0	0	0	0	0	0	0	0	0	0	0	0	0	0	1	0	0	0	0	0	0	0	0	0	0	0	0	0	0	0	0
81650	0	0	0	0	0	0	0	0	0	0	0	0	0	0	0	0	0	0	0	0	0	0	0	0	0	0	0	0	0	0	0	0	1	0	0	0	0	0	0	0	0	0	0	0	0	0	0	0	0
3901	0	0	0	0	0	0	0	0	0	0	0	0	0	0	0	0	0	0	0	0	0	0	0	0	0	0	0	0	0	0	0	0	1	0	0	0	0	0	0	2	0	0	0	0	0	0	0	0	0
3800	0	0	0	0	0	0	0	0	0	0	0	0	0	0	0	0	0	0	0	0	0	0	0	0	0	0	0	0	0	0	0	0	1	1	0	1	0	0	0	0	0	0	0	0	0	0	0	0	0
2700	0	0	0	0	0	0	0	0	0	0	0	0	0	0	0	0	0	0	0	0	0	0	0	0	0	0	0	0	0	0	0	0	1	0	0	0	1	1	0	1	0	0	0	0	0	1	0	2	0
6122	0	0	0	0	0	0	0	0	0	0	0	0	0	0	0	0	0	0	0	0	0	0	0	0	0	0	0	0	0	0	0	0	49	0	202	53	220	63	173	15	34	19	93	520	253	234	206	470	454
5270	0	0	0	0	0	0	0	0	0	0	0	0	0	0	0	0	0	0	0	0	0	0	0	0	0	0	0	0	0	0	0	0	3	0	1	5	3	14	0	9	10	3	11	5	6	18	11	0	0
3875	0	0	0	0	0	0	0	0	0	0	0	0	0	0	0	0	0	0	0	0	0	0	0	0	0	0	0	0	0	0	0	0	0	4	7	2	2	4	0	7	3	11	24	25	2	0	0	2	1
3920	0	0	0	0	0	0	0	0	0	0	0	0	0	0	0	0	0	0	0	0	0	0	0	0	0	0	0	0	0	0	0	0	0	1	0	2	13	49	114	128	104	181	130	121	167	109	186	159	163
3255	0	0	0	0	0	0	0	0	0	0	0	0	0	0	0	0	0	0	0	0	0	0	0	0	0	0	0	0	0	0	0	0	0	0	1	7	0	0	35	70	0	0	0	0	1	31	0	1	0
2327	0	0	0	0	0	0	0	0	0	0	0	0	0	0	0	0	0	0	0	0	0	0	0	0	0	0	0	0	0	0	0	0	0	0	0	0	1	0	5	0	0	0	0	0	0	0	0	0	0
3201	0	0	0	0	0	0	0	0	0	0	0	0	0	0	0	0	0	0	0	0	0	0	0	0	0	0	0	0	0	0	0	0	0	0	0	0	0	1	0	0	0	0	0	0	0	0	0	0	0
2390	0	0	0	0	0	0	0	0	0	0	0	0	0	0	0	0	0	0	0	0	0	0	0	0	0	0	0	0	0	0	0	0	0	0	0	0	0	1	0	0	1	0	0	0	0	0	1	0	0
2429	0	0	0	0	0	0	0	0	0	0	0	0	0	0	0	0	0	0	0	0	0	0	0	0	0	0	0	0	0	0	0	0	0	0	0	0	0	1	0	0	1	0	1	0	0	0	1	1	1
5195	0	0	0	0	0	0	0	0	0	0	0	0	0	0	0	0	0	0	0	0	0	0	0	0	0	0	0	0	0	0	0	0	0	0	0	0	0	0	1	5	2	8	1	4	6	0	0	0	7
310	0	0	0	0	0	0	0	0	0	0	0	0	0	0	0	0	0	0	0	0	0	0	0	0	0	0	0	0	0	0	0	0	0	0	0	0	0	0	1	0	0	0	0	0	0	0	0	0	0
1326	0	0	0	0	0	0	0	0	0	0	0	0	0	0	0	0	0	0	0	0	0	0	0	0	0	0	0	0	0	0	0	0	0	0	0	0	0	0	0	13	4	2	2	0	4	6	0	4	0
52021	0	0	0	0	0	0	0	0	0	0	0	0	0	0	0	0	0	0	0	0	0	0	0	0	0	0	0	0	0	0	0	0	0	0	0	0	0	0	0	2	2	0	0	0	0	0	0	0	0
860	0	0	0	0	0	0	0	0	0	0	0	0	0	0	0	0	0	0	0	0	0	0	0	0	0	0	0	0	0	0	0	0	0	0	0	0	0	0	0	1	0	0	0	0	0	0	0	0	0
2040	0	0	0	0	0	0	0	0	0	0	0	0	0	0	0	0	0	0	0	0	0	0	0	0	0	0	0	0	0	0	0	0	0	0	0	0	0	0	0	0	1	0	1	1	1	0	0	0	0
3590	0	0	0	0	0	0	0	0	0	0	0	0	0	0	0	0	0	0	0	0	0	0	0	0	0	0	0	0	0	0	0	0	0	0	0	0	0	0	0	0	1	0	0	0	0	0	2	0	0
620	0	0	0	0	0	0	0	0	0	0	0	0	0	0	0	0	0	0	0	0	0	0	0	0	0	0	0	0	0	0	0	0	0	0	0	0	0	0	0	0	2	0	1	0	0	0	0	0	0
6990	0	0	0	0	0	0	0	0	0	0	0	0	0	0	0	0	0	0	0	0	0	0	0	0	0	0	0	0	0	0	0	0	0	0	0	0	0	0	0	0	2	0	12	0	0	0	0	0	0
80	0	0	0	0	0	0	0	0	0	0	0	0	0	0	0	0	0	0	0	0	0	0	0	0	0	0	0	0	0	0	0	0	0	0	0	0	0	0	0	0	0	1	0	0	0	0	0	0	0
315	0	0	0	0	0	0	0	0	0	0	0	0	0	0	0	0	0	0	0	0	0	0	0	0	0	0	0	0	0	0	0	0	0	0	0	0	0	0	0	0	0	0	6	247	13	58	15	0	0
1945	0	0	0	0	0	0	0	0	0	0	0	0	0	0	0	0	0	0	0	0	0	0	0	0	0	0	0	0	0	0	0	0	0	0	0	0	0	0	0	0	0	0	0	1	0	28	2	1	5
4125	0	0	0	0	0	0	0	0	0	0	0	0	0	0	0	0	0	0	0	0	0	0	0	0	0	0	0	0	0	0	0	0	0	0	0	0	0	0	0	0	0	0	0	1	0	1	0	0	2
16600	0	0	0	0	0	0	0	0	0	0	0	0	0	0	0	0	0	0	0	0	0	0	0	0	0	0	0	0	0	0	0	0	0	0	0	0	0	0	0	0	0	0	0	1	0	0	0	0	0
1725	0	0	0	0	0	0	0	0	0	0	0	0	0	0	0	0	0	0	0	0	0	0	0	0	0	0	0	0	0	0	0	0	0	0	0	0	0	0	0	0	0	0	0	22	0	0	4	0	0
3271	0	0	0	0	0	0	0	0	0	0	0	0	0	0	0	0	0	0	0	0	0	0	0	0	0	0	0	0	0	0	0	0	0	0	0	0	0	0	0	0	0	0	0	1	0	0	0	0	0
21930	0	0	0	0	0	0	0	0	0	0	0	0	0	0	0	0	0	0	0	0	0	0	0	0	0	0	0	0	0	0	0	0	0	0	0	0	0	0	0	0	0	0	0	0	3	0	0	0	0
4335	0	0	0	0	0	0	0	0	0	0	0	0	0	0	0	0	0	0	0	0	0	0	0	0	0	0	0	0	0	0	0	0	0	0	0	0	0	0	0	0	0	0	0	0	6	5	2	2	0
4295	0	0	0	0	0	0	0	0	0	0	0	0	0	0	0	0	0	0	0	0	0	0	0	0	0	0	0	0	0	0	0	0	0	0	0	0	0	0	0	0	0	0	0	0	0	1	2	0	0
360	0	0	0	0	0	0	0	0	0	0	0	0	0	0	0	0	0	0	0	0	0	0	0	0	0	0	0	0	0	0	0	0	0	0	0	0	0	0	0	0	0	0	0	0	0	1	0	0	0
3040	0	0	0	0	0	0	0	0	0	0	0	0	0	0	0	0	0	0	0	0	0	0	0	0	0	0	0	0	0	0	0	0	0	0	0	0	0	0	0	0	0	0	0	0	0	1	0	0	0
4462	0	0	0	0	0	0	0	0	0	0	0	0	0	0	0	0	0	0	0	0	0	0	0	0	0	0	0	0	0	0	0	0	0	0	0	0	0	0	0	0	0	0	0	0	0	0	4	6	0
1760	0	0	0	0	0	0	0	0	0	0	0	0	0	0	0	0	0	0	0	0	0	0	0	0	0	0	0	0	0	0	0	0	0	0	0	0	0	0	0	0	0	0	0	0	0	0	1	0	0
