# Supplementary material for: Novel Covariance-Based Neutrality Test of Time-Series Data Reveals Asymmetries in Ecological and Economic Systems
Source: PLoS Comput Biol. 2016 Sep 30;12(9):e1005124. doi: 10.1371/journal.pcbi.1005124 (PMC5045173; doi:10.1371/journal.pcbi.1005124)
Supplement: S2 Data — (ZIP) [file pcbi.1005124.s003.zip]

Archive with 6 entries (6 files):
- bptest2.m
- Neutrality test and auxillary regresion analysis - ALL.m
- NeutralTestx.m
- Male Tongue surrogate data construction and analysis.m
- TestHet.m
- NeutralF2.m
