# Supplementary material for: Novel Covariance-Based Neutrality Test of Time-Series Data Reveals Asymmetries in Ecological and Economic Systems
Source: PLoS Comput Biol. 2016 Sep 30;12(9):e1005124. doi: 10.1371/journal.pcbi.1005124 (PMC5045173; doi:10.1371/journal.pcbi.1005124)
Supplement: S2 Data — (ZIP) [file pcbi.1005124.s003.zip › bptest2.m]

function [P,b,w,u]=bptest2(w,y,p,Link)

%Performs Breusch-Pagan test for homoskedasticity of independent variable w
%and dependent variable y. Auxillary regression will be done using
%1,w,w.^2,...,w.^(p-1) as the p predictors of residuals.

if size(w,2)>size(w,1)
    w=w';
end
if size(y,2)>size(y,1)
    y=y';
end
    

n=length(w);

[~,~,stats]=glmfit(w,y);

u=stats.resid;

if p==3
    [b,~,stats]=glmfit(cat(2,w,w.^2),u.^2,Link);
%     rsq=regstats(u.^2,w,'quadratic');
else
    [b,~,stats]=glmfit(cat(2,w),u.^2,Link);
%     rsq=regstats(u.^2,w,'linear');
end

% Rsqr=rsq.rsquare;

% P=1-chi2cdf(n*rsq.rsquare,p-1);

P=1-chi2cdf(n*(1-sum(stats.resid.^2)/sum((u.^2-mean(u.^2)).^2)),p-1);

end
