# Supplementary material for: Novel Covariance-Based Neutrality Test of Time-Series Data Reveals Asymmetries in Ecological and Economic Systems
Source: PLoS Comput Biol. 2016 Sep 30;12(9):e1005124. doi: 10.1371/journal.pcbi.1005124 (PMC5045173; doi:10.1371/journal.pcbi.1005124)
Supplement: S2 Data — (ZIP) [file pcbi.1005124.s003.zip › Neutrality test and auxillary regresion analysis - ALL.m]

% Neutrality Testing and Analysis of Auxillary Regression

Unif=rand(1e5,1);
Rarefy='true'
Strlist={'not sig.','P<0.05','P<0.005'};

for i=1:8
    clear('R')
    [R,time,ttl]=Rload(i,Rarefy);
%     if i==1
%         load('M3 Tongue L6')
%         ttl='Male Tongue';
%         i=1
%     elseif i==2
%         load('F4 Tongue L6')
%         ttl='Female Tongue';
%         i=2
%     elseif i==3
%         load('M3 L Palm L6')
%         ttl='Male Palm';
%         i=3
%     elseif i==4
%         load('F4 L Palm L6')
%         ttl='Female Palm';
%         i=4
%     elseif i==5
%         load('M3 Gut L6')
%         ttl='Male Gut';
%         i=5
%     elseif i==6
%         load('F4 Gut L6')
%         ttl='Female Gut';
%         i=6
%     elseif i==7
% %         load('BCI Workspace')
% %         ttl='BCI';
%         load('S&P 2000-2005 workspace')
%         ttl='S&P 500 Shares';
%         R=Rp;
%         time=time';
%         i=7
%     else
%         load('S&P 2000-2005 workspace')
%         ttl='S&P 500 Cap';
%         R=Rm;
%         time=time';
%         i=8
%     end


n=4000;
% scatter='scatter';
scatter=0;
dt=diff(time);
MarkerSize=1;
Link='normal';
correction=1e-5;
% Test='Normality';
% Test='Regression';
Test='Homoskedasticity';
T=size(R,2);
ind=1:T; 
p=3;
% ind=1:round(T/3);
% ind=round(3*T/4):T; 
P=zeros(n,1);
b=zeros(p,n);
w=zeros(T-1,n);
u=zeros(T-1,n);

[P,b,w,u,~]=NeutralTestx(R,dt(ind(1:end-1)),n,p,scatter,MarkerSize,Test,Link,correction);

    [h,pks,ksstat]=kstest2(P,Unif);
    if ksstat<0.0303
        strind=1;   %not significant
    elseif ksstat>0.0303 && ksstat<0.0407
        strind=2;   %0.005<P<0.05
    else
        strind=3;
    end

% 
% %     
%     figure(i)
%     subplot(3,1,1)
%     area(R')
%     xlabel('time','FontSize',16)
%     ylabel('Relative Abundance','FontSize',16)
%     title(ttl,'FontSize',16)
%     axis([1 T 0 1])
%     
% %     
% %     subplot(3,p,1+p)
% %     hist(P,20)
% %     xlabel('P','FontSize',16)
% %     ylabel(cat(2,'# out of ',num2str(n)),'FontSize',16) 
% %     title('P-value Distribution','FontSize',16)
%     
%     subplot(3,2,3)
    [yy,tt]=ecdf(P);
%     plot([0 1],[0 1],'-r',tt,yy,'-b','LineWidth',2)
%     title(cat(2,ttl,' P-value CDF'),'FontSize',14)
%     xlabel('P','FontSize',14)
%     ylabel('F(P)','FontSize',14)
%     x1=0.06;
%     y1=0.8;
%     text(x1,y1,Strlist{strind},'FontWeight','bold')
%     
%     subplot(3,2,4)
%     
%     dum=0;
%     while dum~=1
%     ii=randsample(size(w,2),1);
%     if P(ii)<0.05
%         dum=1;
%     end
%     end
%     plot(w(1:end-1,ii),diff(w(:,ii)),'.k','MarkerSize',4)
%     xlabel('f(X_t)','FontSize',14)
%     ylabel('\Deltaf/\Deltat','FontSize',14)
%     title('f-\Deltaf/\Deltat','FontSize',14)
%     
%     
%     
%     
%      for jj=2:3
%         subplot(3,2,jj+3)
%         [nn,xx]=hist(b(jj,P<0.05),20);
%         bar(xx,nn)
%         hold on
%         plot([0 0],[0 1.2*max(nn)],'-k','LineWidth',2);
%         ylim([0 1.2*max(nn)])
%         xlim([1.2*min(xx) 1.2*max(xx)])
%         
%         text(1.1*min(xx),max(nn),cat(2,num2str(sum(b(jj,P<0.05)<0)),' \beta_',num2str(jj-1),'<0'),'FontWeight','bold')
%         text(1.1*max(xx),max(nn),cat(2,num2str(sum(b(jj,P<0.05)>0)),' \beta_',num2str(jj-1),'>0'),'HorizontalAlignment','right','FontWeight','bold')
%         ylabel('#','FontSize',14)
%         xlabel(cat(2,'\beta_',num2str(jj-1)),'FontSize',14)
%         title(cat(2,'Aux. Reg. significant \beta_',num2str(jj-1)),'FontSize',16)
%         shg
%      end

    
    
    %%%%%%%%%%%%%%%%%%%%%%%%%%%%%%%%%%%%%%%%%%%%%%%%%%%%%%%%%%%
    %%%%%%%%%%% P-value distributions for all models %%%%%%%%%
    
    figure(13)    
    subplot(4,2,i)
    plot([0 1],[0 1],'-r',tt,yy,'-b','LineWidth',2)
    title(cat(2,ttl,''),'FontSize',16)
    if i==7 || i==8
    xlabel('P','FontSize',16)
    end
    if i/2~=round(i/2)
    ylabel('F(P)','FontSize',16)
    end
    x1=0.06;
    y1=0.8;
    text(x1,y1,Strlist{strind},'FontWeight','bold')
    pos=get(gca,'OuterPosition');
    pos(3:4)=1.0*pos(3:4);
    set(gca,'OuterPosition',pos)
    

    
        
    
    %%%%%%%%%%%%%%%%%%%%%%%%%%%%%%%%%%%%%%%%%%%%%%%%%%%%%%%%%%%%%%%
    %%%%%%%%%% Heteroskedastic analysis of each dataset %%%%%%%%%%%
%     
%     for aa=1:n
%         w(:,aa)=(w(:,aa)-mean(w(:,aa)))/std(w(:,aa));
%     end
%     
%     figure(i+20)
%     subplot(3,1,1)
%     area(R')
%     xlabel('time','FontSize',16)
%     ylabel('Relative Abundance','FontSize',16)
%     title(ttl,'FontSize',16)
%     axis([1 T 0 1])
%     
%     subplot(3,p,1+p)
%     hist(P,20)
%     xlabel('P','FontSize',16)
%     ylabel(cat(2,'# out of ',num2str(n)),'FontSize',16) 
%     title('P-value Distribution','FontSize',16)
%     
%     subplot(3,p,2+p)
%     plot([0 1],[0 1],'-r',tt,yy,'-b','LineWidth',2)
%     title(cat(2,ttl,' P-value CDF'),'FontSize',16)
%     xlabel('P','FontSize',16)
%     ylabel('F(P)','FontSize',16)
%     x1=0.06;
%     y1=0.8;
%     text(x1,y1,Strlist{strind})
%     
%     subplot(3,p,3+p)
%     
%     plot(w(1:end-1,ii),diff(w(:,ii)),'.k','MarkerSize',4)
%     xlabel('Normalized f(X_t)','FontSize',16)
%     ylabel('\Deltaf/\Deltat','FontSize',16)
%     title('normalized f vs \Deltaf/\Deltat','FontSize',16)
%     
%      for jj=1+(p==2):p
%         subplot(3,p,jj+2*p)
%         [nn,xx]=hist(b(jj,P<0.05),20);
%         bar(xx,nn)
%         hold on
%         plot([0 0],[0 1.2*max(nn)],'-k','LineWidth',2);
%         ylim([0 1.2*max(nn)])
%         xlim([1.2*min(xx) 1.2*max(xx)])
%         
%         text(1.2*min(xx),max(nn),cat(2,num2str(sum(b(jj,P<0.05)<0)),' \beta_',num2str(jj-1),'<0'))
%         text(1.2*max(xx),max(nn),cat(2,num2str(sum(b(jj,P<0.05)>0)),' \beta_',num2str(jj-1),'>0'),'HorizontalAlignment','right')
%         
%         ylabel('#','FontSize',16)
%         xlabel(cat(2,'\beta_',num2str(jj-1)),'FontSize',16)
%         title(cat(2,'Aux. Reg. significant \beta_',num2str(jj-1)),'FontSize',16)
%         shg
%      end
    
end

%% re-sizing ghetto ass figure
for i=1:8
    figure(12)    
    subplot(4,2,i)
    pos=get(gca,'OuterPosition')
    pos(3:4)=0.9*pos(3:4);
    set(gca,'OuterPosition',pos)
end
  


%% Hot dog plots of auxillary regression analysis for all other datasets

Rarefy='true'
        figure(3)
for i=2:8
    clear('R')
%     if i==1
%         load('M3 Tongue L6')
%         ttl='Male Tongue';
%         i=1
%     elseif i==2
%         load('F4 Tongue L6')
%         ttl='Female Tongue';
%         i=2
%     elseif i==3
%         load('M3 L Palm L6')
%         ttl='Male Palm';
%         i=3
%     elseif i==4
%         load('F4 L Palm L6')
%         ttl='Female Palm';
%         i=4
%     elseif i==5
%         load('M3 Gut L6')
%         ttl='Male Gut';
%         i=5
%     elseif i==6
%         load('F4 Gut L6')
%         ttl='Female Gut';
%         i=6
%     elseif i==7
% %         load('BCI Workspace')
% %         ttl='BCI';
%         load('S&P 2000-2005 workspace')
%         ttl='S&P 500 Shares';
%         R=Rp;
%         i=7
%     else
%         load('S&P 2000-2005 workspace')
%         ttl='S&P 500 Cap';
%         R=Rm;
%         i=8
%     end
    [R,time,ttl]=Rload(i,Rarefy)


n=4000;
% scatter='scatter';
scatter=0;
dt=diff(time);
MarkerSize=1;
Link='normal';
correction=1e-5;
% Test='Normality';
% Test='Regression';
Test='Homoskedasticity';
T=size(R,2);

if size(dt,2)~=(T-1)
    dt=dt';
end

ind=1:T; 
p=3;
% ind=1:round(T/3);
% ind=round(3*T/4):T; 
P=zeros(n,1);
b=zeros(p,n);
w=zeros(T-1,n);
u=zeros(T-1,n);

[P,b,w,u]=NeutralTest(R,dt(ind(1:end-1)),n,p,scatter,MarkerSize,Test,Link,correction);


% %%%%%%%%%%%%%% Plotting volatility smiles %%%%%%%%%%%%%%%%%%%%%%%
% ind=find(P<0.001);  %indeces for sig. heteroskedastic CVTs
% if i>6   %%% Since the S&P 500 has so many significantly heteroskedastic CVTs
%     ind=find(P<1e-19);
% end
% ns=length(ind); %number of significant heteroskedastic
% figure(30)
% subplot(1,7,i-1)
% for ll=1:ns
% k=ind(ll);
% mw=mean(w(:,k));
% 
% aux=inline('b0+b1*f+b2*f.^2','b0','b1','b2','f');
% ff=linspace(-1,1,1000);
% dd=aux(b(1,k),b(2,k),b(3,k),ff);
% plot(ff,dd,'-k')
% hold on
% end
% title(ttl,'FontSize',12)
% if i>4
% % xlabel('f','FontSize',16)
% end
% if i==1
% ylabel('$$\hat{\epsilon}$$','Interpreter','Latex','FontSize',24)
% end
% hold off


%%%%%%%%%%%%%%%% Plotting beta-2 histograms %%%%%%%%%%%%%%%%%%%%%%
        jj=3;
        subplot(1,7,i-1)
        [nn,xx]=hist(b(jj,P<0.05),20);
        bar(xx,nn)
        hold on
        plot([0 0],[0 1.2*max(nn)],'-k','LineWidth',2);
        ylim([0 1.2*max(nn)])
        xlim([1.2*min(xx) 1.2*max(xx)])
        N=sum(P<0.05);
        b2=sum(b(jj,P<0.05)>0);
        pb=1-binocdf(b2,N,0.5);
        title(ttl)
        
        if i<=6
            text(1.1*min(xx),1.13*max(nn),num2str(sum(b(jj,P<0.05)<0)),'FontWeight','bold')
            text(1.1*max(xx),1.13*max(nn),num2str(sum(b(jj,P<0.05)>0)),'HorizontalAlignment','right','FontWeight','bold')
            if pb>1e-3
                 text(1.1*max(xx),1.0*max(nn),cat(2,'P=',num2str(round(1000*pb)/1000)),'FontWeight','bold','HorizontalAlignment','right')
            else
                 text(1.1*max(xx),1.0*max(nn),cat(2,'P\approx0'),'FontWeight','bold','HorizontalAlignment','right')
            end
        else
            set(gca,'yscale','log')
            plot([0 0],[1 1.2*max(nn)],'-k','LineWidth',2);
            
            text(1.1*min(xx),.75*max(nn),num2str(sum(b(jj,P<0.05)<0)),'FontWeight','bold')
            text(1.1*max(xx),.75*max(nn),num2str(sum(b(jj,P<0.05)>0)),'HorizontalAlignment','right','FontWeight','bold')
            if pb~=0
                 text(1.1*max(xx),.3*max(nn),cat(2,'P=',num2str(round(100*pb)/100)),'FontWeight','bold','HorizontalAlignment','right')
            else
                 text(1.1*max(xx),.3*max(nn),cat(2,'P\approx0'),'FontWeight','bold','HorizontalAlignment','right')
            end
        end
        
        
%         %%%%%%%%%%%% Plotting residual scatterplots %%%%%%%%%%%%%%%%%%%%%%%
%         if i<7
%             Pcutoff=0.001;
%         else
%             Pcutoff=1e-5;
%         end
%         ind=find(P<Pcutoff);
%         
%         subplot(1,7,i-1)
%         plot(w(:,ind),u(:,ind).^2,'.k','MarkerSize',0.5)
%         
%         
%         
%         if i==2
%         ylabel('$$\hat{\epsilon}^2$$','Interpreter','Latex','FontSize',24)
%         end
%         title(ttl,'FontSize',12)
%         shg
%         hold off

end

%%
clear

for i=1:7
    subplot(1,7,i)
    pos=get(gca,'OuterPosition');
    pos(4)=pos(4)*.9;
    set(gca,'OuterPosition',pos);
end


%% Making figure to compare Male Tongue & surrogate data


    Strlist={'not sig.','P<0.05','P<0.005'};
    Unif=rand(1e5,1);

for zz=1:2
    
    if zz==1
        load('M3 Tongue L6')
        ttl='Male Tongue';
    elseif zz==2
        load('Male Tongue surrogate data analysis - random CVTs 3 - quadratic heteroskedasticity test.mat')
        ttl='Surrogate Data';
    end

if zz==1
    n=16000;
    % scatter='scatter';
    scatter=0;
    dt=diff(time);
    MarkerSize=1;
    Link='normal';
    correction=1e-5;
    % Test='Normality';
    % Test='Regression';
    Test='Homoskedasticity';
    T=size(R,2);
    ind=1:T; 
    p=3;
    % ind=1:round(T/3);
    % ind=round(3*T/4):T; 
    P=zeros(n,1);
    b=zeros(p,n);
    w=zeros(T-1,n);
    u=zeros(T-1,n);

    [P,b,w,u]=NeutralTest(R,dt(ind(1:end-1)),n,p,scatter,MarkerSize,Test,Link,correction);
end


%%% There are different cutoffs due to the different sizes of F - 4,000 for
%%% the Male Tongue data, but only 1,000 for the surrogate data

    [h,pks,ksstat]=kstest2(P,Unif);
    if ksstat<0.0303
        strind=1;   %not significant
    elseif ksstat>0.0303 && ksstat<0.0407
        strind=2;   %0.005<P<0.05
    else
        strind=3;
    end
    


if zz==1

                    subplot(2,4,1)    %%%%%%% f vs df scatter plot %%%%%%%%%

                        dum=0;
                        while dum~=1
                            ii=randsample(size(w,2),1);
                            if P(ii)<0.01
                                dum=1;
                            end
                        end
                        plot(w(1:end-1,ii),diff(w(:,ii)),'.k','MarkerSize',4)
%                         xlabel('f(X_t)','FontSize',14)
                            ylabel('\nu','FontSize',14)
                            title('f vs \nu','FontSize',14)
                        
                        hh=text(-1,0,'Male Tongue','FontSize',30);
                        set(hh,'Rotation',90)
                        

                    subplot(2,4,2)    %%%%%% P-value cdf %%%%%%%%%

                        [yy,tt]=ecdf(P);
                        plot([0 1],[0 1],'-r',tt,yy,'-b','LineWidth',2)
                        title(cat(2,ttl,' P-value CDF'),'FontSize',14)
%                         xlabel('P','FontSize',14)
                        ylabel('F(P)','FontSize',14)
                        x1=0.06;
                        y1=0.8;
                        text(x1,y1,Strlist{strind},'FontWeight','bold')

                    subplot(2,4,3)   %%%%%%% Beta2 histogram %%%%%%

                            jj=3;
                            [nn,xx]=hist(b(jj,P<0.001),20);
                            bar(xx,nn)
                            hold on
                            plot([0 0],[0 1.2*max(nn)],'-k','LineWidth',2);
                            ylim([0 1.2*max(nn)])
                            xlim([1.2*min(xx) 1.2*max(xx)])
                            %%%% We will include a P-value from a 1-tailed test of B2
                            N=sum(P<0.01);
                            b2=sum(b(jj,P<0.01)>0);
                            pb=1-binocdf(b2,N,0.5);
                            
                                text(1.1*min(xx),max(nn),cat(2,num2str(sum(b(jj,P<0.01)<0)),' \beta_',num2str(jj-1),'<0'),'FontWeight','bold')
                                text(1.1*max(xx),max(nn),cat(2,num2str(sum(b(jj,P<0.01)>0)),' \beta_',num2str(jj-1),'>0'),'HorizontalAlignment','right','FontWeight','bold')
                                if pb~=0
                                text(1.1*max(xx),.8*max(nn),cat(2,'P=',num2str(round(100*pb)/100)),'FontWeight','bold','HorizontalAlignment','right')
                                else
                                text(1.1*max(xx),.8*max(nn),cat(2,'P\approx0'),'FontWeight','bold','HorizontalAlignment','right')
                                end

                            ylabel('#','FontSize',14)
%                             xlabel(cat(2,'\beta_',num2str(jj-1)),'FontSize',14)
%                             title(cat(2,'\beta_',num2str(jj-1),' for P<0.01'),'FontSize',16)
                            title('Heteroskedastic \beta_2','FontSize',16)
                            shg

                    subplot(2,4,4)   %%%%%%% volatility smile %%%%%%

                    Pcutoff=0.001;
                    ind=find(P<Pcutoff);  %indeces for sig. heteroskedastic CVTs
                    ns=length(ind); %number of significant heteroskedastic
                    for ll=1:ns
                        k=ind(ll);
                        mw=mean(w(:,k));

                        aux=inline('b0+b1*f+b2*f.^2','b0','b1','b2','f');
                        ff=linspace(-1,1,1000);
                        dd=aux(b(1,k),b(2,k),b(3,k),ff);
                        plot(ff,dd,'-k')
                        hold on
                    end
                    hold off
                    plot(w(:,ind),u(:,ind).^2,'.k','MarkerSize',0.5)
                    title(cat(2,'Residuals P<',num2str(Pcutoff)),'FontSize',16)
%                     xlabel('f','FontSize',16)
                    ylabel('$$\hat{\epsilon}^2$$','Interpreter','Latex','FontSize',24)
                    hold off


else
                        %%%% Now repeat for surrogate data
                        
    [h,pks,ksstat]=kstest2(P,Unif);
    if ksstat<0.0536
        strind=1;   %not significant
    elseif ksstat>0.0536 && ksstat<0.0706
        strind=2;   %0.005<P<0.05
    else
        strind=3;
    end
    
    
        [h,pks,ksstat]=kstest2(P,Unif);
    if ksstat<0.0303
        strind=1;   %not significant
    elseif ksstat>0.0303 && ksstat<0.0407
        strind=2;   %0.005<P<0.05
    else
        strind=3;
    end


                        subplot(2,4,5)
                        load('Male Tongue surrogate data analysis - 3.mat')
                        dgg=g(:,1:end-1);
                            f=asin(y-(1-y));
                            df=diff(f);
                            plot(dgg(:),dg(:),'.k','MarkerSize',4)
                            hold on
                            plot(f(1:end-1),df,'.r','MarkerSize',6)
                            hold off
                            legend('Surrogate data','Real data')
                            xlabel('f(X_t)','FontSize',14)
                            ylabel('\nu','FontSize',14)
                            title('f vs \nu','FontSize',14)

                        subplot(2,4,6)
                        load('Male Tongue surrogate data analysis - random CVTs 3 - quadratic heteroskedasticity test.mat')
                        g=g';
                        u=u';

                        [yy,tt]=ecdf(P);
                            plot([0 1],[0 1],'-r',tt,yy,'-b','LineWidth',2)
                            title('Surrogate Data CDF','FontSize',16)
                            xlabel('P','FontSize',14)
                            ylabel('F(P)','FontSize',14)
                            x1=0.06;
                            y1=0.8;
                            text(x1,y1,Strlist{strind},'FontWeight','bold')

                        subplot(2,4,7)

                                jj=3;
                                [nn,xx]=hist(b(jj,P<0.01),20);
                                bar(xx,nn)
                                hold on
                                plot([0 0],[0 1.2*max(nn)],'-k','LineWidth',2);
                                ylim([0 1.2*max(nn)])
                                xlim([1.2*min(xx) 1.2*max(xx)])
                                %%%% We will include a P-value from a 1-tailed test of B2
                                N=sum(P<0.01);
                                b2=sum(b(jj,P<0.01)>0);
                                pb=1-binocdf(b2,N,0.5);
                                
                                text(1.1*min(xx),max(nn),cat(2,num2str(sum(b(jj,P<0.01)<0)),' \beta_',num2str(jj-1),'<0'),'FontWeight','bold')
                                text(1.1*max(xx),max(nn),cat(2,num2str(sum(b(jj,P<0.01)>0)),' \beta_',num2str(jj-1),'>0'),'HorizontalAlignment','right','FontWeight','bold')
                                if pb~=0
                                text(1.1*max(xx),.8*max(nn),cat(2,'P=',num2str(round(100*pb)/100)),'FontWeight','bold','HorizontalAlignment','right')
                                else
                                text(1.1*max(xx),.8*max(nn),cat(2,'P\approx0'),'FontWeight','bold','HorizontalAlignment','right')
                                end

                                ylabel('#','FontSize',14)
                                xlabel(cat(2,'\beta_',num2str(jj-1)),'FontSize',14)
                                title(cat(2,'\beta_',num2str(jj-1),' for P<0.01'),'FontSize',16)
                                shg

                        subplot(2,4,8)


                        ind=find(P<Pcutoff);  %indeces for sig. heteroskedastic CVTs
                        ns=length(ind); %number of significant heteroskedastic
                        for ll=1:ns
                            k=ind(ll);
                            mw=mean(g(:,k));

                            aux=inline('b0+b1*f+b2*f.^2','b0','b1','b2','f');
                            ff=linspace(-1,1,1000);
                            dd=aux(b(1,k),b(2,k),b(3,k),ff);
                            plot(ff,dd,'-k')
                            hold on
                        end
                        hold off
                            plot(g(1:end-1,ind),u(:,ind).^2,'.k','MarkerSize',0.5)
                        title(cat(2,'Residuals P<',num2str(Pcutoff)),'FontSize',16)
                        xlabel('f','FontSize',14)
                        ylabel('$$\hat{\epsilon}^2$$','Interpreter','Latex','FontSize',24)
                        hold off
                        
                        hh=text(1.5,2,'Surrogate Data','FontSize',30);
                        set(hh,'Rotation',90);


end
end
