# Supplementary material for: Novel Covariance-Based Neutrality Test of Time-Series Data Reveals Asymmetries in Ecological and Economic Systems
Source: PLoS Comput Biol. 2016 Sep 30;12(9):e1005124. doi: 10.1371/journal.pcbi.1005124 (PMC5045173; doi:10.1371/journal.pcbi.1005124)
Supplement: S2 Data — (ZIP) [file pcbi.1005124.s003.zip › NeutralTestx.m]

function [P,b,w,u,x]=NeutralTestX(X,dt,n,p,scatter,MarkerSize,Test,Link,correction)

%%% P=NeutralTest(X,n,scatter,MarkerSize)
%%%
%%% Input time series matrix, X, whose rows are species and whose columns
%%% are time points. Output will be a distribution of p-values from
%%% Lilliefors tests of the increments, df, of the
%%% variance-stabilizing transformation f(X). If scatter=='scatter', the
%%% scatter plots of f vs df will also be displayed for visual inspection
%%% of possible heteroskedasticity of df with markers of size MarkerSize along with
%%% histograms of f and df with number of bars equal to HistRes.
%%% The particular choices of variance-stabilizing transformation will be done by a random sampling
%%% of the possible choices - in an m species community, there are 2^m
%%% possible choices, so n<<2^m will yield few replicate
%%% variance-stabilizion tests. If Drift==1, the metacommunity abundance,
%%% rho, and the migration rate, lambda, will be estimated using the
%%% multi-species methods
%%% discussed in Washburne (2015) and the drift will be subtracted from df
%%% for more robust volatility-tests.
%%%
%%% Output P is the set of P-values obtained from Lilliefors tests on the
%%% distribution of df. b, the coefficients from auxillary regression, w, the values of the CVTs of f, and u, the residuals from the initial regression on df vs f. 


P=zeros(n,1);
if strcmp(Test,'Homoskedasticity')
    b=zeros(p,n);
end
m=size(X,1);
T=size(X,2);
w=zeros(T-1,n);
u=zeros(T-1,n);
x=zeros(T,n);

for j=1:n
    
    a=ones(1,m);
    while abs(sum(a))==m
%         a=ones(1,m);
%         a(randsample(m,m,'true'))=-1;
        a=sign(rand(1,m)-.5);
    end


    x(:,j)=sum(X(a==1,:))';
    f=real(asin(a*X));
    df=diff(f);

    if strcmp(scatter,'scatter')==1

        figure(4)
        hold on
        plot(f(1:end-1),df./sqrt(dt),'.k','MarkerSize',MarkerSize)
        xlabel('f','FontSize',14)
        ylabel('\Deltaf','FontSize',14)
        title('Scatter Plot of f vs \Deltaf','FontSize',16)
        hold off
        shg
    end

    if strcmp(Test,'Normality')
        [~,p]=lillietest(df./sqrt(dt));
        P(j)=p;
    elseif strcmp(Test,'Regression')
        [~,~,stats]=glmfit(abs(f(1:end-1)),((df+correction)./sqrt(dt)).^2,Link);
        P(j)=stats.p(2);
    elseif strcmp(Test,'Homoskedasticity')
%         [dp,db,dw,du]=bptest2(f(1:end-1),df,p,Link);
%         P(j)=dp;
%         b(:,j)=db;
%         w(:,j)=dw;
%         u(:,j)=du;
        if p==2
            rr=regstats(df,f(1:end-1)./sqrt(dt),'linear',{'r','yhat','beta'});
        else
            rr=regstats(df,f(1:end-1)./sqrt(dt),'purequadratic',{'r','yhat','beta'});
        end
        [dp,db]=TestHet(rr.r,f(1:end-1)','-Ws',rr.yhat);
        P(j)=dp;
        b(:,j)=db;
        w(:,j)=f(1:end-1)';
        u(:,j)=rr.r;
    end
    
end
