# Supplementary material for: Novel Covariance-Based Neutrality Test of Time-Series Data Reveals Asymmetries in Ecological and Economic Systems
Source: PLoS Comput Biol. 2016 Sep 30;12(9):e1005124. doi: 10.1371/journal.pcbi.1005124 (PMC5045173; doi:10.1371/journal.pcbi.1005124)
Supplement: S2 Data — (ZIP) [file pcbi.1005124.s003.zip › Male Tongue surrogate data construction and analysis.m]

% Male Tongue Surrogate Dataset

load('M3 Tongue L6')
ttl='Male Tongue';

y=sum(R(1:200,:),1);
sample=size(y,2);


%%% Parameter estimation
m=mean(y);
v=var(y);
L=m*(1-m)/v-1;

%compute cross covariance
c=xcov(y,'coeff');  

%strip off the initial ramp of exponential decay
c=c(sample:end);

ind=5;
plot(0:ind-1,c(1:ind),'-k','LineWidth',2) %Note that there is a steep decline in
% the autocovariance with c~=exp(-1) before 4-5 days. An extreme estimate to investigate the effects of coarse sampling on WFP-testing
% will have a long T_est, which comes from a low tau_c, which comes from a
% lower estimate of the value t such that c(t)=exp(-1). Thus, I will use the
% initial, steep decline in c to estimate tau_c. 

%interpolate line of best fit to find t_c 
xx=0:ind;
tc=interp1(log(c(1:ind+1)),xx,-1);
T_est=sample/L/tc;


%%
%%%%%%%%% Surrogate dataset construction
dt=1e-5;
n=2;
m=[mean(y),1-mean(y)]';
reps=4000;
P=zeros(reps,1);
b=zeros(3,reps);
NaNcount=0;
g=zeros(reps,sample);
dg=zeros(reps,sample-1);
Rs=zeros(reps,sample);
u=zeros(reps,sample-1);
if time(1)==0
time=time+1;
end
tic


parfor nn=1:reps

    dum=0;
    
    while dum==0
    
        [t,R]=NeutralF2(m,L,m,dt,T_est);
        
%         %%%% Sampling for equally distant timepoints
%         k=round(linspace(1,size(R,2),sample));
%         tr=linspace(0,max(t),sample);
%         tx=round(linspace(1,length(t),sample));
%         
        
        %%%% Sampling for timepoints consistent with Mtongue data
        k=round(time*size(R,2)/time(end));
        tx=round(time*size(R,2)/time(end));
        dT=diff(time);
        
        
    if sum(sum(isnan(R)))==0
        dum=1;
    else 
        NaNcount=NaNcount+1;
    end
    
    end
    
    dumrs=zeros(reps,sample);
    dumrs(nn,:)=R(1,tx);
    Rs=Rs+dumrs;

    % Analysis

    
    parfor nn=1:reps
    
    R=Rs(nn,:);
    f=asin(R(1,tx)-R(2,tx));
    df=diff(f);


        rr=regstats(df./sqrt(dT),f(1:end-1),'linear',{'r','yhat','beta'});
        [dp,db]=TestHet(rr.r,f(1:end-1)','-Ws',rr.yhat);
        
        dP=zeros(reps,1);
        dP(nn)=dp;
        P=P+dP;
        
        dB=zeros(3,reps);
        dB(:,nn)=db;
        b=b+dB;
        
        G=zeros(reps,sample);
        G(nn,:)=f;
        g=g+G;
        
        dG=zeros(reps,sample-1);
        dG(nn,:)=df;
        dg=dg+dG;
        
        dU=zeros(reps,sample-1);
        dU(nn,:)=rr.r;
        u=u+dU;
        
    end


    u=u';
    g=g';
    w=g(1:end-1,:);
toc
save('Male Tongue surrogate data analysis - 2')

%% Surrogate data plotting & analysis
    subplot(3,1,1)
    plot(1:sample,Rs(randsample(1000,1),:),'-k','LineWidth',1.5)
    legend('Sample Trajectory')
    hold on
    plot(1:sample,Rs,'-','Color',[.7 .7 .7])
    xlim([0 sample])
    xlabel('Time','FontSize',16)
    ylabel('Relative Abundance','FontSize',16)
    title('N=1,000 trajectories','FontSize',16)
    plot(1:sample,Rs(randsample(1000,1),:),'-k','LineWidth',1.5)
    hold off
    
    
    subplot(3,2,4)
    dgg=g(:,1:end-1);
    f=asin(y-(1-y));
    df=diff(f);
    plot(dgg(:),dg(:),'.k','MarkerSize',4)
    hold on
    plot(f(1:end-1),df,'.r','MarkerSize',6)
    hold off
    legend('Surrogate data','Real data')
    xlabel('f(X_t)','FontSize',14)
    ylabel('\Deltaf','FontSize',14)
    title('f vs \Deltaf','FontSize',14)
    shg
    
    subplot(3,2,3)
    [yy,tt]=ecdf(P);
    plot([0 1],[0 1],'-r',tt,yy,'-b','LineWidth',2)
    title('CDF for Replicates','FontSize',14)
    xlabel('P','FontSize',14)
    ylabel('F(P)','FontSize',14)
    x1=0.06;
    y1=0.8;
    text(x1,y1,'P>0.05, not sig.','FontWeight','bold')
    
    subplot(3,2,5)
        [nn,xx]=hist(b(2,P<0.05),10);
        bar(xx,nn)
        hold on
        plot([0 0],[0 1.2*max(nn)],'-k','LineWidth',2);
        ylim([0 1.2*max(nn)])
        xlim([1.2*min(xx) 1.2*max(xx)])
        
        text(1.1*min(xx),1.1*max(nn),cat(2,num2str(sum(b(2,P<0.05)<0)),' \beta_',num2str(1),'<0'),'FontWeight','bold')
        text(1.1*max(xx),1.1*max(nn),cat(2,num2str(sum(b(2,P<0.05)>0)),' \beta_',num2str(1),'>0'),'HorizontalAlignment','right','FontWeight','bold')
        
        ylabel('#','FontSize',14)
        xlabel(cat(2,'\beta_',num2str(1)),'FontSize',14)
        title(cat(2,'Heteroskedastic \beta_',num2str(1)),'FontSize',14)
    
    subplot(3,2,6)
        [nn,xx]=hist(b(3,P<0.05),10);
        bar(xx,nn)
        hold on
        plot([0 0],[0 1.2*max(nn)],'-k','LineWidth',2);
        ylim([0 1.2*max(nn)])
        xlim([1.2*min(xx) 1.2*max(xx)])
        
        text(1.1*min(xx),1.1*max(nn),cat(2,num2str(sum(b(3,P<0.05)<0)),' \beta_',num2str(2),'<0'),'FontWeight','bold')
        text(1.1*max(xx),1.1*max(nn),cat(2,num2str(sum(b(3,P<0.05)>0)),' \beta_',num2str(2),'>0'),'HorizontalAlignment','right','FontWeight','bold')
        ylabel('#','FontSize',14)
        xlabel(cat(2,'\beta_',num2str(2)),'FontSize',14)
        title(cat(2,'Heteroskedastic \beta_',num2str(2)),'FontSize',14)
        shg
    
%%


n=4000;
% scatter='scatter';
scatter=0;
dt=diff(time);
MarkerSize=1;
Link='normal';
correction=1e-5;
% Test='Normality';
% Test='Regression';
Test='Homoskedasticity';
T=size(R,2);
ind=1:T; 
p=3;
% ind=1:round(T/3);
% ind=round(3*T/4):T; 
P=zeros(n,1);
b=zeros(p,n);
w=zeros(T-1,n);
u=zeros(T-1,n);

[P,b,w,u]=NeutralTest(R,dt(ind(1:end-1)),n,p,scatter,MarkerSize,Test,Link,correction);


    figure(i)
    subplot(3,1,1)
    area(R')
    xlabel('time','FontSize',16)
    ylabel('Relative Abundance','FontSize',16)
    title(ttl,'FontSize',16)
    axis([1 T 0 1])
    
    
    subplot(3,p,1+p)
    hist(P,20)
    xlabel('P','FontSize',16)
    ylabel(cat(2,'# out of ',num2str(n)),'FontSize',16) 
    title('P-value Distribution','FontSize',16)
    
    subplot(3,p,2+p)
    [yy,tt]=ecdf(P);
    plot([0 1],[0 1],'-r',tt,yy,'-b','LineWidth',2)
    title('CDF','FontSize',16)
    xlabel('P','FontSize',16)
    ylabel('F(P)','FontSize',16)
    
    subplot(3,p,3+p)
    
    dum=0;
    while dum~=1
    ii=randsample(size(w,2),1);
    if P(ii)<0.05
        dum=1;
    end
    end
    plot(w(1:end-1,ii),diff(w(:,ii)),'.k','MarkerSize',4)
    xlabel('g(X_t)','FontSize',16)
    ylabel('\Deltag','FontSize',16)
    title('g vs. \Deltag','FontSize',16)
    
    
    
    
     for jj=1+(p==2):p
        subplot(3,p,jj+2*p)
        hist(b(jj,P<0.05),20)
        ylabel('#','FontSize',16)
        xlabel(cat(2,'\beta_',num2str(jj-1)),'FontSize',16)
        title(cat(2,'Heteroskedastic \beta_',num2str(jj-1)),'FontSize',16)
        shg
     end
