# Supplementary material for: Novel Covariance-Based Neutrality Test of Time-Series Data Reveals Asymmetries in Ecological and Economic Systems
Source: PLoS Comput Biol. 2016 Sep 30;12(9):e1005124. doi: 10.1371/journal.pcbi.1005124 (PMC5045173; doi:10.1371/journal.pcbi.1005124)
Supplement: S2 Data — (ZIP) [file pcbi.1005124.s003.zip › NeutralF2.m]

function [time,x]=NeutralF2(X0,lambda,rho,dt,T)

%NeutralF(X0,l,p,dt,T) Run simulation of neutral community for time T. X0
%initial (column) vector of relative abundances, lambda, rho (column vector), timesteps
%of size dt. Outputs community matrix, X and time-vector t.
% Includes fudge-factor for the drift, -2*(d-2)/d 

p=rho;
l=lambda;
n=round(T/dt);
d=length(p);
m=length(X0);
x=zeros(m,n+1);
x(:,1)=log(X0./(1-X0));
dW=sqrt(2*dt)*randn(m*(m-1)/2,n);

P=zeros(m,m*(m-1)/2);
j=1;
i1=[];
i2=i1;
for i=1:m-1
    P(i:m,j:j+m-i-1)=cat(1,ones(1,m-i),-eye(m-i));
    i1=cat(2,i1,i*ones(1,m-i));
    i2=cat(2,i2,i+1:m);
    j=j+m-i;
    
end

for t=1:n
    %%% Without dimensionality correction
%     x(:,t+1)=x(:,t) + 4*cosh(x(:,t)/2).^2.*(l*p-1/2+(1-l)./(1+exp(-x(:,t))))*dt   +  diag(4*cosh(x(:,t)/2).^2)  *  P  *  sqrt(diag((1./(1+exp(-x(i1,t)))).*(1./(1+exp(-x(i2,t))))))*dW(:,t);

    %%% With dimensionality correction
    x(:,t+1)=x(:,t) + 4*cosh(x(:,t)/2).^2.*(l*p+(1-d)/d+(1-l)./(1+exp(-x(:,t))))*dt   +  diag(4*cosh(x(:,t)/2).^2)  *  P  *  sqrt(diag((1./(1+exp(-x(i1,t)))).*(1./(1+exp(-x(i2,t))))))*dW(:,t);
end

f=x;
x=1./(1+exp(-f));
time=linspace(0,T,n+1);
end
